# Supplementary material for: Insights Into the MYB-Related Transcription Factors Involved in Regulating Floral Aroma Synthesis in Sweet Osmanthus
Source: Front Plant Sci. 2022 Mar 9;13:765213. doi: 10.3389/fpls.2022.765213 (PMC8959829; doi:10.3389/fpls.2022.765213)
Supplement: Supplementary file 9 [file Data_Sheet_1.FASTA]

>OfMYB1R1
MSSPSGELPFAAVTGGGNGFVGGGSGEIMLFGVRVKVDPMRKSVSMNNLS
EYEPVNYNDDKTNANNNDSESLKTATANGYASADDAVPQPGNGSRERKRG
VPWTEEEHRLFLVGLQEVGKGDWRGISRNYVKTRTPTQVASHAQKYFLRR
NNLNRRRRRSSLFDITTDSVTAIPNKEVTSHQESAAQAILPPTSLPPAET
SNIGGFPGVPFPMTVAPVFVHLQSENSMADLSLNQNTPFGSTQLSLGLSL
SLDQDLSSTRHSPFQAITRFGKGDSIISVA
>OfMYB1R7
MVSAAMDTQGQSEGTGSNIILPTSKRISLKVGMPSTKGKLLREQLTPEGD
FPSKVRKPYTITKQRERWTEEEHKKFLEALKLYGRAWRKIEGHVGTKTAV
QIRSHAQKFFSKVVRESNSDDDSSTKPIEIPPPRPKKKPMHPYPQQENQS
PTSVLSAIGLDDTTDSDIPNESPSPLSSAAFNSGADFCSEIANLSSEEFK
SSPGQEDVHSSPDEQAPQKLELQYEDNPLVKEESTESATQCLKLFGKTLL
VTDPQGPSCPTQTCKMQALDRNDGVCLQTLPWNLVLPITSSTHSECTWSS
FSWRLPEPFYYSESTDNESNNVEACPVNVQWSSLCGYAQFSPLHVHNPIP
IKAHPSFDKKEEKDDGKGCIFNEKARTKAMSCKKGFVPYKRCLAERDLTL
STMITGEEREEQRIRLCL
>OfMYB1R2
MREEDSNWFAKWEDELPSPDELIPLSQSLITTDLALAFDIRNPHQIATAV
VPPPQSNSSAEFDSAELGGGGEGGSGGGSGAGDEPARTLKRPRLVWTPQL
HKRFVDAVAHLGIKNAVPKTIMQLMSVDGLTRENVASHLQKYRLYLKRMQ
GMSGNSGVGGNNSPAALAAVGVDPATDHLFASLPVPAHFLQPSRPNSDHF
LPFLPVTAMQNHHQMAVVGPGAPHHQLQQQFRHFGTSQPNGQFEHPFMRQ
SQQQVQRMGTPVHGRNGSAVVPLPYVEDLESATATDGRKVLTLFPNGDD
>OfMYB1R14
MIAESQDQDGVTSQDADGNTKCLGCEWKWLSAEGVISFQDFVTCLLHFEV
RKSYTITKQRERWTEEEHQRFIEALKLYGRAWRQIEEHVGTKTAIQIRSH
AQKFFAKVTRDSSIDAEVSVNPIEIPPPRPKKKPLHPYPRKIADSSKTKL
MVSLQPERSCSPYISAAERDYLSPTSVLSAIRSDAFEPAEEHTSRLSPAS
CATDAHSANSLSTENDNKYLKLSSAAEEDKDVHLLFQLSSASVLDNKSTT
IFELFSQNTACSMEHPAAEPRTSIKLFGKTVAHSLSNKRDNMENHSSFPL
WVFYEGMVYPFASSCIPIAVENAVDSPLNERLKNEELQMKRTSADSDGRS
VIEVNSERRECDSIQPKHKEKYTQGLLVPCNQIDQINRCTNDAGCQFTLS
EGMGAPASSAVVDCVTVGVAALGGRWMIRAREAFKNGHIVPRAQRFYPGG
FEMVMTREHTVIEKIIGE
>OfMYB1R8
MEWPDFHCSPFNNDLSWYDLFTPEFEVEKPANWTAEESGLLENALAEVDP
ENPAFIENVASRIPWKSIDEIKIHYQALVEDVEMIQSGIYPIPKYEIDDQ
DNQDELQVRNEKESPSPVTKKTCNGQQRRRGVPWTEEEHQLFLMGLNKYG
KGDWRSISRYYVLCKTPAQVASHAQKYFRRRKSSTPMDKRRPSIHDIQRV
NPTMLASVLLPPTNTNYINNLPTIEGQNSFPSGNPLSMFNDNFEPNFNGQ
YGDFSSVQNPMFLPIDTTFLATDHMLNQASTSYSPPCMFSSMQNQPWG
>OfMYB1R9
MEWPDFQFSPFNDDLSWYDMFSPEVEDSMEIKIHYQSLVEDVEMIKSGIY
PIPKYEADDQDNQAELQVHNEKESPSPATKKTCNGQQRRRGVPWTEEEHR
LFLMGLNKYGKGDWRSISRYYVLCKTPTQVPCTEILSSTK
>OfMYB1R10
MASNSRSSSSSWTPRENKRFEDALAMYSENTSDRFHKIARAVGSKTVEEV
MRHYEILVKDIMKIETDQIPLPNYRVTTSNGRVYW
>OfMYB1R11
MDTTGFSSPRPDAFPAGLRILVVDDDPTWLKILERMLKKCSYEVTTCNLA
REALHLLRERKDGFDIVISDVNMPDMDGFKLLEHVGLEMDLPVIMMSVDG
ETSRVMKGVQHGACDYLLKPIRMKELRNIWQHVFRKRIHEVRYIESHEGL
EEIQMMRNGMEQSDDGYLFCGDDLITGKKRKDVNYKQDDRQCGDPSSVKK
ARVVWTIDLHQKFVKAVNQFGFDKVGPKKILDLMGVPWLTRENVASHLQK
YRLYLSRLQKENELEASFGGMKPSDISSKDTAGNACLYNSSTAPQKNVAN
GSYVVCGNKIPIKIVDSKICEEDMQIATVKMAESKKELIGVITDPQKSSN
SRTGLNHSFRQIGSDVRYEPKVPAQFSWTEVPPVQFKQEHKLHFQSQSWS
AEVRPVQFKQEHKPHFQSENSFSHLPLSRNHIQVDCTEPILSHHPIPSTD
EKDKRADIRHNCIKGKSKGIEIVTPVESKAELFSVQPESHLTICQEYEPI
PCSMWNTKNHSLEQILLNDIDSSRRNLILGTGSGFRWWDEELQGYSPQRD
CHPRNAGFEDIESFAHSNQELVADIPPLLYDSLNFDYGNQSETMDYPVID
DGLFIA
>OfMYB1R13
METVVDIVGNEEAKVKDSVAALNKRTPTSLRKIADPVVYQLVRVDGNGRL
VPATEDEVMAVEDLLEDDKSENRFVSNSGQTVEYNTNCEHDLDELQIKAS
EELEMEMSNVPPNPEADFEKVNVQPEQRVALLAPTADYGSSFQLEGSSKP
SNGMVENGTSTSAVVTSSKPDFSMLKGEIHLDNLTVKELQEIFKATFGRE
TSVKDKQWLKRRILMGLTNSCDFSTTTLVIKDNGVVKKGKEETCNNVEHD
ISMDPEVGSTSENRESSPTFHDIQKENHSNATGMESQNYLVVDNCGSENT
NAEQRATKRLRKPTRRYIEELSDGESRDSCSKLISSVGHRAHSQPSTNTH
LTPVQKVGLDGRWLVRRDSLGGSGVQVPYVSRIRRSRPRGNFMTLMPVTS
SDKLYSERKVELEKELKNLNSYEYSDDDVVTTPAANGRMRRKHHRPWTLS
EVVKLVDGVAKYGAGRWSEIKRLAFASYPYRTSVDLKDKWRNLLRASFAQ
LPPEKGMQMQSSRKHASIPIPAPILLQVREMAEMQAQVHPSFSASKFAGD
TGSDRNSVHE
>OfMYB1R12
MATSCSSVVWSREEERAFENAIAMHWIEDSKNQWDKISSMLPSKSIGELK
HHYKLLVEDVHAIEAGHVPLPNYIGEETFSSTKDHHQGLPSGTCSIGQSS
CGFSGLGHDSTGMGQACKGGSRADQERRKGIPWTEEEHRLFLLGLDKFGK
GDWRSISRNFVISRTPTQVASHAQKYFIRLNSMNRDRRRSSIHDITSVNG
DVASHQAPITGQQMNPNPNNAAALSPAIKHRNQPNMHGLGMYGVGHPIAA
APGHIASAVGTPVMIPPGHHHPPYVVPMAYHMPPPPPPMHQ
>OfMYB1R3
MDWSERELCIICDEGGKLLVCSENGCPIAAHEKCMGSPARFDERGLFYCA
YCLYRKAVSEKSQAWENAMSKEKALSIFIDKEIMGGSKQGGKKERAEVKR
LNGNVNKKICCNSNKVTDIVYSQPIECTRSASPYKGADASVLDRQNDELT
GSSEGHKEDAHMKDSTEVQETTIPSRRELDSTERQRQRIGSAEEEKMRED
VQQILAAPTGIPSPYKGADASKLDSQNDELTGSSEDHNEDAHVKDSTELQ
ETSFPSRRKLNNIEKQGQRIGSAEEEKMQEEIQEISAAPTGEVPSVRAHS
RVKRGVKTNNLTYGESEVISLQSKRVKRSDMNKVQSPSPSKGADASSSDN
QNDVLSGSSEGYKEDSHMKDSTEVQETIIMSRRKPDSIELQEEQRIRSTE
EEKMQDEEQETSARYSDEVPLVQAHSKSKRGVETNKSVSREPGVISTRST
DVKRSEMNKKQSPGVNFPRRSSSFNTVKNDKVNIEMQEEQRISSAEEEKM
QDEEQETSAASTDEVPLVRAHSKSKRGVETNKSICRESEVISTRSKDVKR
SEMNKKKSPGIDFPRRSSRRSSSDLGFNTVKNGNINASSSSRLLELPSAR
SPKDPFRNDRRKKLLWTEEEQEMLQEGVEKFSSQANKNIPWRKVLEFGRH
VFHGTRTPADLKDKWRNMAK
>OfMYB1R6
MVLDDISVSFASFFCFFFGLLDFFVYTGRVDGLTLDIFSGHEKREKPWSK
EEIELLRKGMQKYPKGTSRRWVEVISEHIAFDSFLEKRKPAQSIASPLSI
REEIQGDNVAKKSASDLGNLQELPNHSRSFQNSIDSSAANVVTSISDLDM
WSEIQERALVQALKTFPMETNQRWERVAAVVPGKTVSQCKQKFALMTEKF
RNSTVPVKNTAKSDHLQESSCQTENYQNSDDNNTAKVTPSNSNEDIWSDD
RKNFGPSS
>OfMYB1R4
MREDLQSGSFFKPGTISDINAQVSKIDGFSKKSKLDIQLQELEEELRKID
AFKRELPLCMHLLKEAIERLTEEGLQWKGEKVGAVMEEFIPMKSHLEERQ
EAKISNDWSEKKDWMSSFQLWSNPIQFESKFDTRNQESDLHPKSSCQEEN
EVLCNLKNRVGDSVSFNKPVNEEKGFIPVRGHSPSIPIVKVGSKLQKRKQ
RRCWSPELHKSFVNALHQLGGEQATPKQIRELMKVDGLTNDEIKSHLQKY
RLHIRKLSTSSTSPSNCSWLTKDRYGDFSKENDVSYGSPQFPLHLGGSLK
GESITRRDCMKEEEEDEKLKFHSWKGRVQKTVRDLYRQLHPGILHIRTYR
GGSRQLELRSYN
>OfMYB1R5
MVHEDLILRESSKWEQFIHCTKVFRLARMGAPKQKWTSEEEAALKAGITK
YGLGKWSTILKDPEFRPVLRSRSNVDLKDKWRNLNCMANGLGSRHRAKVS
YKSSQVTPKIDKDAIVPSSTAENDSEVLDVMPFSSSSETPTVDGSQKRIS
RLDDLILEAITKLKEPRGSSRHAITQYIEELHSLPQDFERMIATNLKLLT
DNGLLIKVKHLYRIAPNSMSSDVGKVASMFLPDGTKNNPTEVEKNVIRIL
TKAQVDAELEQMKSMTAQEAAAAAAQAVAEAGSCNCRS
>OfMYB1R24
MKLLDVDFLCVSRGIRSGIPDEIFSFVSSANRKISKIEQNETGCQAPQAP
VLCVNKCGFFVTVTTMNMCSKCYRNVVLKQQQAKFAASSIESIVNESSNT
NDEEVNMGFGGRLVEELLGSAYTYTVVLVAGRLAGKRWWYGVEKMGTKRL
FQEDDFPELSFKHAKQLGFNKNLNSYFEDFSSRRTSPKSDTAGVAESNFC
KYKFDERHGNADISCYSNIDEKELEMSTPLSWVANSSIDEDSAFEDKFCW
SHFQGYFDFSVPRRLPVQFQDHYSFLLNCSPRKEIPVGQDHQAEVPPWDP
NATWKDTSSPSYFVDKESEEKLMGTCIIPMPNLKSDEINEVHGQADSSCL
DRGSVKCVQQHVREAREKLRGRIGDENFTGLGFLNMGEEVASNWTEEDEQ
IFHQVIYSNSVLLGNNFWKQLSAAFPTRTKKEIVSYYFNVFMLRRRALQN
RSDLLAIDSDDDEWHGADGGFHQGGEEDEDSMVESFGDQDVHVGPGDDSL
SENICRYEVEDCRNGIFYGDGNGEQGDAIELDSKRD
>OfMYB1R21
MPTGESSTSVWSREQDKQFEKALTTYPEDSSDRWEKISADVPGKCMEEVK
HHYELLMDDVGRIESGCIPLPCYNSSSDGGTSYASDEGADKKGGNFGHLN
GDSGHGGKASRSDQERRKGIAWTEDEHRLFLLGLDKYGKGDWRSISRNFV
VTRTPTQVASHAQKYFIRLNSMNKDRRRSSIHDITTVNGGDVSLVPQGPI
TGQMNGSAAGGSSGQSNKPPPQVQVCPPGVGMYGVPTIGQPIGPPLVSAV
GTPVNLTPPGHMAYGVRAPIPGHMVPGAPINMGSIAYPVPHASAHR
>OfMYB1R22
MACTGDQLEKVVVPEQFPAGLRVLVVDDDVTCLRILDRMLRKCMYNVTSC
TQATVALNLLRERKGCYDVVLSDVHMPDMDGFKLLELVGLEMDLPVIMMS
GDGRTELVMRGIQHGACDYLIKPIRDEELKNIWQHVVRKKWKVNKEQDHS
GCLEHSDCQKRGNDDVEYASSANDGTDELLKTQKKRRDTKEDDDMESEND
DPTMAKKPRVVWSVELHQQFVSAVNQLGIDKAVPKRILELMNVPGLTREN
VASHLQKFRLYLKRLSGVAQQQGSLPSSFCGPVEQNPKLASLGRFDIQAL
AASGQLSPQTLAALHAELSTRPAGKLVLPAIDQLALLQASLNGTKCIPVD
QSVAYGQPLIKRSSNIEHISQNIISDEDVQLGFGPWMSKNLADIVPTCNI
GSVVESDSDKVIGFLQQQHEKQLKQSMVPEPSRSINVQPSCVVIPSQSAN
FQAVSSPASVNQNCSFSRNIVMEHKNPPFQPNNSSGVGQSLDGEVKPSFM
PSGFAGAGSVSSSVSSCSINADNNAYPQVQNLSTTSSSVRKFPGAVPNIP
CMQGSYNFKSANVLDQGPVRSPINVDKVTSIPSPFAVDKQELLSSMNHEK
FYIGNNGIIVKQEPTMNLTENVRVGVPIWKQFPTNDHMGVFSD
>OfMYB1R23
MVINSHNHSDYSEKMQRCQDYIKALEEERCKIQVFQRELPLCLDLVTQAI
EACKQQLSGTSTEYNLHGPSECSEQTSTEGPVLEEFIPIKRNSDEEEEEQ
SKKPKDNSNVKDNINRGEKSSKKPDWLRSVQLWNQTPDPPLKEDSPRKVS
VVEVKRDGSGGAFHPFKGEKSVGNSGATTATVQGPINRTAQVAAASSSVE
TGGSVGGGSGGSKKGEKEGQSQRKARRCWSPELHKRFIQALQELGGPHVA
TPKQIREFMKVDGLTNDEVKSHLQKYRLHTRRPSSFNPQPPPPPTSATVC
GGGRTLGATIGICCNGGNHHI
>OfMYB1R25
MAFQNVQNKEMNLVLSSDAKPRLKWTQELHQRFVDAVEQLGGADKATPKS
LMRMMDIHGLTLYHLKSHLQKYRLGKSQQSQIYHKNRQEDYRDDDQRSDL
SNKICNGVQDQINESLQIAQALQMQMEVQRKLHEQIEVQRHLQLRIEAQG
KYLQSVLKKAQETLAGYSSCSIEVENARAELSQLVSMVDTSWCLSSSLSV
LTESEGSILKDAKNKLLGHNGCSVESSLTSSESSERKEETRPFMELSEPR
DLGTPKRSREYEVEGKNEKVRKLEMLRGLDLNKKFMNDFDSGPKQIDLNC
KSVDETNGNFSAQKHP
>OfMYB1R26
MEAAPSPFCGNNDQNSPEVSGGKGFMLFGVRVMEGSFRKSASMNNLVQYE
QPLDSNNDVAAGYASEDIVYPSGRNHERKRGVPWTEEEHKLFLLGLQKVG
RGDWRGISRNFVKTRTPTQVASHAQKYFLRRNNHSRRRRRSSLFDITTDT
VLRSKIEDQKHQENSYHPPTIERQNLSKNNENVPMSAFLVPISRQNSIEN
LSLGTKNSTNLIRQIPNLPPPPSSKMANLDLNKNTIPTAEHLPLTLNLSI
SSPRLPLPRPPPDHHPSPARQASGFQAMQASFSSSSGDSMRTDFD
>OfMYB1R15
MPDMDGFKLLEHVGLEMDLPVIMMSVDGETSRVMKGVQHGACDYLLKPIR
MKELRNIWQHVFRKRIQEVRDIESHEGLEEIQMMRNGMEQSDDGYLFCGA
DLISGKKRKDADNKQDDSLYGDPSSVKKARVVWTFELHQKFVKAVNQFGF
DKVGPKKILDSMGVPWLTRENVASHLQKYRLYLSRLQKENELKASFGGMK
QSDISSKDTAGNVCLQNSSNASQNNVTNGSYGICGSKVPIKNVDSKICVE
DMRIASVQMAEPKEALIGDITDPQKSSNSRTGINPSFGQIGLDVKYEPKI
PTQYSWTEVPPVQFKQEHKPHFQSQSWSAEVLPVQFKQEHKPHFQSESSF
SHLPLARNHIQVACSTEQILSHHPIPSTNEKDKRADIGPNCIKSRSQGIG
IVTPVKSTAQLFSVQPKSNLTEFEPIPCSMWNTKNHSLEHILLNDVDSSQ
RNLILGTGSGFRLWDEELRGYSQGEFHPQNAGFENIESFDYSNQETIADI
PPLLYDSLNFDYGNPIETMEYPVIDQGLFIA
>OfMYB1R19
MMADTTKKRKKGSISEEDVSTLLQRYSAQTVLALLQEVAVVSERKIDWNA
MVKKTSTGIYNPREYQKLWRHLAYRDDLVDSLNDAAEPLDDDSDLEFELE
AFPAVSRETSAEAAACVKVLIASGTQNDSHLSNNSTIEAPLAINIPNREK
STAPSEGSHLARCMQGTNITIPVSVQKQQLATTVTCTEKKRTNVSTSSNL
PTRTKRKPWSAEEDMELIAAVQKCGEGNWANMLKGDFKGDRKPSELSQRW
ATIRKKKGNLNAGASSQHSEIQLAEAHRAMFLALDMPSGDHLKAALNTGG
TSSNSRAGNSSHPTFVETSSIGVPSLKRPSTNPTRTQGSMAEAPLAQNAG
RTIAGGGSMIKSWTTGLSNQLPSNVHFIRNGLAKAPITNRSLTMTKAYKP
GEARQAQVPTIGIARTVAEVTLSSSENVTQENVQNDETAVSRDASREEIR
ESQVALVGNRSEEKVEENQAFFSGNASKESIQANGASIPFRAPVGPTKDD
>OfMYB1R20
MELFPAQPDLSLQISLPNSNPSSGWRRREDEMDLGFWKILDSRYSTSALA
RPENSFELSLSNQRVSEPDCNHIHLLQNNTNNFIHQFPQQHQQHLRPQPF
HHQQNHQGLSPELGFLRPIRGIPVYQNPPAFTFAHQPNLDASVPSSTPNS
TASSGTFQPQSLMRSRFYPRFPAKRSMRAPRMRWTTTLHSRFVHAVELLG
GHERATPKSVLELMDVKDLTLAHVKSHLQMYRTVKSTDRVAAASGQLDVF
ENGSSGDNSDDLLFEFQNSRKPEFSLQQNRNQEKDCQNLWSNSSREAWLH
GKTRDCGGNKLPSSLEQKDMEPKCLSYDRVSEMSSSSLSETSTKEPNLEF
TLGRAQ
>OfMYB1R18
MSSSKALAGGWWCTACGGSDSDGAEQKQEKMENRLLEIHDHHHQQPVYID
SQKVVHAELKQPQPMVVGGAIVGDRDVLTDTQMQVQERDSSLDIIQGPLD
HPRPRLQWTQELHEKFVNAVHELGGANRATPRAILRLMTDVEGLTINHLK
SHLQKFRLDKTRRMYRKPFMPKDYLTIAGPGSSSSRTLDNNIGVPYECQI
ETVGEQAYRNLQLAPIEPQSTQQNLDMGKDIANDSGHQQAPALLPLFPTH
RLNVLQGPATQAAPDRPINDTSLAVNEFLNALGYTSKLAMNNAQETNRAS
ANCGSFMDTNLSEMDEAGQRASDTVVANDKSGIEKGNSP
>OfMYB1R17
MFHPKKPLTMNSHERPMCVQGDSGLVLTTDPKPRLRWTVELHERFVDAVT
QLGGPDKATPKTIMRVMGVKGLTLYHLKSHLQKFRLGKQPHKEFNDHSLK
DGERASSLELQRNTASSSGMMGRNMNEMQMEVNRRLHEQLEVQRHVQLRI
EAQGKYMQTILEKACQTLACENMAASGNYKGMGNHQGVPEISGMKEFGPM
NFPSLQDLNIYGGDQLELHQSMDRSSIDAFMPNNDTFLMGNKKRPNPYNN
SNGKSPLIWSDDLRLQELVSDIYETKPILPGEVMGEKKFDATAKLERPSP
RRAAFSNERMNTVISAGGMAQGRGSPFG
>OfMYB1R16
MDSPNSLYRDEFSVRVSRWPIENTAFRPVGVRPYNKSKVPRLRWTQDLHQ
RFVHAVERLGGEDRATPKMVLELMNVKGLTITHVKSHLQMYRSTKHEQML
QEAEAASRNINVQSPGLHSSAPFNSQQTNHQQYYRHGFTSNNMIHNENHG
TCYNLEIAPRATTKPAIWVARRNKYWLQCRMRTVLKWLPNSLAEESVGTL
PLEISFRINSVHRWSQ
>OfMYB1R40
MREEDSNWFAKWEEELPSPEELMPLTQSLITPDLALVFDIQNHHYQSTPH
LPPPQLPQSTALSSQPNSSDSAELGGGGGGGGVGSDEPARTLKRPRLVWT
PQLHKRFVDAVAHLGIKNAVPKTIMQLMSVDGLTRENVASHLQKYRLYLR
RVSGNGSAFGNNSPAGVDPATDRLFASSPVPAHFLNPNRPNSDHFMPFVP
VASMNQHHPMPVVGPGPGPGLHHHPLQQFRHLGTSPSNVPFEHPFIRPPH
PVRSSNGSVIAPHLDDLESATPTNGRKVLTLFPTGND
>OfMYB1R39
MRGIQHNCGFANDFAKEFQDSFPQSHGTQQQSNPMGLCFQTVATENDSGS
PQQNFLPANSSGSIVGRFGSPASAFYATERYMGLAQSENQKNSLYSRCSQ
QSKNSYQQSGNGFFGDSSEQDFESNNASLSSVMITQTSHNQFVSCERSYR
NPFGKLSESEQILQLKNKLLGDLDNSNRRSPSVSFDANQDLGVSQHLYGS
HFEHLKQLGNLPGRFLSVSNHSASSGGAVSSSKTRIRWTQDLHDRFVECV
NRLGGSDKATPKAILRLMESEGLTIFHVKSHLQKYRNAKCFPDSGEGKSE
RKTSTNNGVQFDIKSGVQLKEALQVQLDVQKRLHEQLEIQRNLQMRIEEQ
GKQLKTMFDQQQKTTGNLFDSKNSNPNLDLFTNFGDSQI
>OfMYB1R27
MINSNNHSDYSDKMQKCQDYIYALQEEHKKIQVFQRELPLCLELVTQAIE
ACKQQLSGTTRKYNLHGESECSEQISSEGRIFEEFIPIKKALSNSGEDEE
KSQKPNNKNSKNVNEKSSKKSDWLRSVGLWNQTPDPTPEEDLPKRESSGA
FHQFKRQKSAGTERTTAQEAMNRSAAPPAVTAAAANSTAEKVGGSKKEGQ
SERKARRTWSPEMHKRFLQALEQLGGSHVATPKQIREFMKVDGLTNDEVK
SHLQKYRLHTRSPYHSIHNNNNPQPPQFVAVGGIWVPPPEYATMATTSAS
EEASGVFATSNRIYAPIATLPPPFPGTSTSPKRKQQYK
>OfMYB1R37
MYHHQHQGKNLHPSARMFTPPERHLFHQGTNGTGDSGLVLSTDAKPRLKW
TLDLHERFIEAVNQLGGADKATPKSVLKLMGIQGLTLYHLKSHLQKYRLS
KNLQGQAHSGSNKAGNKSATGERMPQINGTYMSHPSMVNQTNKNLPLSEA
IQLQIETQRRLHEQLEVQRHLQLRIEAQGTKELSDTCLEQTHMKPTDDSI
DKCLFSNEGSTRDQEVYINQMELTPLNFRAPTKSREYDNEPKLQDTELKW
CEDLTESRKFLSTMDDNKNSSNLSMSIGLQGGKWNSSSNYSEEIYKGTGT
EYIFLDQDTRINDSIKLEKQKTSPKFQPPCFSTKLDQNTGDENDASSSCK
KLDLNGFSWC
>OfMYB1R29
MEIRECISNGKFKEICILVVNDDFTCHNIATEMLKHCPHEELYTGRISEA
ISIMWERKDRFELVLTNTHRLESEEIDIVQCIQNQFNLPTILMSPDKMKI
ASNDEDYIVSAYVVNSLSRKDINGLWQSALEKVKANKVVAKLEGNFQERS
MSYNRSSSEQNEVGKDDSHNKKKPRMVWTREMHQKFLEAIDFLGREKAVP
KKIVERMKVPGLTRENVASHLQKYRDCQKRDQDAIVNSMYETNARNLYQG
SCSFPSLLMSRFDSLQRNSSTLQQRYTPPFHQVSYFLNAKESTSTLNLRH
SPPLSANNQRVTRFLNTVPERKNYTNLGISQYRNQNGLEQLQQEYPPRGQ
DNEAFCGIKRDNSSTETNLSINSNSTYVYVGLRFTNDGKSIEGGQHKVST
QNVISTETLVSDLRTTGDELNFNWLGTSTSYIQPNMSSFSSPSTLTDCIS
LQSSQPETSVDHNPSTLIEGISQQPFLLENPSRNMEQRSHFTPILSPSLP
RLLANEDDVQHTSTSENSSFPSIPLPQQLQESNEFLTDREMNNIFLNGIG
TSYPQYTLEDLDDSFFVDDESVL
>OfMYB1R36
MQMESQIPTACEACIQHENLGNKDGNSSEPSSSQDNISPQQPVKKRPRQW
AAWTRQEEESFFTALRLVGKNFEKITCHVQSKNKDQVRHYYYRLVRRMNK
LLGPELCLDAKNSKDTNAAMLRWWSLLEKYSCKASKLHLKPRRFKIFVEA
LENQLLKDRKKNVRKRLSPGENNCSTAPTTVSNLGRPSSNDSRAVKLVLV
DSQNMQKVGPGKGSSVKRNVNNIGTDRTNRKVDSSSLKTAKHRRKTGSST
AAYKRWEKAAIAGVSLVADAAEHLERTITEKEVAQEVECVHEIQAGGGSQ
PVGKVELSLPMSSQNLSNEYNAQNSMKLKLQLFPIDDCTRKSLEADNYNP
HLELTLGTRKKISSVLDHLNRKWGNSNLLSGDLMLFPYWAHCENLVGCQK
WTKDSPLCAADVYAKVGSPQVFRLRYGWFSKAELESATPQALQSYADVSE
KNGINSMKEHAIESVPTSSPTYHKSGNPRWGTCQELLASADKMTSMTPSS
TFVSKDEIIKCDRSDPNINSSRCIDSTPAVSVVRRETGALADTRQVGNMD
DRSKQKDLVLSAGEWADSLTCVSMGDLLSDSMLNVDANCAELPLPVGSSS
LQQIPFSCDSFDAAITAHIYKHQNKVGSHLGLAPHASSIWDAEETCDAFA
FQKRGAFCEIGHSDIRNASLETCTQIIRTSSSVSQNAVEELTEDKKSNND
DPTYGEPMDTLENSANDFSGLTDTYWPDSLGPLDLDIPSCRLHSDDIILS
DSIGGLNRFLASSLDAFQNCSFFGLDKKESASAVEARQKASVTDFKISS
>OfMYB1R30
MEIRECISNGKCKEICILVVNDDFTCHNIATEMLKHCPHEELYTGRISEA
ISIMWERKDRFELVLTNAHRLESEEIDIVQCIQNQFNLPTILMSPDKMKI
ASNDEDYIVSAYVVNSLSRKDINGLWQSAFEKVKANKVVAKLEGNFQERS
MSYNRSSSEQNEVGKDDSHNKKKPRMVWTREMHQKFLEAIDFLGREKAVP
KKIVERMKVPGLTRENVASHLQKYRDCQKRDQDAIVNSMYETNARNLYQG
SCSFPSLLMSRFDSLQRNSSTLQQRYTPPFHQVSYFLNAKESTSTLNLRH
SPPLSANNQRVTRFLNTVPERKNYTNLGISQYRNQNGLEQLQQEYPPRGQ
DNEAFCGIKRDNSSTETNLSINSNSTYVYIGLRFTNDGKSIEGGQHKVST
QNVISTETLVSDLRTTGDELNFNWLGTSSSYIQPNMSSFSSPSTLTDCIS
LQSSQPETSVDHNPSTLIEGISQQPFLLENPSRNMEQRSHFTPILRPSLP
RLLANEDDVQHTSTSENSSFPSIPLPQQLQESNEFLTDREMNNIFLNGMG
TSYPQYTLEDLDDSFFVDDESVL
>OfMYB1R32
MKCKDNGHDSRTFNGCPSIRLFGVQIDVADDFGKKDGKSFIRKSKSLGNL
EACNTENTPVESGYLSDGFIHQSSRFKEGRERKIGKPWSEEEHRSFLLGL
ENLGKGDWKGIAKKYVPSRNSSQIASHAQKYFIRLSAPEKKKRSSVFDIP
LNEKNASATLGSPSKKAFENSQHASSSGAALKNLGEFKGQVSMQPPSTSS
EKPPLSPMPKLPGITNFNPVAPYMAGGSCINQSFLEHKTTPTVSWLPFVN
YPNQNHVFLPIFNPTIATCAHFKPRPSDSMLRGPSHQGESSQAGPSTGVK
NNNILNLSIGKLE
>OfMYB1R33
MKCKDNGHDSRTFNGCPSIRLFGVQIDVADDFGKKDGKSFIRKSKSLGNL
EACNTDNTPVESGYLSDGFIHQSSRFKEGRERKIGKPWSEEEHRSFLLGL
ENLGKGDWKGIAKKYVPSRNSSQIASHAQKYFIRLSAPEKKKRSSVFDIP
LNEKNASATLGSPSKKAFENSQHVSMQPPSTSSEKPPLSPMPKLHGITNF
NPVAPYMAGGSCINQSFLEHKTTPTVSWLPFVNYPNQNHVFLPIFNPTIA
TCAHFKPRPSDSMLRGPSHQGESSQAGPSTGVTKK
>OfMYB1R31
MENSNTSSPKNPIEDEEEMDETENEGKPMYGNSSSNSTVEENGKKASSGS
IRQYNRSKTPRLRWTPELHLCFVHAIERLGGQERATPKLVLQLMNINGLS
IAHVKSHLQMYRSKKVDDPNQAISEQQLLLDGRDHHIYNLRHLPMLQTYN
QTPISSLRFGDAIWSHHANSLYSPSHNGSSTITRNKLYGSASERIFRSDN
KGYIQGYDFHMNRQVPCWRTLENDQKEPERVFPNQNSWQTQVGISLSNPN
LSRTNQFQTSFPQSEKTPVVDQGGTSALKRKFSEVNLDLNLSLKSTCEVE
GRNHTSSKNDVVDSSLSLSLFSSSSKENHRKHARMATSSLDLTL
>OfMYB1R28
MLPDESSSSTWSREQDMQFEKAIANYPEESSDRWEKIADNVSGKSLEEVK
DHYELLVDDVNRIESGCVPLPCYNSSSDGTTSHAGEEGTRKKSGNFGHLN
SNSCNGGKSSGADQDRRKGIAWTEDEHRRFLAGLDKHGKGDWRSISRNYV
VTRTPTQVASHAQKYYNRLNSMNRDRRRSSIHDITNVNTGDLSVPQHPIT
GQANGLPAGGSSVNSNRSTPQTPAGPQVGMYGAPTIGQPIGGPFVSAVGT
PVNGPLNVSATAHVAFGLPGPVVTGAPMNMGHMTYPVPQTSTHR
>OfMYB1R38
MVKMGRKCSYCGHTGHNSRTCTISRWSVNGGLRLFGVQLELSSPSSYPIK
KCLSVDCLSSSSFLPAAASSSSPSSSLSSIVSINQKSDKAFVGSLSDGHL
AQVQERKKGIPWTVEEHRMFLTGLEKLGKGDWRGISRNFVTTRTPTQVAS
HAQKYFLRPGSLCKKKRRSSLFDMVRDPNSKTNSNQEVGQEGGNCPLIDL
NSFGQDNEWNYQECENSRIASNMKSSSSLCAHGSLNSSSMATRYSSANVV
APDLDLTLSVPKTVGKNESSP
>OfMYB1R42
MYSAVPIHSLALDGSGREYPFDGTNLVGDPCVVLTTDPKPRLRWTSELHE
RFVDAVTQLGGPDKATPKMIMRTMGVKGLTLYHLKSHLQKYRLGKQANKE
LTENSKDASCGAESQDTGSSTSASSRIMSQDINEYTISFLCPEALRVQME
VQRRLHEQLEVERHLQIRIEAQGKYLQSILDKACKALKDEDIASAGLETA
REELSKLAIKVGSECDGITLLPSIGKGMVLNGSLVTPAPQAAALKKRPRT
LFGSGDPSPFDGNMQAAK
>OfMYB1R43
MINSHNHSDYSDKMQKCQDYIHALQEEHKKIQVFQRELPLCLELVTEAIE
ACKQQLSGTTRKYNLHGESECSEQISSEGRIFEEFIPIKKALSNSGEDEE
KSQKPNNKNSKNVNEKSSKKSDWLRSVGLWNQTPDPTPEEDLPKRESSGA
FHQFKREKSVGTERTTAQEALNRLAALPAVTAAAANSTVEKVGGSKKEGQ
SERKARRTWSPEMHKRFLQALEQLGGSHVATPRQIREFMKVDGLTNDEVK
SHLQKYRLHTRSPNHSIHNNNNPQPPQFVVVGGIWVPPPECATMATTSAS
EEVSGVFATSNRIYAPIATLPPPFPGTSTSPKRKQPYKQARTDDRGNHSE
GGVAHSHSPDGSFSTHTTNTSLTH
>OfMYB1R34
MVSLNLNPPVGFYLDPTGMAIPNLGSFSPTTGASAYNGTDDPNKKVRKPY
TITKSRESWTDPEHDKFLEALQLFDRDWKKIEAFVGSKTVIQIRSHAQKY
FLKVQKSGTHDHLPPPRPKRKAAHPYPQKASKIAPVVSQPTPSFQTSPGF
VRKVDSSPLLRQPDGPASVPVQLTSSPHVEKGDTISAGQLRANIKRNPRT
RPTVEMINEETHGQPMSVLPDFAQVYNFIGSVFDPNVTGHLQKLKNMDPI
DIETVLLLMRNLSINLASPDFVDHRSLLSSHEVEPGKDNAYVGTNTTLGS
QSMDTT
>OfMYB1R35
MDRIYGGAGSEGVTRGGGGVMMTRDSKPRLRWTADLHDRFVDAVTKLGGP
DKATPKSVLRVMGLKGLTLYHLKSHLQKYRLGQQQAKKQNALEQNKENGG
SSCGQYNMHTVSSSNKLPAVKSEQGEIPIAEALRCQIEVQKTLQEQLEVQ
KKLQMRIEAQGKYLQTILEKAQRSLSVDMNGVDTTKDHLADFNLDLSNFM
QRNGKIAKVPESNYMEKVDEIEDVKLKLEGPSTDFDLNTRSSYDFFRP
>OfMYB1R41
MGSNMDIDPIILSWILEFALKRPVDDSRLNSMLETFPVPEDNYFLRKMLL
LKQLESDISRNSSLSLTTLEHLEYLEELEYRRGIEKVSDAMKNAYCEVAV
EYTVKYLRNEHEDGGKFCDAVKSVWKRRVRKLEKEVEKGGLGSDELFDWR
LKMEAAVLDHGVRERLVKKSKEVDAVDALRAYLIEEREGRGPSFLELVAD
RLKNDETLKKLLGLANANRIVPKETVLQSVDPGSAVTNDNRALQKDAALS
RKLVGKKHARVRSGTCRGAKISDSDCLEVCPGRKCNLPPTPEVNRIQEAL
DSSRMDLQASVKDPLPNELEFAEEVADTMRGSTDHDPIQEDHVNHNPSAM
KVAGFVRANEGNPSNGPRPSLMERNSTARTHEWDDSIENSSEESPDQGSR
IKLPSPKRRRVSPLTSNGREQPKKRRRVGKWSADEEDALRTGVEECGEGS
WKDILEKYGHRFADRRTQVDLKDKWRNMKRT
>OfMYB1R46
MEARPALSIQRSYARQLGNCGGSGTLPVNPTSFEEKYPKFRDSQQVSTER
ELMQHPPAVISPLSPNSGVVGHIFSSSSGFSSDLHFSSIPKQEKHLRQAP
FISQSTNSGTSITLPNSCDSGILQSTASSQFTKENNSSSWCPDSLPDFLD
YSLSTSIQNSQLDSINSGDIGISSEDLSKRNDWQEWADQLITDNDPLTSD
WNELLADANVELKMQHQMSIQPVNLSLQQSQIPQQPPDTLGETNTAVAQS
SSANVATVKQRMRWTPELHEAFVEAVNKLGGSERATPKGVLKLMKVDCLT
IYHVKSHLQKYRTARYKPETTEESSNEKLPSVEELSSLDLKTGIEITEAL
RLQMEVQKRLHEQLEIQRNLQLQIEEQGRYLQMMFEKQFEKQSSADLLKG
TSSTIENSIKELTGAAQNSPAKDDSGLLAGISKTAGDPANLSIASGENSQ
IIGEKFKALETQVLENSEANIDGTPPSSKRAKVHE
>OfMYB1R52
MLQSSHTKQEITLQNVRNKDMRLVLSSDAKPRLKWTRELHERFVDAVNQL
GGANKATPKSLMRVMGVNGLTLYHLKSHLQKYRMGKNKPSQSYYEDNEQE
NYRDNQSPFTSKNCDGEQNQINESLQIAQALQVQMEVQRKIHEQIEVQRH
LQLRIEAQGKYLQSVLKKAQETLAGYSASSTEVEQAKAQLSQLVAMVDAG
CLSPSVSVLTESEGLLLKDANHITRHTRCSLESSLTSSESSGREEETHPM
LDFDDNEKNKVSETCTRKRTYVALTLMEMHPAEKSGLESPVSDIKRNRSN
IYDGYSIVQPSGKRSEGNRSHEQLIKFGSLETFDLNSKCMTEFSSGPKAI
DLNCNAVEQFTENV
>OfMYB1R51
METLFPASFISNSSLLMQQRKNTIWTKEENKQFESALAVFDESTPNRWVM
VAAMIPGKSVCDVINQYKELVADVSNIEAGLVPIPGYLNSSFTMKIPDNH
SFDVYRKRRTSCNQERKKGVPWTEEEHRRFLLGLQEHGKGDWRNISRNFV
ISKTPTQVASHAQKYYLRQLSGGKDKRRPSIHDITSVRFTNNSSSDNKKS
PSSDNSSSVTLVQKSIGTPKILLNWSHKNNGASMVFESAYDDPFTTFSYD
IASHATCIVNPGAANQGFQFPFQSKRYLE
>OfMYB1R47
MESKVYRNPSISRDDMCSPGCPETWERKQSALVRSPNSTKFPSCHMACGS
FPFNSEGVKIVTRDNDENSRRRTQPRNANKAIRPVSHSGYWRIRKSLASK
HCRATSNLKEEGYSANKKRCSFPNKKNRYKRQISQRDYPFKKRKLFYSSP
APNSDVLINSDGICSFPENDSKGGALLSGPASPGVNATPTSAAGECSPFQ
SGNSHETATVGSLKSTVMKAVNALLGDGLHVGMLLQGKKIKDDNKTLLQT
GISHDNKPDALGFMLVPNSTQTFPTPCPDPFRLPRDSPQPLARSPLIANG
VQDAIEQKSLDVLTDPAGGNFRNFPESDNGSARSTPDMLEKTPTVSRALV
AAPKMREALAIVPMHISKQSESAKRRMRRPFTVSEVESLVQAVEKLGTGR
WRDVKLRAFDNAKHRTYVDLKDKWKTLVHTARISPQQRRGEPVPQELLDR
VLTAHAYWSEQQTKYRLKSQHESCLV
>OfMYB1R45
MRCQSCGFESVNVICYGDCRGRSEVGESRPSSVRNSSSVVCGQKLLSLSW
EYVVLTKWMFLVATCSSKVLVYTTKALLEEELAEPPDTVETLYFMPPEPL
PWDRRDFRKHERSEPTRLGAAGGVRWRDLPHLFYPPPPPTHHPYHHHHNQ
QRWFSDFRSRPLPPGHGKQGGWHMYPEESARGVPPLGSRFNERSFDDDNS
RPFLSRGDGRYFRNSRESRGSFSQKDWKVNSLEPPKSPSGLGKLDNEVND
QKSVGNMQTGNNNDNHNKNNSHPDPNFEKSHDQSEMKYQLDESGNDADGL
GSTVQKVEMENSLGSIDWKPLKWTRSESLSSRGSGFSHSSSMGADSNEMK
AEMQPKNVMAVQSPSGEAAACVKSNVPTPAPSEETSSRKKPRLGWGEGLA
KYEKKNVDGPEDGATQNGLVISENKTEPAHSLSANVADKSPRVAVFLDDD
SPATPSSVACSSSPGTEENQSVKVASVDHDASNLSCSRSILSHNPCQGPA
FNLENLEPASVANLSSYINELLQSDDSSSMDAGFVQSTAMKKLMVWKVDI
LKAVEMTESEIDSLETELRSSISESRVGCYHPSVSSSLPVECNLRDCEEL
VAGPAPLQFACSGTKIIESTANALETDLKEENIDSPGSATSKFVEVPSSG
QDVFPLDTAKPIDGFLKLDVNNCRKLGNSDLNDEANTGDMPAHVDDFQPG
LSSSCQTQSTDIILSGSGEEIYNLIMASNKDSANRASEVLNKLLPANQNH
STVSYLQCDPMIVKKKILMRRRFLQFKEKVITLKFRAFQHFWKDDRLLAS
MKILAKSSKKLDQRFRFTRNSSQKYLPSDIPQFSYPDGIFNVVPEAEVSD
YVSSLLSDAQVKLCRNTLKMPALILDDKEKMISKFISSNCLVEDACAVEK
ERSMINPWSSEEREIFIDKLGTFGKDFRKIASFLDHKTTADCVEFYYKNH
KSDCFEKARKRPDVAKPKKSRSTNTYLVASGKRWNHEVNAASLDIVGSTA
SAANAIDGIEIQQNHTSRHFFGGAYKALRIDDGSLEHWTGLDVYNNDRET
LAADVLAGICGSLSSEATGSCITSSVDLGEGYHNWRYHRVGSSTRQSLTA
EVTQNVDGERSDDSCEDMDSTDWTDEEKSIFIQTVSSYGKDFAEISRCVR
TKSRDQCKVYFSKARKCLGLDLIHPSPGDVVSGDVNGGGSDAEGACVVET
GSVISSEKSRSKMEDDLLLSCESDLVGTMNLKPNVNKYENSHGIAHQVSI
GTEHVLNNSVPTDCQVDNKPDLDFDVGCEERNGVESGSAAAVEHKNVLVS
SEEAAEQVIEEADDLALPNGSCNEAEKTVLLEVPNGHLGPGNEGQGLLLP
ECSLNNKKVENGHATSGETNSLSCSKREMNYEHQPSAIASHPSADMHYST
QVNILSGCQKKAGLESSSADKSHTIMLQHRDCLAPTSSLLRFSAPTKVIS
SAIGDDGNKDDQGQEIVLVGDCHRHSGHSLLDHVESSQVLCGYPSSVSTM
KERNCNMNCKRPILPRSVPKSDGNFHLDRHSKFYLQKCNSLRNHSSDAEA
SLPSREQTKDHYRPQSGCSADLEKPCGNGDVKLFGKILISSEQKPISSVH
KSEDNNTRHRTAGNQSVNMKLLGDRSTDFNSDQVPFEHDNCLGSEHAPVR
NFGFRDGNKMQNGFPQLPDSALLLTKYPDAFSACATPSAKLERAVRSNGH
NLNGISCFPTREPSSSNGLRSQEVQPFSIDMKRQQDLYAEMQRRNRFDVV
SGIQQQERGMVGINLVGRGGVLVGGQTTGVSDPVAVIKMQYAKKQFGAQN
IIIEDDSWRSKGDVGR
>OfMYB1R50
MEGSGDNIESSKTSPIEINDDEGESEEKNEESKPKDGGSSSNSTVEESEK
KPSVRPYVRSKVPRLRWTPDLHLRFINAVERLGGQDRATPKLVLQLMDIK
GLNIAHVKSHLQMYRSKKTDDPSQFGMTDQRVFMECADRYIYHPRQLSHL
PSFNQRDDCTFRKWMHNSTTRQNTYHKISRPGFYDNLTERISSNQYYRSV
SHDLLSTRILSFNEGSTRKINESKDELGSLHEHESWLGQSKQNPFGELNS
LKLMQQKVHESVPPRDMDRTTSFQRQTTVKRSSNCDLNLNLSLGSESRDD
ERHQGLNDDENNLSLSLYTPSSSKIKKFKEDDSNARGASTLDLTL
>OfMYB1R44
MGNQKVKWTAEEEEALKAGVVNHGLGKWKNILRDPQFATHLSNRSNIDLK
DKWRNMCISYGQCSRKKLKASRVKTISSEALSTLTTGNLVAEADVVDDIS
RSPWDVRDAPGYKTMIFEALSSIRDSNGSNIDDIVGFIEKKHEVPQNIRR
ILSTRLRRLVLQGKLEKVDCRDFVKPFIVRNRLKLALMVGLASWSRTATG
RKHLCQNKKISLLKQPEDAAMTAAYKIADAEYKSFVAAEAVKEAERVSKL
AEDAGSLVLLANEIFEKCSRGETFCLAKSSYNFD
>OfMYB1R53
MIINCNSRSDCSDENIQRCQDYIQALEEERRKIQVFHRELPICFELVTQA
IEARKQQLSGKTTECDYNVISECSEQTSSEGPVLEEFIPIKRTLSTSVDD
EQEFKRSKNNTNASKNNKVSKKSDWLRSVKLWNPTPDPPSKEDSPRKVSV
MEVNKNSSGGAFHPFRKEKSTVSTPQGPIRMSVPVAATSSVEEIGGICGG
SNMDEKEGQFQRKPRRSWSPELHRKFLQALQRLGGSQVATPKQIRDLMKV
EGLTNDEVKSHLQKYRLHRTRPGHLIHNEQSSIW
>OfMYB1R54
MIINCNSHSDCSDEKMQRCQDYIQALEEERRKIQVFHRELPICLELVTQA
IETQKQQLSGKTTEYDYNVISECSEQTSCEGPVLEEFIPIKRTLSTSVDD
EHEFKRSKNNTNVSNNDKVSKKSDWLRSVKLWNPTPDPPSKEDSARKVSV
LEVNRIRSGGAFHLSQKEKSSVTTPQGPIRMSGTVAATSSVEEISGGDGG
GNNKDEKEGQFQRKARRSWSPELHRKFLQALQRLGGSQVATPKQIRDLME
VDGLTNDEVKSHLQKYRLHRRRPGHLILNNSRQAAQFAVVGGVLGAAT
>OfMYB1R49
MPTDESSSSMWSREQDRQFEKALATYPEDCSDRWENIASRCSGYNSSSDG
STNHAGDEETGKKGGSFGHLNRDSNHGGKGSKSDQERRKGIAWTEEEHRL
FLLGLDKYGKGDWRSISRNFVVTRTPTQVASHAQKYFIRLNSMNKDRRRS
SIHDITSVSSGEVSVPQGPITGQTNASAVGSSSAKSNNQPPQVPDAAPGV
GMYGGAPAIGQPIGGPLVSAVGMPVNVPPPTHVAYGVRAPIPGPDPQTSM
GPMTYPMPHTSAHG
>OfMYB1R48
MSSCARNSGVRQYIRSKVPRLRWTPDLHHCFVHAIERLGGQDKATPKLVL
QSMDVRGLTISHVKSHLQMYRGMKSDMMSKLDRSSSTQQKKKLLEEDNQE
GCVEQEFPMERSDAQQFIYSPLPVKKARIEKINSFSEKQRIRESVANPYC
DDDYNMQTRAEKSGNEERKFKWQIQETPQICSAAPFSMLQQDFLHTTLQP
YSIAGSLVESEFFKVVPNQEKEKCESFEQRKLESLGHIQTAGDEIEGCEL
SLSLSLQRSNGCSTSEIVSEAISSTYTSRSNIIQHSASSSQNHNVNLDLS
IALCSS
>OfMYB1R60
MAKEPAMKCEDNRHDSSTCNCCTSIRLFGVQINVADDTGKKNGESLLRKS
KSLGNLEACNVENTLVEAGYHSDGFMHQSSVSKEAHERKRGKPWSEEEHR
SFLVGLEKLGKGDWKGISKTYVPSRNSSQVASHAQKYFIRLSATEKKRRR
SSVFDISLVGKNTSASLGSPSNKAFEISPHASSSDAALKKLGEFERQVSM
QPPVTTSVKPPLSPMPKLHGITNFRHVAPYTAGVSCINAFWNIKQYQLFL
GFQL
>OfMYB1R56
MTRKCSHCSHNGHNSRTCPNRGVKLFGVRLTDESIRKSASMGNLTHYMNG
GSGTPQNGVAHDSPGETPDHASGAAGGYASDDFVAGSSSSRERKKGVPWT
EEEHRMFLLGLQKLGKGDWRGIARNYVISRTPTQVASHAQKYFVRQCSVS
RRKRRSSLFDIVADDSADTPVVSRDISAVVPPEAETQSSTHPPPPAEDEE
CESMECANSNDGETMLPKPVGSQYTYPVVCPAYVTPYFPVSFPFLPGYNM
EPVKEETHEVLKPTAVHSKRLINVDELIGMSKLSLGESLGDAGKSTLSLK
LVEGSTRPSAFHANHASGSSRMNSSHSPIRAV
>OfMYB1R59
MVSLNPNPPEGFYLDPTGMALPNLGSFSPTVGASAYNGTDDPTKKVRKPY
TISKSRESWTDPEHDKFLEALQLFDRDWKKIEAFVGSKTVIQIRSHAQKY
FLKVQKSGTNEHLPPPRPKRKAAHPYPQKASKIAPVVSQSTSPFQASPAV
SVPGFVRGLDTSPLLRHPDRAASVPGWTDSSAQITSSPHLKKGDTISAGQ
SLANIKSNPRTRPTVLPDFAQVYKFIGSIFDPNVTGHLQKLKNMDPIDIE
TVLLLIRNLSINLASPDFEDHRRLLSSYEVEPGKDNAHVGTKTILGRKIA
PGSQTFAKGANLRSLFNSWYQKPEGTHDHEPGEQSIHAVHSYQFHQDNLH
QMTGTLSFLCQKAAAQNIVP
>OfMYB1R63
METIHPASFVPNSSWLMQQRKNTIWTREENKKFELAIVVYDEKTPYRWHK
VASMIPGKSAIDVINQYRKLVADITNIEAGLVPIPGYLAAAFTLELGENR
DFDALKKRGRSCDQERKKGVPWTEEEHRRFLLGLERHGKGDWRNISRNFV
ISKTPTQVASHAQKYFLRQLTEGKDKRRPSIHDMTTPLLTNTTTTTTTTW
SESVDKKLDSTATPKKLLNWNDKNGGALTIFDSIAYPKDIARFHGRAGSN
ICSPY
>OfMYB1R57
MDVSGATSRSLPILPSPLEDKYPKLPDSPQVILAQELTSHLKSSCPATLS
TNNQTTGNLFSSASGCSTDLQSSCMSPQTSQLKASPFISKSPNERVSFAS
NQPPDEVKKSRPLNGYNSEKDNISWSTNATEKFLDRCMNTHVQNGQVETC
TGVMASEDRTKGTDWQDWADQLITVDDTLDSNWSDLLVDVNFLDSEPKLL
DLPLKASAHPPQINQQQQQQPVSSAKDSPQTKARMRWTQELHEAFVNAVN
KLGGSERATPKGVLKLMNVEGLTIYHVKSHLQKYRTAKYKPETSEGTSKK
KSITIAEMTSLDLKTAMGITEALRMQMEVQKKLHEQLEIQRNLQLRIEEQ
GEHLWMMFEQQRKIEKEKLKCPSWESEKSSKPPSTEKQPSLCKENPEPFK
VKAVSTDAIISAAEHPNDMQKSPERKLCEDNQLNRPNKRAKSDETESS
>OfMYB1R55
MRMESSDRNRVRKYRKSDHPRFRWTPELHRDFVQAVQYLGGEYKATPKRI
LQMMPVIGLKISHVKSHLQMYRRINGTTATSLNIVITMENSHTEDTTWFP
LRKISKELRERPPNKKVQSLANQEHSKSTQDKDDSFHHDYEVTMKGSSTR
DMTKEELGGCKNERNFWHLDNHLISEFTASSNSLDLPIFHSSSHTNINLD
LTISSGSS
>OfMYB1R64
MENSDTSSLKNRLEDEDEIDETANEDNPMYGNSSSNSTVEENGKKANSGS
IRPYNRSKTPRLRWTPELHLCFVHAVERLGGQEKATPKLVLQSMNIKGLS
IAHVKSHLQMYRSKKIDDPNQVISEQRLLLDGGDRHIYNLHQLPMMQTYS
QTCISTLRYGDAGWSHRANSVYSPSHNGSSSITGNGLYGSVSERIFRRNN
KGYIQGSDFHMNKQERVFPNNLFWQNKVGISLTTPNLSSKLQDRGHEGTS
NFQTSFPRSEKTPLVDQEGTSPLKRKFSEVNLDLNLSLKSTHDVNGSNHS
SSKNAAVDSSLSLSLFSSSSKENHRKHERMATSTLDLTL
>OfMYB1R58
MENSDTSSLKNQIEDEDEIDETANEDNPMYGNSSSNSTVEENGKKANSGS
IRPYNRSKTPRLRWTPELHLCFVHAVERLGGQEKATPKLVLQSMNIKGLS
IAHVKSHLQMYRSKKIDDPNQVISEQRLLLDGGDHHIYNLDQLPMMQTYS
QTCISTLRYGDAVWSHRANSVYSPSHNGSSSITGNGLYGSVSERIFRRNN
KGYIQGSDFHMNKQERVFPNNVFWQNKVGISLTTPNLSSKLQDRRHEGTS
HFQTSFPRSEKTPLVDQEGTSPLKRKFSEVNLDLNLSLKSTHDVNGSNHS
SSKNAAVDSSLSLSLFSSSSKENHRKHERMATSTLDLTL
>OfMYB1R61
MYQPKGVPTSSLVHSNPLVCSQPLDCRASTMDPISSGNNANNNPNLSSKQ
RLRWTHELHERFVDAIAQLGGPDRATPKGVLRVMGVQGLTIYHVKSHLQK
YRLAKYLPDSSSDGGKAEKKESGEMLSSLDDSSGMQINEAIKLQMEVQKR
LHEQLEVQRQLQLRIEAQGKYLKKIIEEQQRISGALSEVPGSGVTAPVTE
DACRESDNKSHPATPAPTSESPHLDRPAKERAPVKSLSLDESFSSRQEPL
TPDSGCHVNLSIDSPRDGPGKKQRLSTDAAFSKQEMALSHSIFNSSLSPS
FQQPHSVFLSGEQFDHSSGMLVANEPLGKVSGSNI
>OfMYB1R62
MMYNNTGNEWMLMRNSEAAVWSRQDDKIFENSLVEFADEMDEIRWHKIAD
RLPGKTPDAVRTHYESLLHDVYEIDSGRVELPSYCDDSGPFGWNQVESRR
PGQISFGTGGHRTKNEVERKKGTPWTEEEHRLFLIGLDTYGKGDWRSISR
NVVVTRTPTQVASHAQKYYLRQTAVKKERKRSSIHDITTAVDSVTVPPPG
PPANLPNQGGFQNFSFPMSR
>OfMYB1R65
MGAPKQKWTAEEEAALKAGVLKHGPGKWRTILKDPEFSGVLTLRSNVDLK
DKWRNMSVMANGWGSRERARLALKRMHQAPKHGESSTALTSVSQSDEEID
DARPHALSGGSSPIDGPKRSIMRLDNLIIEAINNLREPGGSNKTNIATYI
EDQYWAPPNFKRILSAKLKHLAANGKLIKIKRKYRIAPTSSLSERRRAPS
ISLAGRRQGISLRTDRDDVSDLTKSQIDLELAKMRGMTPEEAAAAAAQAV
AEAEAAMAEAEEAAREAEAAEADAEAAQAFADAASKTLKGRSTPSANMQM
IHA
>OfMYB1R66
MPRLRWTPELHLSFVRAIERLGGQQRATPKTVLQMMNARGLSISHVKSHL
QMYRCKKLDDSGQVISQAKRGYCNIPSRDYFSTSNLYEKSNPLQNLRLEN
GGITFAQNSHNQGHRLGSLSSYDQIKGTPSLRYQHWSSNKGYPKIRLNPR
MNKEKMMKVEDWPDLQLGLSITAKSNHEKTCSKGDSEINTMLSLSLFPHS
SSAT
>OfMYB1R67
MHPTSRMSMPSERHLFLQGANGTGDSGLVLSTDAKPRLKWTPDLHRRFIE
AVNQLGGADKATPKSVLKLMGIPGLTLYHLKSHLQKYRLSKNLHGQANSG
SNKAVTGERMSETYGTPMSNPSMVAQTNKNLHLSEALQMQIEVQRRLHEQ
LEVQRHLQLRIEAQGKYLQSVLEKAEETLGTQNLGTIDLEAAKVQISDLV
SKVSTQCRNSEFSGMKEVSDLCLQQIKTTQPTDCSTDSCLTSCEGSLRDQ
ELYNNQIGLKTLNFREPIESRNIDNELRVQKTELKLCEDLKESSRFLCAT
NDNVEKAFAAEENSRNLSMAIGPQRGPWNGNSSCSEERYREADADAKYLD
RDAHRPEKQKKKLPYFTTELDLNIDDKHDPASSCKQFDLNGFSWG
>OfMYB1R74
MGENLKEQNIDEVSNFVPKIISDILTEVSLIDDFSQKLSKLDFHVKALEE
ELKKIEFFKSEIPNCMHLLKDAIEKLKEEELQLKGKEVRPVMKQFIPLKS
DFDENGREERSGDFSDKKNWMSSAQLWSTPVLYENNFASKNQGSGLHLKS
RYQEVGTGSEYQQQMCDFGSRREAFVPFKEQSGGDQQQQAPRKQRRHWSL
ELHQRFTNALHQLGGAQAATPKQIRELMKVDGLTNDEVKSRLQKYRLQIQ
KLSSSSAGVSSSSLNHRGSTKGVSINGGDSMEEDDDKKSESHC
>OfMYB1R73
MGPPKNRWTETEEAAFKAGMAKHGIGKWSEILKDPEFKIVLRSRTNVNLK
DKWRNMNMMASGLGSQYKASTSSNYNQKTSSDDENAVALGTVAENDTEAP
PLEVYSETPDEASSKTQISRLDDFILEAITNLKEPHGSNRAAIIQYIAEC
QLAPPDFEKKLAANLKILTEAGRLVKVKHLYKIAPSSMSLDVGKDPSPSL
QDETHKVSSEVDVSKNRMLTRAEVDAELEAMMRMTRQEATAAAERAVEEA
EAAIAAAEEAEREAKEAEAEAEAAWCVAEAEMKSFKHKNVHARFPGGKNA
KAFF
>OfMYB1R70
MNSGSSPPPPPTDGSGKKVRKPYTITKSRESWTDEEHDKFLEALQLFDRD
WKKIEDFVGSKTVIQIRSHAQKYFLKVQKNGAVAHVPPPRPKRKASHPYP
QKAPRNVLVPLQASMAYPSSVNSLAPGYPTWDDASMLVNNPSSGAMQSLN
EYNLHGFEADIGSKEVANISDSSMNGMGDSTRTPAGSRLTNRGKQESLLH
GIPDFAEVYSFIGSVFDPDSKGHVQKLKEMDPINFETVSLLIKNLTINLS
SPDFESIRKVLSSYDDNTKTVGICAPAVIKAEW
>OfMYB1R69
MSENYLRTQGLKFALIELGVMEDGPLTLDDGTTEVQRLLVEPKDEHVSME
NVLCFNEKIPENAMKMEEVSCSVVLPNYGIAQEGGDVPKQEVLDVMPSEV
EAGYFQLPNDFCSMGEDYFSGIDFAQSITDLDYGLSEGLHISLSESPIPG
SSSDANTPWNSDILEITDVSECQNDQVNLQNSELSDICIRQESETSVEKK
PLKFPMSSTTQNISESQNMPSHSPQGISSDEDGGSLFPSDFTSGELFCSS
KIQKNREFGLMCQTVESNSNDQDELARISNPANMDALTTQKRSRKPTRRY
IDELSEPLSRHSKKRQEVSTSAPSAKSPVVKNHKKCHIESRTKIPPEESS
VIAIQVPFGSLVHKECQKSHSSNMVLSSDNENSVDESEDIWAASMSQKKR
FGYVIAACEKKYDDSVTAVNQKKGDDCVTAMSQKKRDDRVTAVSQKKRDD
SVTAASLRKREDHIISMSQKKWDDCVTAVSHKKRDNQVSAVSQKKRDGCD
SVASQKKREDRVTAVTQPEVSSRRKHHRLWTISEVRKLIDGVSQYGVGRW
SCIKKLLFSTSPHRTSVDLKDKWRNLLKASGIQEQGTKQGEKKRNLAWRP
LPKPILRRVCELATIYPYPNGRKPPKIIHHVPPDRSTDITLSDYRRILRS
INGT
>OfMYB1R75
MADSSWSWEENKRFEFDLVQFPDGTPNRWEKIKISAKLEEKSAMEIEEHY
DDLLHDLALIEDGLIAPPIYADDTAAEYDESEFLVDSGKKVQKRVAKPWT
EEEHRLFLVGLQKYGKGDWKSISRHEVRTRTPTQVASHAQKYFERQKKRE
TKKRSSIFDNSIAQSSTQNLV
>OfMYB1R71
MNRGMGFSSPASYVSTSNWLFQDSKVTKWTPEENKRFENALALFDKDTPD
RWYNVAAMIPGKTVSDVIKQYMELVEDVSDIEAGLIPIPGYTNDSFTLDW
VNRPGYDGLKQGVACGRNSSTRSSEHERKKGVPWTTQEHRQFLLGLKKYG
KGDWRNISRNFVTTRTPTQVASHAQKYFIRQLSGRKDKKRSSIHDITTAN
LTEVKSDTDRPHSPDKPTLVRHFQQKSDSNQSMN
>OfMYB1R68
MYHYHHQGKSMHPTSRMSMPSERHLFLQGANGTGDSGLVLSTDAKPRLKW
TPDLHRRFIEAVNQLGGADKATPKSVLKLMGIPGLTLYHLKSHLQKYRLS
KNLHGQANSGSNKAVTGERMSETYGTPMSNLSMVAQTNKNLHLSEALQMQ
IEVQRRLHEQLEVQRHLQLRIEAQGKYLQSVLEKAEETLGTQNLGTIDLE
AAKVQISDLVSKVSTQCLNSEFSGMKEVSDLCLQQIKTTQPTDCSTDSCL
TSCEGSLRDQELYNNQIGLKTLNFREPIESRNIDNELRVQKTELKLCEDL
KESSRFLCATNDNVEKAFAAEENSRNLSMAIGPQRGPWNGSSSCSEERYR
EADADAKYLDRDAHRPEKQKKKLPYFTTELDLNIDDKHDPASSCKQFDLN
GFSWG
>OfMYB1R72
MREEDSNWFAKWEEELPSPEELMPLSQTLITPDLALAFDIRNPPPNHSHQ
STPPPPQTTAHSSQPNSSAEFDSVELAGSGGGGDGGVAGAGGGVGSDEPA
RTLKRPRLVWTPQLHKRFVDAVAHLGIKNAVPKTIMQLMSVDGLTRENVA
SHLQKYRLYLKRMQGISSNGSGGVGGSNVSVDPTDHLFASSPVPAHFLHP
GGPNSDHFLPFMPVAAMQQQQQHQMAAVVGPGPGQHHHQQLQQQFRHFGT
SPPNGQFEHPFIRQSQQQVQRMGAPVHISNGSVAPPLYVEDSESPRAGNG
RKVLTLFPTGDD
>OfMYB1R76
MYHHHHQGKNLPPSSRMFTPPVRHLFHQGANGTGDSGLVLSTDAKPRLKW
TLDLHEQFIEAVNQLGGADKATPKSVLKLMGIQGLTLYHLKSHLQKYRLS
KNLQGPANTGIDKAGAKSATGERIPEANGTQTSHPSMANQTNKNLPLSEA
IQMQIETQRRLHEQLEVQRHLQLRIEAQGKYLQSVLEKAQETLGRQNLGT
IALEAAKVELSDLVSKVSTQRLNSAFSGTRDLSDLCLEQTQLKPNNGPID
RCLTFNEGSMRDEELYINQMGSKSLNFRAPTKSREDGNESKLQDTELTWC
EDLTESRKFLSAMDDNIGKPFSTGKKSSNLSMSIGLQGGKWNSSSNYSEE
RYKGTGTEVIFFDQDTHRNDSVKLEKQKTSPKFQLPYFSTKLDLNTEDEN
DASSSCKQLDLNGFSWS
>OfMYB1R81
MIFEALEQSLMDCLLSSTSTLPWIWIVETLASCNQVDASILYDLVKKTPE
IASDLGKNAREFVSLRVIERLIVIGAQNANPVSSSSSTKIGFDPSESCEA
VLERISRETSVQNLIEYGLDTLKWDIQPFIEHKRSNLPKCTLQQLKDAIL
TGGHPLLSSLKERSGLAVTNQPEHRLSVDDGDTNHVAATLKESNTNTLIV
AANGLLISPIPANGDVLLKRSLPDENLLVAKRNRSATTEIVEGQSHENEI
ALGNGCDTLAKSAKKFKHCIIDCEQDGAMNLVSSHAGKNSPPGNCKNENP
SLKGLVEHGEVLPCEPQVLHRGTELPKDKSGEVQGQDNHLDEIKAYKEGL
CELRTDIGTCEGGNQPELCNDEDLDGYWHSSQRKASNVIEAEDDTDHNQD
ADMSFENEGYNDENDIAMKKNAFLSSQCTYSQDSLAMTDWRELNLCTTCK
KGGTLLVCSYNSCPLMVHEGCLGSAATFDAGGKFYCPFCAYSRAISEFNK
VKDKASLARKDLATFLEWELNISKQANNPQCREDLKDDCVAEPSVSCAGD
NPLRGDKVANLDGEKELQILAKENEEGKRVGQECKSPGDHGKQLIAVEAV
CKSGDGIPFARVPQKSNGNEHSEVRSKKKVSCQPGTDLAHQLTCSSNSNG
EQISEEENESSGASKFFISIRKQERQHSYPAIPLLRRKKIPWTRVEEETL
KEGVQKLYTAHDRNIPWKKILEFGSEVFQKGRTTIDLKDKWRNLCKGSPK
SK
>OfMYB1R82
MRGVQQNYGFSGDFASEFQDSFPQSYGTQQQSNPMMNFWHSVATENGSDS
SQQNFWPANSSSSIISRIGSPASAFYATERYMGLTHYDYPKNSLYSCCSQ
QSQNSYQQSGNGFFGDSSAATRQDFKPKNATLQSDIKTPTSHNQFESSEG
LYRNRRLSESEQILQLKKKLLGDLDNSNMRSPSVPFDANQDLGFGSLPGC
VSSASSHSVSSCKTRIRWTQDLHDRFVRCVNRLGGSDKATPKAILKLMDK
EGLTIFHVKSHLQKYRNAKYLPESVEGKSEKKTSAVDIKTGMQLKEALQV
QLDVQKRLHEQLEIQRTLQLRIEEQGKQLKMMFDQQQKTTRNPFDSQNSN
PKSPNLDLFTTFEGSQVLVSAESDNMVFPSKIS
>OfMYB1R77
MEEVKPEEVYLDEKQSTAASSSSVSENSGSVALKSPGISSPRNISPSHRR
TTGPIRRAKGGWTPEEDDTLKRAVAAYRGKSWKKIAEFFPDRSEVQCLHR
WQKVLNPELIKGPWTPEEDEKIVELVAKYGPTKWSVIAKSLPGRIGKQCR
ERWHNHLNPNIKKDAWTLEEELTLLSAHRTHGNKWAELAKLLPGRTDNAI
KNHWNSSLKKKLDFYLATGNLPPVSKNVTQTGCRVVNRASIGDLVCANKG
TNSTTLVSSGPTDTCKIEDGKDKIETTNGVHNIAGSATDTGNECADLQGV
TCEPVPSVVDPIHSSTECKSSRRGTHSVVDQCLHDDSPLNGTLYYEPLHT
DSNLPDISRMHSESDISPIMSPVIFFTPPSMKGGNLFAQTPESILKMAAK
SFHNTPSILRRRKSGSLLSAPASKNCRVDGEAVQETCQSTSKYNQTKSPE
NMDSQVSLHTDISGEGDIGLCNGKSYNLSPPYLLRSKRTSVLKSVEKQLD
FAFAMEQECRNENTESDDSTVKEIPPVTKFVYTRQRRLS
>OfMYB1R78
MWDDNKMQMVSHVPMDCEACFLPENPGSKDGNSSEPSSSHDHISPQQPVK
KQPRQWAAWTRQEEESFFTALRQVGKNFEKITCHVQSKNKDQVRHYYYRL
VRRMNKLLGPELCLDAKNSKDTNAAMLRWWSLLEKYSCKASKLHLKPRRF
KIFVEALENQLLKDRKKNIRKRLSLGENNCPTPPITVSNLGRPLSHDSSA
VKMVLVDSQNMQKVGAGKGSSGKRNVNNIGTNRTNCKVDSSYPKKAKHRR
KTGSSTAAYKRWEKAAIAGVSLVADAAEHLERTITEKEVERVNETPACGC
SQPVGEVELSLPMSSQSRFNEHNAQNSMKLKLQLFPIDDCTRKSLEADNH
NPHLELTLGTRKKISSVLDHLNRKWGNSKLLSGDLMLFPYWAHSENLVGC
QKWTKDSLLCAADVYTTVGSPPVFRLRYGWFSKAELESATPQTLQSYADV
NEKNMNINLMKEHDIESVPTLSPTYGKSGNLSGTCQELLASADNMTSTIP
SSTLVSEDEIIECCRMDTNINGSRYMESTPAVSLVRRETGDRADRRQVED
MDDQSTQKDLVLSAGGWAESLTSISVGELLSDSMLNLDANCAESPLPVGS
CSLQQIPFSCDSFDAAIAAHIYKHQNKLGSQSGPAPHSTSIWDDEETCDA
FAFQKSCASCEIGQNETRNASLETCKQIIRTSSSITHEAVEELAEDKKSS
NDDPTYGDPMETLENSAKDFSGLTDIYWPDSLGPLDLDIPSCRLHADDLI
LSDSIGGLNRFLANSLDAFQNCSFFGLDKKESASAVEARQTASISDFKIS
G
>OfMYB1R86
MLSAFFDEEAPDRWYNVAAMIPGKTVIDVIKQYMELVDDVTDIEAGLIPI
PGYTNNINSFTLEWVNSHGYDGLKQLYGPGVKRNSSTRSSDHERKKGVPW
TEEEHRQFLLGIERCGKGDCRNISRNFVITRTPTQVAIHAQKYFIRQLSG
GEDNRRSNIHDITTVSLAETNSKL
>OfMYB1R84
MGRKCSNCGHIGHNSRTCTISGGSVNVRLRLFGVQLEVFSPSSIPIKKCF
SLDSLLSSSLPAAASSSSRSCSLSSRVSINENSDKTFIGYLSDGHLPQVQ
ERKKGIPWTEEEHRTFLIGLEKQGKGDWRGISRNFVTTRTPTQVASHAQK
YFLRQASLYKKKRRSSLFDMVSNATSKTDSNQEIGQDDAIPPPIDLNSFG
QDNEWNDQECENSRIVPDLNSSSSLCAYGSLNSSSNVVGPDLELTLSAPK
PVGKNEPSPTSLRMGPIIVI
>OfMYB1R80
MREEDYNWFAKWEEELPSPEELMPLSQSLITSDLALAFDIRNHHYQRTPP
PQLPQSTVLSSQPNSSAEFDSAELGGGGTGGGVGLASDEPARTLKRPRLV
WTPQLHRRFVDAVAHLGIKNAVPKTIMQLMSVDGLTRENVASHLQKYRLY
LKRMQGMPNNGSGGNNSPAALSALGVDPATDHLFASSPVPAHFLHPNRPN
SDHFLPFVPVASIQHHHPMPVVGPVPGLHHHSQQQFRHFGTSTSNGQFEH
PFIRTSQSVQSNNGSVIAPHLEDLGLATPTNGRQVLTLFPTGDV
>OfMYB1R79
MREEDYNWFAKWEEELPSPEELMPLSQSLITSDLALAFDIRNHHYQSTPP
PQLPQSTVLSSQPNSSAEFDSAELGGGGTGGGVGLASDEPARTLKRPRLV
WTPQLHRRFVDAVAHLGIKNAVPKTIMQLMNVDGLTRENVASHLQKYRLY
LKRMQGMPNTGSGGNNSPAALSALGVDPATDHLFASSPVPAHFLHPNRPN
SDHFLPFVPVASIQHHHPMPVVGPVPGLHHHSQQQFRHFGTSTSNGQFEH
PFIRTSQSVQSNNGSVIAPHLEDLGLATPTNGRQVLTLFPTGDV
>OfMYB1R83
MRGVQQNYGFSGDFASEFQDSFPQSYGTQQQSNPMMNFWHSVATENGSDS
SQQNFWPANSSSSIISRIGSPASAFYATERYMGLTHYDYPKNSLYSCCSQ
QSQNSYQQSGNGFFGDSSAATRQDFKPNNATLQSDIKTPTSHNQFESSEG
LYRNRRLSESEQILQLKKKLLGDLDNSNRRSPSVPFDANQDLGFGSLPGC
VSSASSHSVSSCKTRIRWTQDLHDRFVRCVNRLGGSDKATPKAILKLMDT
EGLTIFHVKSHLQKYRNAKYLPESVEGKSEKKTSAVDIKTGMQLKEALQV
QLDVQKRLHEQLEIQRTLQLRIEEQGKQLKMMFDQQQKTTRNPFDSQNSN
PKSPNLDLFTTFEGSQVLVSAESDNMVFPSKIS
>OfMYB1R87
MEVSDDTEYSKTSPFERNDDEEESEAKNEARNPRDGGSSSNNTVEVGEKK
TLIRPYIRSKMPRLRWTPALHLRFVNAVERLGGLDKATPKLVLQMMNIKE
LNIAHVKSHLQMYRSKKIDEPNEWMADHRLFMEGADRNIYNLSQLSLHST
FRFGDASWINYGQWINNFTTRQNAINQRILGSCSQHYRSANHDICSRISC
SNEISTRKTKELGSLNGHDSWLGQSRQKPIEQTMNLQRQATVKRKAADCC
LNLNLSLGIELREDDQRQQGLQYDENILSLPLYAPPSSKLKKMKEGEGTK
IARGASTLDLTL
>OfMYB1R88
MGSNRLTGALKERLKWTKELHELFEKSVNQIGGPDRATPKGILKAMAIPG
LTIFHVKSHLQKYRMSIFTPEGGHRDKIERRSISEELPNFSTKSGAQLNE
ALRMQMEAQRRWNDQIEVQKSLKMKIEAQGRFMDRIFEEYKNPAPSTMPK
KPYSSVLSMPCLSEDSDQSNVKEFESDSEVETKGFEDEFRARKKIKIHEE
ILPNFNMFPLEGMNNNPFAVSSYVGSRKPAIEDLVKTNKISRQIPEQAWY
MNPIFSILIGGILPIGALCSEDYLWWWRSYLTSGSSALYLFLYAAFYFFT
KLDITKPVSGVLYFGLIYSFVKID
>OfMYB1R89
MEVSDDTEYSKTSPFERNDDEEESEAKNEARNPRDGGSSSNNTVEVGEKK
TLIRPYIRSKMPRLRWTPALHLRFVNAVERLGGLDKATPKLVLQMMNIKE
LNIAHVKSHLQMYRSKKIDEPNEWMADHRLFMEGADRNIYNLSQLSLHST
FRFGDASWNNYGKWINNFTTRQNAINQRILGSCSQHYRSANHDICTRISC
SNEISTQKTKELGSLNGHDSWLGQSRQKPIEQTMNLQRQATVKRKAADCC
LNLNLSLGIELREDDQRQQGLQYDENILSLPLYTPPSSKLKKMKEGEGTK
IARGASTLDLTL
>OfMYB1R90
MAHAAVVSLMHTLQRIHQHPNPHLNPYEQQEIDCLFKKLSFLLDFLEEYY
QNSSDHVISVEIKIRDAAYCAEDVIESRICNTVLPQSRSHGKESSTQHLL
LVLRISDSDPHTDLQNIIKEFDSIMEEVVKIADLQKKITEIDTLMEGAME
GIGQSGHFLPSRPEPSGQSTAVGFEEDLKQVKDRLCNGSSGLQIIPIVGM
GGIGKTTLARNAYDDSYVAYHFEIRAWVTLSPLYHKKELLLSLLDHFVVL
TAGIRKESDEKLADRLYKSIKGRKYLIVIDDIWSTTAWDNIKLLFPNDNI
GSRIIVTTRLTDVADHAGSSKKHHQMHFLDEEESWNLFRKKGLPLTIVVI
GELLSNVCKARDYWEYVAENLSLIIAEKDDQCSKILTLSFEHLPTHLKAC
FLYMGVFPENYEIPISRLIKLWVAEGFLKPKIFKHVDEVAEEYLVELISR
NLLLVRRKGSNGKIKSCGIHNLLREFCVKKAHEENFFCVKSRYLHFVPEE
ATFMWRRLSIHDDASYGPSEEDAVQSMSRVRSFIYSGWDETQLLSYYYFG
CLLLRVLDMVGLELAKFPDEILQLVNLRYIAITCLGKIPPAITLLRNLQT
LIVEDPCGIAIELPDEIFNMPQLRHIIISRASLPPVFSISFPDSDKHFVL
ENLETLSKVQDLGMTKHVLEKMPNVKKLGIHYTATIWHVYDVHLQKLETL
KIVFESPTNSTFLRSITSAPRLKKITLEGCRIGWEDMTIFGSLPNLEVLK
LREFAFVGPVWLPVEGEFPKLKFLHIWETDLEHWRADKTHFPRLEHLILW
KCSKLVEIPLCIGEIETLEIIEIDYSSPSVVKSAKDILNDQQNQGNEGLQ
VLFHPTKARLNPLKFGLWQDDSSVIHRRKRKLDTLRKEASPAVQNVESSQ
STPQPLPQTSSHSSQTNSSIVAGARAGVGSAWTLPRPRLVWSPQLHKRFV
DVVADLGIRNAVPRTIMQLMRVDGLTRENVASHLMKYRRNLKRMQGIFSN
GSGGVGGDNVSVDPTNHLIASSPAPVHLLNPGRPNSLHLLPFMPVAAMQQ
QQHQMTAKVGPGLGLGLGLGPSHYPQLQQPFRNFGSSPPNKQFDHPLVRQ
SHQQVQSIGVPVHSSNGSVVSPSYVEDLE
>OfMYB1R85
MKLGEVGWELKKKLRAIDWCPSPAALTAVGGPAGDGGVGVRKCSNCGHIG
HNSRTCTISGGSVNVRLRLFGVQLEVFSPSSIPIKKCFSLDSLLSSSLPA
AASSSSRSCSLSSRVSINENSDKTFIGYLSDGHLPQVQERKKGIPWTEEE
HRTFLIGLEKQGKGDWRGISRNFVTTRTPTQVASHAQKYFLRQASLYKKK
RRSSLFDMVSNATSKTDSNQEIGQDDAIPPPIDLNSFGQDNEWNDQECEN
SRIVPDLNSSSSLCAYGSLNSSSNVVGPDLELTLSAPKPVGKNEPSPTSL
RMGPIIVI
>OfMYB1R98
METLFPASFVSNSSLLMQQRKTTVWTKEENKKFESALAVFDENTPNRWSL
MASMIPGKSVYDVINQYKELVSDISDIEAGLVPVPGYLNSSFTLKLPDNH
SFDVYRKKGRSYNQERKKGVPWTEEEHRRFLLGLQEHGKGDWRNISRNFV
ISKTPTQVASHAQKYYLRQLSGGKDKRRPSIHDITSVQLTKNCPSENKKS
PSSDNISSVTFVQKSIGTPKILLDWNHKNNGASMVFDSAYDDPFITYPHD
IASHGTCIINTGAANQGFQFQFTGTFQSGRSLE
>OfMYB1R97
MEGSGYSTEYSKSSPYEISDDDGESEQQKNEVFKLKDGGSSSNSTVEESE
KKPSLRPYVRSRMPRIRWTPDLHLRFVNAVERLGGQDRATPKLVLQLMDM
KGLNIAHVKSHLQMYRSKKTDDPSQLGMTDYRVFMEGTDRYIHNSRQLPH
LPSFNQRDNCTFRYGDASWNGLAKWMHNSTKRQNTYHKISRQGFYDNLTE
RIFSNQYYRSVNQDLLSTRKFSFNEGSTWRINESKGAFGSLHEHESWRGQ
SKQNPICELNSIKLMQQKVHEHSASDNRNSIPPRNMDGTTSFQRQTTVKR
KASDCDLDLNLSLASESRDDERQKGLQYDESSLSLSLYTPSSLKLKKLKE
EHSNARVASTLDLTL
>OfMYB1R94
MGSCGRNSGVRQYVRSKVPRLRWTPDLHHCFVHAIERLGGQEKATPKLVL
QLMDVRGLTISHVKSHLQMYRGMKPDMSKQDGSSSTQQKKKFLEEDHQEG
CVEQENPLEISDSKFIYSPLPVKRTRIEEIKSFSEEQRISESVANPYCDD
DYMQTRAEKGVKEESKFKWQIQETPPMCTATPFSMLQRDFLHNLNPLAIA
GSLVESEFFKVIPNQEKERCESFDQRKLEKIEGNCELSLSLSLQKSNGCS
TSEVVSSTYTSRLNTNQHSTSSQNHNVNLDLSIALCGA
>OfMYB1R95
MATDPSSSSMWSREQDRQFEKALATYPEDCSDRWEKIAADVPGKSLEEVK
HHYDLLVDDVDRIESGCVPLPSYNSSSDGSTNHAGDEGTGKKGGSFGHLN
SDSNHGGKASRSDHERRKGIAWTEEEHRLFLLGLDKYGKGDWRSISRNFV
VTRNPTQVASHAQKYFIRLNSMNKDRRRSSIHDITSVSSGEVSVPQGPFT
GQTNASAVGSSSAKSNKQPPQIPDTAPGAGMYGAPTIGQPIGGPLVSAVG
MPVNIPPPTHMAYGVRAPIPGHRPQTNMGPMTYPRPRTSANG
>OfMYB1R92
MGNQKVKWTSEEEKALKAGVVKHGTGKWKNILIDPEFAPDLINRSNIDLK
DKWRNMSISYGQCSREKSKASRVKTISSEALSTPTTENLVAEADAVDDFS
RSPRDVRNATGYTAMIFEALLSVKDSNGSNIGAIVEFIEQKHEVPQNFRR
LLSSKLRRLVLQGKLEKVHNCYKIKDAALGTITPMPKQKDIRPRPAQNSG
LVISAETAEEAAMTAAYKIAEADNKSFVAAEAVKEAERVSIMAEDADSVM
LLAKEIFEKCSRGETVRLA
>OfMYB1R96
MEGSGYSTEYSKSSPYEISDDDGESEQQKNEVFKLKDGGSSSNSTVEESE
KKPSLRPYVRSRMPRIRWTPDLHLRFVNAVERLGGQDRATPKLVLQLMDM
KGLNIAHVKSHLQMYRSKKTDDPSQLGMTDYRVFMEGTDRYIHNSRQLPH
LPSFNQRDNCTFRYGDASWNGLAKWMHNSTTRQNTYHKISRQGFYDNLTE
RIFSNQYYRSVNQDLLSTRKFSFNEGSTWRINESKGAFGSLHEHESWRGQ
SKQNPICELNSIKLMQQKVHEHSASDNRNSIPPRNMDGTTSFQRQTTVKR
KASDCDLDLNLSLASESRDDERQKGLQYDESSLSLSLYTPSSLKLKKLKE
EHSNARVASTLDLTL
>OfMYB1R91
MPPEPLPWDRRDFRKHERSDPTRVGAAGGFRWRDLPHPLHPPPPPPTHHP
YHHHQQRWFSDFRSRPLPPGHGKQGGWNMYPEEHVRGFQPFGSRFNERNL
DDEKSRPFVSRGDGRYFRNSRENRGFFSQKDCKVNSWEPPTSPGHLGKPD
NEVNDQRSVGNMQTCNNDNPHHNHNINACPPDPNIENSCDQSQMKCQLDK
NGSNADGLGSADQKIEIENSLGSIDWKPLKWTRSESLPSRGSGFSHSSSS
KSMGTDSNEMKADLQPKNVMPVQSPSGEAAACEKSIVLTTALSEETSSRK
KPRLGWGEGLAKYEKKNVDGPDDGATKDGLVISINKTEPAHTHSANVANR
SPRVAAFLDDSLPATPSSSVACSSSSGTEEKQSVKAVNVDHDASNLSFSR
STLSHTPRWGPSFNLENLEPSSIANLSSYINELLQSDDSSSMDASFVRSA
AMKKLMVWKVDILKALEMTETEIDSLETELKSSISESRFGCCHPPVSSSL
PGECNSKTCEDLVARPCPVQFASSEIKIIENTANALETELKEENIDSPGS
ATSKFVEVPSSGEDVSPPKTANPVDGFLKLDVNNCRKLENSDLNDEANAS
DMPAHVDDFQPVVSSSCLTQATDDNLFGNGEDIYNLILASNKDSANRASE
VLNKLLAVNQCHSSVFYLQCDPTIVKKKFLMRRRFLQFKEKVITLKFRAF
QHFWKDDRLLASIKILAKSSKKLDRRFRFTRHGSQKHLPSDIPQFSYPDG
IFHVVPEAEVSDYVSRLLSNSQVKLCRNALKMPPVILDGKEKMVSKFISS
NGLVEDPCAVEKERSMINTWTPEETEIFINKLATFGKDFRKIASFLDHKT
TADCVEFYYKNHKSDCFEKARKRPDFAKPKKSRSTNTYLVASGKRWNREV
NAASTNVANVIDGIENQQNHSSRYFYGGSYKSLRIDDGSLGQWTSIDAYN
DDRETVAADVLAGICGSLSSEAMGSCITSSVDFGEGYQDWRYHRVGSSTR
QPLTPEVTQNVNGECSDESCEEMDPTDWTDEEKSIFIRALSSYGKDFAMI
SRCVRTRSRDQCKVYFSKARKCLGLDRIRPSPCNVVSGDVNRGGSDAEGA
CVVETGSVICSEKSRCKIEEDLPSPDVKLSSKSDLVGTVNLRPNVHKYEN
YNGTASQDFIGTEPVLKNSAPTDCQVDNKPDLDFDVVSEEQNGVNSGSAA
AVDCKNVVASSDEVARQVIEEADDHALPNRPRSEFENSVLVEVPTWHTGT
GNEGRGRLLPEGSLTDEKVENWPAISGEMNGLSCSTREMNYEPQPSANPS
RPFADMHSSHVNVVSGCQKKADLESSSSENSHTVTLQQRDCLVPMIPSSL
FSPPTKVSSSAIGAYGIKDEQGQESLCAGDCHQHSGRSLLDHVESSQILR
GYPLSVSTMKERNGNMDCKRPILLQRAPKSDGNFHPDRHSEFYLQKCDSL
RKHSSVAEASLPSRELIKDHYRPKSGSSTDSEKPCGNGDVKLFGKILISS
EQRPISGIIHESDDNTTQHHKDGTQSFNLKLLGDRSADCNSDKVPFDHYN
CLGTEHIPVRNFGFCNGNRSQIGFPNLLDSTFLLTKYPDAFSNFATPSAK
LERAVMSNGHSLNGISVYSTREQRSSNGAADYHVSRNQEVQPFSIDMKRQ
QDLYAEMQRRNRFDIVSEMQPQARGTVGINIVGRGGVLVGGQPTGVSDPM
AVIKMHYAKAEQFGVQNIIIEDDSWRSKGDVDR
>OfMYB1R99
METLFPASFVSNSSLLMQQRKTTVWTKEENKKFESALAVFDENTPNRWSL
MASMIPGKSVYDVINQYKELVSDISDIEAGLVPVPGYLNSSFTLKLPDNH
SFDVYRKKGRSYNQERKKGVPWTEEEHRRFLLGLQEHGKGDWRNISRNFV
ISKTPTQVASHAQKYYLRQLSGGKDKRRPSIHDITSVQLTKNCPLDNKKS
PSSDNISSVTFVQKSIGTPKILLDWNHKNNGASMVFDSAYDDPFITYPHD
IASHGTCIINTGAANQGFQFQFTGTFQSGRSLE
>OfMYB1R93
MEARQALSIQSSGVRQLGNCGASGTSSPVIPTPLEETYPKLQESLQVSTE
SEFMQHPPAVLSSMSSNSGVVGHIFSSSSGFSSDLHFSSVPKQEKHLRQA
PFISQSANNGTSVTLPSSCDSGILQSTASSQYTKENNSSSWCPDSLPDFL
DYSFGTSIQNGQLESINSGDIGISSEDLSKRNDWQEWADQLITVNDPLTS
DWNELLADANVEPKMQHQMSKQPVNFSMQPSQIPQQPPDTPGETNVAVAQ
SSSANVAPVKQRMRWTPELHEAFVEAVNKLGGSERATPKGVLKLMKVDSL
TIYHVKSHLQKYRTARYKPDSTEESSEKKLPSVEELSSLDLKTGIEITEA
LRLQMEVQKRLHEQLEIQRNLQLRIEEQGRYLQMMFEKQCKSGSDLLKGT
SSTMENSIKELSGAAQSSPAKDDSGLQAPISKTGGDQSNVSTASGEYSQD
RGEKYKAQETQVLENSEANVDGTSPSSKRAKVHE
>OfMYB1R100
MALQNVRNKDTSLVLSSDAKPRLKWNQELHERFMDAVNQLGGANKATPKS
LMRVMSVDGLTLYHLKSHLQKYRMGKNQQSQSYYKDNEQENYRDNQSHFS
RKNPDGEQNQINEDLQMAQALRVQIEVQRKLHEQIEVQRHLQLRIEAQGK
YLQSVLKKAQEKLAGYCSSSTEVEQAKARLSQLVAMVDTGCLSPSLSVLT
ESEGLFLKDAKNILPRHTGCSLESSLTSAESSSRKEEPRPNLDFDDNEKK
KASKPCTRKRDSVVLSLMEMHPAEKSGSESEGSKIKRNISNIYDGNSIEQ
PSGKRSEGYRSREQSRKFGLLERFDLNTKLLTEFDSGSKAIDLNRKAVEQ
YTGNL
>OfMYB1R103
MMYSSSGNEWMMMGNSEAAMPVLWSRQDDKIFEKALVDFADEMEENQWHK
IADRLPGKTPNDVRAHYEALLHDVYEIDSGRVNLPSYYDDDSDTLEWNQV
ESSRPGQISFGSSGHRTKNEVERKKGTPWTEEEHRLFLIGLSKYGKGDWR
SISRNVVVTRTPTQVASHAQKYFLRQTAVKKERKRSSIHDITTADNSVTV
PPPVNLPNQGGFQDFSFPMPR
>OfMYB1R104
METLYPASFMSNLSWLMQQRKSTVWTREENKKFERAIVVYDEKTPYRWDR
VASMIPGKSVTDVINQYRELVKDISNIEAGLVPIPGYLAASFTFELGENR
SFDAYRKRGRSCDQERKKGVPWTEEEHRRFLLGLERHGKGDWRNISRNFV
ITKTPTQVASHAQKYFLRQHTGGKDKRRPSIHDISLHLTHTTTKTTCSES
VEKNNSTAATNNGALLVFDSIAYPQNIARFHGRPVSNICSGY
>OfMYB1R109
MGNPKQKWTSEEEEALRAGVAKHGAGKWKNIQRDPEFNHLLFARSNIDLK
DKWRNLSVANGQGSREKSKTPKAKGNPAESPATPLPNVQTPASATPLSQE
ASMDVIMLDSPKPLPEGNNASKYNSMIFEALSTLKEPNGSDSSALANFIE
QRHQVPQNFKKLLSSRLRRLVQQDKLEKIQNCYRIKRDSLADTKTPTMVQ
KDFRPRQAHSIGYLGDTVEEAAVEAAYKIAEAENKSFVAAEAVKEAERVS
GMAEDTNSLLQFALDVFEQSSSGEILLMA
>OfMYB1R106
MDVSGAMSRSLPILPSPLEEKYPKLPDSPQVTLAQELTSNHKSSCPATLS
SNNQTTGNLFSSPSGCSTDLQSSCMSPQTSRLKVSPFISKSPNERVSYVS
NQPPDENGQVETCTGVMASEDHTKGTDWHDWADQLITVDDTLDSNWSDLL
VDVNFLDSEPKFLDLPPNASVHPPQIHKLHNHPVSSEKDSPVGSLPAAAP
LTKARMRWTQELHEAFVDAVNKLGGSERATPKGVLKLMNVEGLTIYHVKS
HLQKYRTAKYKPETSEGTSEKKSNTIAEMTPLDLKTTMGITEALRMQMEV
QKQLHEQLEIQRTLQLRIEEQGKHLQIMFEQQMKMEKEKLKSISPSLDKE
KPEPVELMAASSDAFISAAEHPNDMQKSPERNNELSRPTKRAKSDETEAS
S
>OfMYB1R110
MNWEMELLSPASYLSSSNWLFEENKGTKWTPEENKMFEEALALFDEDTPD
RWDNVAAMIPGKTVSDVIKQYIELVDDVSDIEAGLYPIPGYTNNINSFTL
EWVNSHGYDGLKQLYGPGGKRNSSARSSDHERRKGVPWTEEEHRQFLLGL
KKYGKGDWRNISRNFVTTRTPTQVASHAQKYFIRQLSGGKNKRRSSIHDI
TTVNLTETEWTLPEKDRPHSPQKQNSNMNAKIKVEHDSNMPNQGFNLPNC
SLIRTHLRGAAPFGLNLHDLHMQNVTSNGLELGHPSAIFQM
>OfMYB1R112
MPRIRWTPDLHLRFVNAVERVGGQDRATPKLVLQLMNIKELNIAHVKSHL
QMYRSKKIDERNQYHRLFMGNADKNMYSLNQLPLHSTFRFGDSSWNNYGK
WIRTSTMRQNPINERILGCGGQYRSVNHDICPRLSCSNETSTQKTVKFGS
LNGHESWLGRSRQNPIELTMNLQRQTMVKRKASECGLDLNLSLGVELRED
DQRQQGLQYDENILSLSLHTDPSYSKFMKLKEDESTKIAREASTLDLTL
>OfMYB1R111
MGSSRSTGALKERLKWTKELHELFEKAVNQIGGPDRATPKGILKAMAIPG
LSIYHVKSHLQKYRVSIFTPEGGHKNKIERRSISEELPNFSTKSGAQLNE
ALRMQMEAQRRWNDQIEVQKSLKMKIEAQGRFMDRIFEEYKNRVPSTMPN
KPYSSPILSLPSLSEESDQSNEKKFESDYEVETKGFQDEFQARKKIKIHE
EILPNFNVFPLEGNPFAANDEIGFCPWTVGTFPSPLLPSSLYNHLN
>OfMYB1R102
MYQPKGVPTSSLVHSNPLIHSQPLDSGASSMDPINSGNNANNNPNLASKQ
RLRWTHELHERFVDAVAQLGGPDRATPKGVLRVMGVQGLTIYHVKSHLQK
YRLAKYLPDSSSDGGKAEKKESGDMLSSLDDTSGMQINEALKLQMEVQKR
LHEQLEVQRQLQLRIEAQGKYLKKIIEEQQRVSGALSEVPSSGVTAPVAE
DTCPESDSKVHPATPAPTSEPPYLDRPPKERAIAKSLSLDESFSSHQEPL
TPDSGCHVNSSIDTPRDKPGKKQRMSTDAAFSKQEMVRPHSIMESSLSPR
YQQPHSVFLTVEQFDRSSGMTVANELLGKVSGGNI
>OfMYB1R101
MFPRLIQPREAILSQENIQGPNISGGFSQRAAAGDPCLVLTSDPKPRLRW
TADLHERFVDAVTQLGGASKATPKAIMRTMSVKGLTLFHLKSHLQKYRLG
KQSGKDFGDSPKEGLSGSYLLDSPCASNSQNLPVSDVIEGYEVKEALRAQ
MEVQSKLHLQVEAEKHLQIRQDAEKRYMAMLERACKMLADQIIGDSNNDV
ENFPEKGTKTQPATGHKPFGSYSSQSADELGIHGPEVVSPRFHQQRADCS
TESCLTSHESPIGLPVDGSLPGGKKRVLNMDSTNAPLMWGDSELRTPDLH
AVQVNSRGITGYGV
>OfMYB1R105
MERKLKRAKGVPWTEEEHKMFLLGLQKLGKGDWRGIARNYVISRTPTQVA
SHAQKYFVRQCIVSRRKRCASLFDIVVDESVDVPVASKDNNAVVPPQAET
QSSTYLPPPAADEECESMVYANSKDDEAMLPSPEGSQYSYPVIFPAYVTP
YLPMSFPFLSGHSMEAVKEETHEVLKPTAVHSKSLINVNELIAKQSELRF
LSLSMAAPFFSTPFQPFVYQSPQDAVTPFQILGGEAQIVQIMLKPQEKVI
AKPGTMCYMSGSVQMENVYAPENEAGVLQWLFGKSVTSIVLQNKGSADGF
VGIAAPSLAIIIPIDLAIFGGEMLCQPDAFLCSINDVKINNTVDPRARNA
ITSAEGFLRQKISGQGLAFVVGGGSVVQKNLDVGEVLSVDVSSIVALPAS
VNVQIKYNGPMRRVVFGGENLVTAVLTGPGIVFIQSMPFHRLSQRIARSV
TSPNMRENPKFFLQMAIFFFLAYVVIVSSLILTDI
>OfMYB1R108
MIGENTPSVLEDEHSELEDEDMDNPDSATSKFVEAPSFVEDVSPSDTGEL
IEWFMNSDVNNSRNLEVKCIENGLKDKTMAGHVDDSGPIMSCNCPTFTSG
GNFCCGREGIYDLILASNKDSANRASEVLNMLLPANQCKVDVSTDAFVSY
LQSDPMIVKKKFLNRKRFLQFKEKVITLKYKVLKRMWKDDLCVAARKIPQ
KSHKKLYPRRYRSSSGSQSSSPENLCFMPTEEVIDFAQELLSNFQVKIYR
STLNMPALILDKKEKMVSRFISTNGLVEDPCAAEKERSLINSWTSEERKI
FLDKLASLGKDFRKIASFLDHKSTADCIEFYYKNHKSDCFEKAPKKPDFL
NQRKYQPTSTYLVASRKRWNRESNAASLDLLGSASAIAANVDYGLEIQEK
CTSTLFSGASSAHKGPMDDDNLLERSNGPGIYLNERDTFAADVLANICGS
LSSEAMSSCITSSVDLGEDYQDWRCQRVGSSTKCSFTPEITQNVNDESSD
ESCGEMDRTAWTDEEKALFIQAVLSYGKDFTMISQCVRSRSRDQCKVFYS
KASRILGLDRIQPGLCNATCYNVNGGGSDSGDACDVETASVNCSGRSGCK
MEDDFPSPVSKSNLEANLVGTLSLMPDLDKSEDNSGTSFLDSRDIEPLLE
NCCQVDDMLVIDVDADSNGRNGANSGHVRVQDHVAPVESSDAEVTPVVEE
ADECGLPNGSSEDERTALVNASDGYYRAGNKGQEILPKASSDGREVENGC
GSFSTRDVTSEHQLAAKNASHISADAYSSTQLNILPGREKKVDLDNCYAE
KSRVNSLQQKDHVVSVKCRQIFRTGECHQNLSGQSLSNRVKSSQILRGYP
VSESTLKDINNREIDCISPVSCQNASKLDGNFYLDQHLDFSLQKCNGSRH
QSSISESLFLSQEQTRVHSRPHSGSSLNLDKPCRNGDLKLFGKILISEKS
NSVTQRTVDKNIQHHKEGSQSLNLKRGGDHRFNYDSSQPKFDFSNYLGSE
NIPVMNFGFWDRNRMQTEFPLPDSALLLAKYPAAFSNYAMSQKLEPPRLH
GRVSAIPSRELSSINGVADYQVLLSRRQVQPFAIDMKQPQDVFCSEMQRR
NGFDVLSGMQKQAQAMVRTNAVRRGGQWTGVSDPVAAFKMHYSKTEQFSV
QAGNIIREDNSWRNKGDLGS
>OfMYB1R107
MDVSGAMSRSLPILPSPLEEKYPKLPDSPQVTLAQELTSNHKSSCPATLS
SNNQTTGNLFSSPSGCSTDRQSSCMSPQTSRLKVSPFISKSPNERVSYVS
NQPPDENGQVETCTGVMASEDHTKGTDWHDWADQLITVDDTLDSNWSDLL
VDVNFLDSEPKFLDLPPNASVHPPQIHQLHNHPVSSEKDSPVGSLPAAAP
LTKARMRWTQELHEAFVDAVNKLGGSERATPKGVLKLMNVEGLTIYHVKS
HLQKYRTAKYKPETSEGTSEKKSNTIAEMTPLDLKTTMGITEALRMQMEV
QKQLHEQLEIQRTLQLRIEEQGKHLQIMFEQQMKMEKEKLKSISPSLDKE
KPEPVELMAASSDAFISAAEHPNDMQKSPERNNELSRPTKRAKSDEIEAS
S
>OfMYB1R119
MGPSELSLTCSQSAMKPYIPKTINEFLEEVSLISNSSERLSKLDDYVNRL
QDEMKKIDAFKRELPLCMLLLTDAIATMKGELMQCKNSSTEPILEEFIPL
KKISDDSDEKVEVPKDEIVSSSDKMNWMSSVQLWNSDNQNPFPDIELSNK
KKALKEDNKRRAEEENNRPVNLMDELLQSSNDRTVGRAFMPFKGYTNFPV
MTVRKEDRDELPRAAGLSLCTPGIKNVGDDMESCGLNSISNCSGSGSSSA
ANGQLNSRAGQQRKQRRCWSPELHRRFVSALQQLGGPQAATPKQIRDLMQ
VDGLTNDEVKSHLQKYRLHTRKVPPTTSTSSNQPVVLGGQWMSHEQHGES
SKQSNSQSGSPQGPLLLAGSSRGTSMTGGNSMEDEDDEKSESHSWRSHIH
LPGRDDV
>OfMYB1R120
MGPSELSLPCSQSAMKPYIPKTISEFLEEVSLISNSSERLSKLDDYVNRL
QDEMKKIDAFKRELPLCMLLLTDAIATMKGELMQCKNSSTEPILEEFIPL
KKISDDSDEKVEVPKDEIVSSSDKMNWMSSVQLWNSDNQNPFPDIELSNK
KKALKEDNKRRAEEENNRPVNLMDELLQSSNDRTVGRAFMPFKGYTNFPV
MTVRKEDRDELPRAAGLSLCTPGIKNVGDDMESCGLNSISNCSGSGSSSA
ANGQLNSRVAQQRKQRRCWSPELHRRFVSALQQLGGPQAATPKQIRDLMQ
VDGLTNDEVKSHLQKYRLHTRKVPPTTSTSSNQPVVLGGQWMSQEQHGES
SKQSNSQSGSPQGPLLLAGSSRGTSMTGGNSMEDEDDEKSESHSWRSHIH
LPGRDDV
>OfMYB1R123
MASSSVSSHASGTWTAQENKEFEKALAVYDANTPNRWAKVARAVGGKTPE
EVKRHYEILMEDVKTIESGQVPYPYCRTSRAACNRGGIQLTLPQPTRSKH
HKRLRIRRIIIIHHELDEESLSNRPTIFQKLLAT
>OfMYB1R124
MASSSVSSHASGTWTAQENKEFEKALAVYDANTPDRWAKVARAVGGKTPE
EVKMHYEILMEDVKNIESGQVPYPYCRTSRAACNRGGMQRTPPQPTRSEH
HEHLRICRIIIIHHELDEESKVPVKRHYTRNDQLYNRPTIFQKLLAT
>OfMYB1R125
MSSHDSGTWTAQENREFEKALAVYDTDTTDRWAKVARAVGGKTPEEVKKH
YEILVEDVTYIESGQVPFPYCRTSRAACNRGG
>OfMYB1R126
MASSSMSSHASGSWTAQENKEFEKALAVYDTDTPDRWAKVARAVGGKTPE
EVKRHYEILVGDITYIESGQVPYPYRRTSRAACNRGGIQHTPPQPDQNTT
NI
>OfMYB1R127
MGSSSPPELGLNCRLSSATKTYIPKTISDFLAEVSMISNTSERLLKLDDY
VNRLQDEMKKIDVFKRVLPLCMLLLKDAIVTMEEELKQCKKSNAQPVLEE
FILLKKPNDYENEKVKGSTENDINNRDKMNWMSSVQLWNSDHHHQYPNLD
LNNNNQTLKLDIKKGVEGEIHRPLMDDLFRSGKIRTMGKESVPFKGCKSY
SERKEDRNELPEVTGLSLSIPKMKSSREDIGYSGLSSKSSSSRLGSSLIT
NAGLNLRTGQQSKQQETARKQRRCWSPELHRRFVDALQQLGGPQVATPKQ
IRELMQVDSLTNDEVKSHLQKYRLHTRRVQSTSTNQPVVLGSLCLSQEQC
GESSIPSTSQSGSPQGPFHLTGSSRATSMTVADSMEDNDDENLESHSWKN
RMHLSNV
>OfMYB1R122
MVSTCRNPVPGQDFCYYNYMDGDPMKMGTMAMNNADNNLSILGESGNVGP
GVEDLNKKVRKPYTITKSRESWTEQEHDKFLEALQLFDRDWKKIEAFVGS
KTVIQIRSHAQKYFLKVQKNGTSEHVPPPRPKRKAAHPYPQKAPKKVVSQ
ATGSLQSSASLLEPGHVVRPDPLSVPRNTTNKAALLPWTYNVVPAGIMSH
VSRDDMGLASLAVTHNYSSGSNESTPQLWPSNESNSQVKEKQGPPTKVMP
DFAQVYSFIGSVFDHNASDHLERLKKMDRINVETAVMLMKNLSINLMSPE
FENHRKMLSSHSVGIEKDRFDSPTKNLQVDKLGNAIATA
>OfMYB1R113
MGLAGMNYGNLIQPARGNGGFSVEDLNKKVRKPYTVTKSRESWTEEEHDK
FLEALQLFNRDWKKIEAFVGSKTVIQIRSHAQKYFLKVQKNGTSEHVPPP
LLSRATGPLQSSSALLEPENVVRLDSFSVPRNEIAGAALSSWTYNVPATG
FTMTHKYSSSSSSSSSSSTTTTTTTTTTKRTHWVWTTNEATPQVRRKQGK
PIRVMPDFAQVYRFIGSVFDPNSSDHFQRLKKMDPIDVDTVLMLIKNLTI
NLSSAEFEDHATPVTFKC
>OfMYB1R118
MATSSITSLRSPTWTAKENKAFEKALAVYDQDTPDRWANVARAVGGKTLE
EVKKHYEILVEDVTYIENGHVPFPNYKATTSDHRGSNINAEEQRMKNLKL
H
>OfMYB1R117
MTSSSLKSSWTSHQNKLFEKALAQFDRDTPDRWQNIARAVGGGKTAEEVK
KHYEVLLEDLQRIESGRVPIPNYMKNGSNGSADQERRLLKYK
>OfMYB1R116
MISIHHKKMMLIFNIETLCISLCNLFFMVIKSLPQQENSIRSLFQQHQSS
THSFSSFDNKFEIMKPDSSQGITSIVPNNVVSQKPTLRNRTRIRWTQDLH
KKFTDCVNRLGGAKKATPRGILKLMNCEGLTIIHVKSHLQKYRVSHYISK
STEGKGEKPICADSTTQLDAETGMQIVEALRLQIGFQRRLYEQLERQRNL
QTRIEEQAKQLKTMFECKVKTT
>OfMYB1R114
MDPYSSGEELAVKTRKPYTITKQRERWTDEEHNRFLEALKLYGRAWQRIE
EHVGTKTAVQIRSHAQKFFTKLEKEAFIKGVPIGHTLDIEIPPPRPKKKP
SNPYPRKTSAGAPTSQTEVKDGKMLALVSSLYVHKTTLDLEKEPVPDEKH
GDDGKMGSTKLYEDEGSVSEAVTLLKTVTCTSPSSIIKSSLTTSVSRRNS
YSEFLLSSKGANNEDETTESHITIEQKGHQKDKFDNSKLSQDYGLCNTVN
IGNSQLLHEKSVQGEVTDELNHSTNIDAFLNSDVQASQNYPRHVAVHILD
GSLGMNTQNVSPVIQYQEPMFHQMGGVNGHPNLFMNPTSSTASEHQSNGS
SFIHQSLPSFHPISNPIPNQEDYRSFLHMSSMFSSLIVSALLQNPAAHAA
ASFAAPYWPCTNMDSPADHPARGFQSGQINSAPSMEAIAAATVAAATAWW
TAHGLLPFCSPFHPGFTCSPSSTSAVPMDMSKDRGANTERRENAPDPATL
GGQLLEPECSEALQEQHSALKSPVLSLSDSLESEGAQRNVGLAATETERT
ADAAMLNDLNKSKSRKQVDRSSCGSNTPSSSEVEADALENHSKGKEEKHV
KYKESKEPDVNHIALDSTSRRCRSTSNISDSWKEVSQGGRLAFQALFSRE
VLPQSFSPPHGLDKRDLKNNDKGIESSQEKDEDGLQLDLNGKTWDTSSGK
LRMEDNATLIGKNKEEGLLSMGLGYAKLKARRTGFKPYKRCTIEAKESWS
QDNGQEEEKGPKRIRLEGEAST
>OfMYB1R115
MEEIERSDAETEKEEKSANSPTTDGADDHKPLNVKKDEGNKRNTRVTART
SSKGKWTKEEDETLRDAVQQFNGKCWKGIAKCLPGRTDVQCLHRWQKVIH
PELNKGPWTKEEDDVLIELVGKQGNKKWSEVAKHLPGRIGKQCRDRWHNH
LNPEINKGAWTKEEDEVLINAHAVYGNKWAEMAKLLPGRPENSIKNRWNC
SLNKKLANSMTCGFALNNPGFNIPVLHTPGSHCLSNQKVDNKRNGDSGSL
DLFLGYPESAQSHLQSSENGSSTIVPSGQANYPMKLLQSKVLDHGYSHKH
ELSSSLPQAVPSKYKPNCKNSPPKEIDDNRTSKKEAFPCSTLPKGRSYKC
DCIEVHQSLMDKSYAGLCYQPLQEDDMKIYMSSGKFPSTDCYIRPPISTP
TSCMKVTSVLYSSPESILKTVAVSYDNKPSIIRKRAIQVSQQACGKSTSD
TPDKITDSLSSLLLAAHKNPNSVDDQYQALRRPLHSSLKYQKLEKNAAIK
SVGKCLERAFDVLLESESTDIKNSVVNSIHADHDSDSLTKSS
>OfMYB1R121
MEEIEGSGAETENEDKSANSPTTDGADDHKPLNVKKDEGNKRNTRVTART
LSKGKWTKEEDETLRDAVQQFNGKCWKGIAKCLPGRTDVQCLHRWQKVIH
PELNKGPWTKEEDDVLIELVGKQGNKKWSEVAKHLPGRIGKQCRDRWHNH
LNPEINKGTWTKEEDDVLINAHAVYGNKWAEMAKLLPGRPENSIKNRWNC
SLNKKLANSKACGFALNHPGFDIPALHTPGLRCLSNQKVDNKRNGDSGSL
DLFLGYPETTQSHLQPSENGSSTIVPSGQANYPMKLLSSTCNLTERFHNV
RDSTDISEVKLSKVLDHGYSHKHELSSSLLQAVPSKYKPKRKNSPPKEID
DNRTSKKEAFPCSTLPKGRSYKCDCIEAHQSLIDKSYTGLCYQPLREDDM
KIYTSSGKFPSTDCYIRPPISTPTSCMKVTSFSYSSPESILKTAAVNKIM
DSLSNLLLAAHKNPNTVDYQYQAFRRPLHSSLKYQKVEKNAAINSVGKCP
ERAFEVLSESESTDIKNSVVNSIHADHDSDSLTKSS
>OfMYB1R135
MDSPNSLSAPNIRDRDEFSTRTVSRWSMENRPAPITPARLAGVRPYVRSK
MPRLRWTRDLHQCFVHAVERLGGEDRATPKMVLELMNVKGLTITHVKSHL
QMYRSTKHEQMLQEAEAAGRNMNVQLTHSNCSHSSDPFYSQQTNHQQCYR
QGFISNNTIHNENRGTCYDLEIAPRSSTRPVTWQELQQKSEERNTFLPLS
YSDVTTQGCELGFNVSTSITFKDFLGSSNSQGGESKKQMLAAVEDGNSFK
WLPNSLAEESVGTLPLKLALELSVSTDGAKDVSLELTLG
>OfMYB1R132
MLYIEQPAANHNTLIIARDSVLLTEMASNSTWTAKQNKLFENALATYDKD
SPDRWRKMANAVGGSKTAEDVKLHYEKLVEDINHIESGQIPLPNYSSTGD
TGKGNKIVAEEKRLKYLKLQ
>OfMYB1R133
MASSSRSSTRSSSWTPKQNKQFEEALARYDKDTPDRWHNIAQAVGEKSAD
EVRRHYEALEKDIMKIETDQVPIPNYRSIPNNSRGYGMNRGSVSL
>OfMYB1R129
MLFSTNQMRSRDSTMPDLSLQISPPSISNCESKYDHGLMKVPGCNTEGSS
PNESASSGSDLTHENGIFHPEKNFNHPPVEPSLSLGFETVGLNPVPVHIP
RQFQHYQAHLYGMRDFKRSSRTINGIRRSVRAPRMRWTSTLHTHFVHAVQ
LLGGHERATPKSVLELMNVKDLTLAHVKSHLQMYRTVKSTEKGTGEGQTD
MGLKHYSKGIEIEGFSCENSEKASLASSSLEHLRCSYDGADITKVDGLDT
SEKENLDSSLPSSDKLLNLEFTLGRPSFQMDHSKSSLLKC
>OfMYB1R131
MASSSRSSTRSSSWTPKQNKQFEEALARYDKDTPDRWHNIAQAVGEKSAD
EVRRHYEALEKDIMKIETDQVPIPNYRSIPNNSRGYGMNRGSVSL
>OfMYB1R130
MLYIEQPAANHNTRIIARDSVLLTEMASNSTWTAKQNKLFENALATYDKD
SPDRWRKMANAVGGSKTAEDVKLHYEKLVEDINHIESGQIPLPNYSSTGD
TGKGNKIVAEEKRLKYLKLQ
>OfMYB1R128
MAAEAALNLKKLKEREKKLLRKERTRLRTLSGAVVSQDLLDLSDDNVEGL
CMSLDIEQLRNLCDKMERKEGLGRAELLREALGSDNKSKDEKQHNEMKNQ
QQNGSVGVNEQVIFSSNEKREKPWGKEEIEMLRKGMLKYPKGTSRRWEVI
SEYIGTGRSLTPLKLLIPSLRKESQHNQLHLLLQLERTCLGYQTAICPER
NASDPNNVPESSSGTGSCQNSDGGAASNGVASSSDQDAWSAAQEKALVQA
LKAFPKETSQRWERISAAVPGKTVGQCKKKFMLMKDNFRNSNVPEKNSCK
LDGSDPSSSPIENGQKTDESNIRNGGFSSSDQDIWSDVQEKALVQAFKTF
PKETNQRWERVAAAVPGKTVNQCKKKFAMLKENFRNKRNAV
>OfMYB1R134
MNLCGSRAVNSLTVQSSSTARRPGDGVVHPFPAGLRVLVVDDDVTCLTIL
QRMLQKCLYEVTIHNRAEAALELLRKDKTGYDIVLSDVHMPDMDGFKLLE
CVGLEMDLPVIMMSGDESKDVVMKGVTHGACDYLIKPIRIEALKNIWQHV
VRKKKQNRKEIEFEQPGSVDDGEQQQNPLEDAYYLSSPYEENRKNSNKRK
DENDEAEEMDDPSTLKKPRVVWSVELHQQFVNAVNQLDIDKAVPKKILEL
MNVPGLTRENVASHLQKYRLYLRRISGVSQQQNGFNNSFRGPPDVTFGSI
SSLNGLGLQALAASGQIPPQSLAAIQAAALGRVANKSAISVPLIDQRNIF
GYENQKLRFGECYQQLNDNGKQMKLLHGIPTNMEPKQLATLHQSAEAFGN
IQVQSQSSESGSLLTQLAQPLSRNQILNEINGSCGLSSSFGQPTLSQPNP
SGGVNRNEIDNVCGAVYSSVSHPSAAVDFSVNPSIQLPGNRFAPVSNPKM
STRASKGILQEEAKSDMKGSRGFLANYGVFSNLNQNRTPDWGLHNGGRAF
EPTRHSNVSQQLNSSLTDNTLSKAQKFPDMGFQNTLFPQQFCQEDLLSSI
LEEHQESTGLGESEFGFDGYHLDNLPVNALCASFFEIKTRYNNPSCG
>OfMYB1R143
MNRGMGFQSPASYVSTSNMLFQESVVTKWTPEENKRFENALALFDKNTPD
RWNNVAALIPGKTVSDVIKQYMELVEDVNDIEAGLIPIPGYTNNSFTLDW
VNNRCYDGYRPPCGSAGSWHSSTRLSEHERKKGVPWTEEEHRQFLLGLKK
YGKGDWRNISRNFVTTRTPTQVASHAQKYFIRQLSGGKDKKRSSIHDITT
VDLTEMKSPSSDKDRPHSPDTSTLVMHFQQNSDSSQPNESARTAFNLPNS
SLITTHLRAHPTQVISQCS
>OfMYB1R142
MEDGPLTLDDGTTDVQHLLVEPQDEHVSMDSVLCFNEKNPENAMKMEDVS
CSFVGPNYGVAQEEGVVPKQEVLDVMPSENEAGYFQLPNDFCSMGEDYFS
GIEFAQSITNLDYGLSEGFHISLSESPVPGSSSDANTPWKSDLAITDVTE
CQNDGVNFRNSELSDICIRQECETSVEEKPLKFPLSSTIQNISDLQNISS
HSPRGISSDDDGGSLFPSDFTSGELFCSSTIQENKEFGLMSQNGESNSSN
GQDELAKISNPANTDALTTKKRSRKPTRRYIDELAEPISRHSKKRQEVSI
STPIAKSPVAKNREKCHIESKSRISPEEFSVIAIQVPFGSLVHKECQKSR
SSDMVISSDNENSVDESEDICVAALSQKKRCGYVNAACEKKRDGSVTAAN
QKKGDDCITAVSQKRRDDRVTVVSQKKRDDCVTAVSQRKREDHVTPVCQK
KRDDCVTAVSQRKRDGRVSAVSQKKRGDCVMAASEKKRDDFDSATSPKKR
GDHVTAVRRPEVSSRRKHHILWTISEVRKLIDGVSQYGVGRWSRIKKLLF
STSPHRTSVDLKDKWRNLLKASGIQEQGTRQGEKKRHMAWRPLPKPILRR
VCELATIYPYPNGRKPKIINHVPPDRSTDITLSDYKRILRSINGN
>OfMYB1R141
MHPTSRMSFLSERHLFLQGANGTRDSGLVLSTDAKPRLKWTPDLHRRFIE
AVNQLGGAEKATPKSVLKLIGIQGLTLYHLKSHLQKYRLSKNLHGQANSG
SNKPATGEKMPETNGTHMSNPSMVPPTNKNLHLSEAIQMQIEVQRRLHEQ
LEVQRHLQLRIEAQGKYLQSVLEKAEETLATQNLGTTGLEAAKVQLSDLV
SKVSTQCLNSAFSGMKELSDLCLQQIKTTQPTDCSTDSCLTSCEGSLRDQ
ELHNNQIGLKILNFREAIEPRNHENGFRQQKTELRLCEDQKESTRFLCET
NDNEEKTFAIEENPRNLSMDIGPQEGPRNDSGSCSEDRFKEAGADAKYFD
QDAHRPQNQKTTPGYKLPYFTTELDLNIDDKNDAASSCKKFDLNGFSWG
>OfMYB1R144
MLVSRSNASWKSEDRTSGQFPTGLRVLLVDDDNTCLKIMNSILKKCGYEV
TQKSDAESALDLLRKNKNGYDIVISDVHMPDMDGFKLLEHIGLEMDLPVI
MMSADDSKDVVLKGITHGACDYLIKPISIEALKNIWQHVVRRKKQELKEK
EFEGSGISEDGEQQQISPEFFDYSSSLNEVNYKNLKKRKDEEDEERDDTS
ILKKPRVVWSNDLHQQFVNAVHQLGIEKAVPKKILELMNVPGLTREKVAS
HLQKFRLYIRKASQHQSGRNNAFMGPPESSFGPISSTDGLNRQPLTATGQ
IPSQSLATFQAAAVCRPTTTYVPIVDHRNIFNFGTPKLTSEDDQQQPKNN
VMQMNLFHRISSMEPKQFAALHPFAQSSGDMNMQVDYSAQMVQPQQMTQI
FNDINGGNISSLESSVGQPNLLQRIPSGVHGPAYSPLSQPSTPLGNSFPL
MSNSGMSTLTSKGMLQEEVNSEMQQSRGSISNYDVFGGFGSSQNTVQQVN
SSLADNSLRIKGGRLPDMGVQNNPFPGQLSEEDLFTAFFKQSECSEPVEN
EFNFDGYQPNNLPL
>OfMYB1R137
MADCSWSWEENKRFEFNLVQFPDGTPNRWEKIKIAAKLEGKSAQEIEKHY
DDLLHDLALIEDGLIAPPIYTDNTAVSVAVESEEAECLVDSGMDSGKKVQ
KRVPKAWSEEEHRLFLVGLEKYGKGDWKSISRYEVRTRTPTQVASHAQKY
FERQRKGENKKRSSIFDNSMAEFSTQNPV
>OfMYB1R145
MTAEEIRAETGNYDKFPVGLRVLAVDDDLTCLKLLENLLRKCQYHVTTTN
QARMALKMLRENKDRFDLVISDVHMPDMDGFKLLELVGLEMDLPVIMLSA
NGDPKLVMKGVTHGACDYLVKPIRIEELRNIWQHVIRKKKPDSNSQNKST
AQDKANQANGGGTGTSLVGNPDQNGKLNRKRKDDEDESDDNGHENEDPAT
QKKQRVVWSIELHRKFVAAVNQLGIEKAVPKRILDMMNVEGLTRENVASH
LQKYRLYLKRISSVATRQVNMAAALGIKDSPFMRMSSFDGLGDFRTLAGS
GRFANAALSPYTTRLNSPAGVNLRSLTPTLIQPNVAQNYSNSICALGKIH
PAISAASQNSSLFQEIPSSLELNQLQQSGCTTGIGNFNSMNDPRILMASS
TFKDPRAAVGSSSNSLIPAPNNPMVQHGDSQLTLNGGEFENQSSLSMVPF
NSEPFNIGVNCSSNFLDNGKCNETWRSANQLPKLQSISLLSIDPFHGQMA
LNRVRDNNSSNGPQLQHNPLDISSTTMVSASLEDSREIQCREGLVGNVLH
NMSQAPNQGWGEQKQNYDHTSNNAFGSLNSHIPSNGIASPLGQGLDQNNG
IFNGKMDMFSSGQTNEGASTLMQQNEIEISTTESRMRSNENFLLEQTKLQ
GGFVPQSYHSLDDLMNVMIKREQDGTMSDADFGFDNYSFGAVI
>OfMYB1R136
MGEKLKELSLDAGSNFVPKIISDILTEVSVIEDFSQKLSKLDFHVNAFEE
ELKKINVFKRELPNCMHLLKDAIEKLKDEELQLKGKEVRPVMEQFIPLKS
DSNEIGREKRSRDFSEKKNWMSTAQLWSTPVLYENNFDSKNQNSGLHLRS
RYEEESGIRSEYQQKVCNFGNRGGAFVPFKKSSCGETKEDNGLVSVHDLP
MSSPVIEMGSYDLSMKGKCGNGRVQQQQQLEALRKQRRCWSPELHKKFVD
ALHQLGGAQAATPKQIRELMKVDGLTNDEVKSHLQKYRLHIQKLPSSSVG
VSSNSWFTQEQYGDLLKAIVTHSGSPQGPLNHGGPTKGVSVNDGDSMEDD
EDGKSESHSKKSLLQQPIEDHV
>OfMYB1R138
MADCSWSWEENKRFEFDLVQFPERTPNRWEKIKIAAKLEGKSAQEIEKHY
DDLLHDLALIEDGLIAPPIYTDNTAVSVAVESEEAECLVDSGMDSGKKVQ
KRVPKAWSEEEHRLFLVGLEKYGKGDWKSISRYEVRTRTPTQVASHAQKY
FERQKKGENKKRSSIFDNSMAQFSTQNPV
>OfMYB1R146
MREDDSNWFAKWEEELPSPEELMPLSQTLITPDLALAFDIRNPPPNHDHQ
STPPPLQTTAHSSQPNSSADFDSVELGGSGGGGDGGVAGTGGGVGSDEPA
RTLKRPRLVWTPQLHKRFVDAVAHLGIKNAVPKTIMQLMSVDGLTRENVA
SHLQKYRLYLKRMQGISSNGSGGVGGNNVSVDPTDHLFASSPVPAHFLHP
GRPNSDHFLPFMPVAAMQQQHQMTAVVGPGPGPHHHPQLQQQFRHFGTSP
PNGQFEHPFIRQSQQQVQRVGAPVHSSNGSVAHPLYVEDLESPRAGNGRK
VLTLFPTGDD
>OfMYB1R140
MGNPKQKWTSDEEDALRDGVAKHGAGKWKNIQKDPQFNQLLSSRSNIDLK
DKWRNLSVANGLGSRDKSKTPKAKASPADTPTILFPNPHTPISITSMSQN
TSADVVMEDSLRPLPEGNNASRYNAMIYEALSTLKEPNGSDSNTIANFIE
QRNEVPQNFKRLLSSRLRRLVQQDKLEKVQNCFRIKTDVVLNTKSSTTKQ
NSLPRQAQSIGYLGDTVEEAAVSAAHRIAEAEIKSFVAAEAVKEAERVSR
MAEEMDSLLQFAADIFDQSSGGEILLIA
>OfMYB1R139
MMTSSSELSLDCKPCSHSMLLKSFGEQIADSDTKKLEEFLARLEEERLKI
DAFKRELPLCIQLLTNAMEASRQQLQSYRASAGQRPVLEEFIPLKNTSSE
GIEKATNMSDKTNWMTSVQLWSQANEESTKQQSSPKESDMGFGVSSKLSL
DDRQRNVGAFHPFSKDSRSSCPSPSLTNFADLALASSHKETEENITNSEA
RRENSGKYSDSSGEKGQVKDSHTAGINHSTAAQTHRKARRCWSPDLHRRF
VNALQMLGGSQVATPKQIRELMKVDGLTNDEVKSHLQKYRLHTRRPSPSP
QAVATAGPQVVVLGGIWVPQDYAAAAAAVHAGGAPAAIYGAHPSNHVSAS
YCTTQPGPQEFYSALTPQQPPIHHQLHVYKPPLAQAQTHNSPGSDVPGGT
GDRSESMEDGKSESSSWKADSVVENGERKRSVLKEEGEESNGSEIILKF
>OfMYB1R147
MERELMQHSPAVISQMSSNSGVVGHLFSSSSGYSTDLHFSSVLQQENHPR
QSHLISQSTNSGTSLMLPHSVDSEVSRSTASSHYNKEDNNPSWNGLTSQL
LTDNGALTSDWNEILADASIADPEPKVHHHMSNLSTNLSIQQPNKQLPAT
PGETCLAVTQSSSANCAQNKQRMRWTPELHEAFVEAVNKLGGSERATPKG
VLKLMKVEGLTIYHVKSHLQKYRTARYKPETTEESSEKKMASIEDLSSLD
VKTGIEITEALRMQMEVQKRLHEQLEIQRNLQLRIEEQGHYLQMMFEKQC
QSGVDLHKGTSSATENPLKEFMDAVGNAPSKNDSGVPIDCSKIDEKSSNL
PAVENSRDVGEKHKAHESEVAGNCEANVAGTSNLSPSKRAKVAQLGCLNP
RKTELIRSSRNL
>OfMYB1R154
MARIGTRPSLVPKIKRHNSRTCNSRSISKNNRRIVKLFGVQLDVSSSDIG
FRKSFSVDCISATPVSSTLFSSSIFADEISDKIFKGYLSDGLMGRIRGKK
GVSWTEEEHQKFLLGLQKLGKGNWRGISRDFVTTRTPIQVASHAQKYFLR
QHNADEKKHRPSLFDLVRRNGSAIPNESSYDCSPTEKESKFSHFTVSEKT
YRMLTNSGSYNFPIPLNENIELDPSLELTLAVRPQPQLVQSDKSSSCIVA
>OfMYB1R148
MRWGMEILSPSSYFSNSNWLLEESRSTKWTPAENKAFENALALHDKDTPD
RWQKVAEMVPGKTVWDVIRQYKVLEDDVSSIEAGLIPIPGYSTTSPFTLE
WGSGRGFDGFDHAYVSGGRRSFSTRSNEQERKKGVPWTEEEHKLFLMGLK
KYGKGDWRNISRNFVITRTPTQVASHAQKYFIRQLSGGKDKRRASIHDIT
TVNLNENQNPSSENKKPPSPEQSTVLPQQSNSAAMHKLPFQWNQSPNGAV
MYGFQAGGGGLGNMFSPPNGMNSYGHKMQTQNLHRVGMHESLLGSQNMMF
QIQPGHYFPHA
>OfMYB1R150
MGEEVTVDGVEDRMAEWEAGLPTVDDLTPLSQALIPPELASAFKISPEPS
RTMLDVNRASKNTMSSLCGGVSHPSSTFKPFLNNHNHQNAPSVEDHVMDE
PEMEDAYPIQEGSDPKKFRRMEPEEADSVTQTATTDYCTDDQSAVAKTLK
RPRLVWTPQLHKRFVDVVAHLGLKNAVPKTIMQLMNVEGLSRENVASHLQ
KYRLYVKRMQGLSNEGPSASDHLFASTPVPPQSFNDSSSCGGQGNVAANG
SRGGGNSENHVGMPIPMPYPPPQQLMPMPMMVMAAHGHGHGHVGMPVGNM
NSPAGNNGYEAHSRHSHYPQQYNNMMQQQRDWSGNKYNGYLHHATPNDK
>OfMYB1R149
MFLKGLAVLDSSVIDYGFNGYQVPPTPRAARSARRRCEFRRKDYVQKMCA
FDLLATVAGKLLLEGECSPKSVDTSDKEQTEVVESSDRNGKNDENKPLKE
KSFEQDSCERNFLFTEIVTQAPNSNFHANKLACGQNDACSRPASVITSES
SEKFGSAEPMFNNDCKLRLGIFPHPVDVESSVCRSEGETKKQIKIEAPNN
RNLAINNRADTCNVGRSEAWDRKPSALVSSADRQKFPFCGDQTLCVSFPV
KQDGVKLVTKDDDENYSGCTKLSTTNKAFRPPPHVGDCRTRKSLPSKYWK
PTPNSKDKEPYDPYAERCNYLNRNNSYKRKSSQRDYPFKKRKFFDCGSVS
NSDEGISSDGISSVPEYGYGGGALGSGPCLTGVPMTPTSVRGECASFQSR
NSHVKLKIRSFRVPELFIEVPESATVGSLKRTVMEAVTAILGGGLRVGVL
LQGKKIRDDNKTLLQTGISHDNKMLDSLGFTLEPTPTQSPLCLEDCSFEL
PCDTPQPLARYPPMPNVGQISHPQGNLDTRSIPTGTGTNICNFFESDRDS
TPFPPNMSLEKTTTDSKELVSVPPMKAEALAMVPMRKSKQSESAQRRIRR
PFTVSEVEALVQAVEKLGTGRWRDVKLRAFDNAKHRTYVDLKDKWKTLVH
TGRISPQQRRGEPVPQELLDRVLTAHAFWSQQQVKQQLKSQPENCLLL
>OfMYB1R156
MGRKCSCCGNIGHNSRTCNSRSISKNNRRIVKLFGVQLDVSSSDIGFRKS
FSVDCISATPALSTLFSSSIFADEISDKISKGYLSDGLMGRIRGKKGVSW
TEEEHQKFLLGLQKLGKGNWRGISRDFVTTRTPIQVASHAQKYFLRQHNA
DEKKHRPSLFDLVRRNGSAIPNESSYDCSPTEKESKFSHFTVSEKTYRML
TNSGSYNFPIPLNENIELDPSLELTLAVRP
>OfMYB1R153
MEEFIPMKSDLEERQEAKISNDWSEKKDWMSSFQLWSNPLQFESKFDTRN
QESDLHPKSSCQEENEVLCNLKNRVGDSVSFNKPVNEEKGFIPVRGHSPS
IPIVKVGSKLQKRKQRRCWSPELHKSFVNALHQLGGEQATPKQIRELMKV
DGLTNDEIKSHLQKYRLHIRKLSTSSTSPSNCSWLTKDRYGDFSKENEVS
YGSPQFPLHGRISKGRVNYSS
>OfMYB1R152
MYSSMPTVSLPLGGNGGEFQGPLELDGTNLPGDACLVLTSDPKPRLRWTA
ELHERFVDAVTQLGGPDTTPKMIKRTMGVKGLTLYHLKSHLQKYRLGKQA
NREETDDLKEASCVAENQDMGSSMSASSRMMAQDINDGYQITEALRVQME
VQRRLHEQLEVQRRLQLRIEAQAKYLQSILEKACKALDDHTVASAGLEAA
GEELSKLAIKVNDCNGMTTVVPFVSEVSMLTEKKISNDNSLISNGCQVSP
TVSGSQGAAPRKRTRHMFSNGDVVPFDNSTRSVEWTMSNIG
>OfMYB1R155
MTRRCSHCSHNGHNSRTCPNRGVKLFGVRLTDGSIRKSASMGNLTHYMGG
GGSGSGTPLNGVAHDSPADTPDHPSSGSGVADGYASEDFVAGSSSSRERK
KGVPWTEEEHRMFLLGLQKLGKGDWRGIARNYVITRTPTQVASHAQKYFI
RQSNISRRRRRSSLFDIVADEAADDTVVPRDFFTVDHPQAETQSSTAFPP
LPVDEECESMESANSNEGETILPKPEGTQYPYPAVYPAYVAPFFPFSIPI
WPGYNPEPVKEETHEVLKPTAVHSKNPINVDELVGMSKLSLGESIGDSGP
SSLSLKLVEGLYEAICFPC
>OfMYB1R151
MNLGGSQAVKSMSVPSSGVPRKSGDGVSEQFPAGLRVLVVDDDPTCLIIL
EKMLKNCLYEVTKCNRAELALNYLRENKNGYDIVISDVHMPDMDGFKLLE
FVGLEMDLPVIMMSADDSKKVVMKGITHGAVDYLIKPVRIEALKNIWQHV
VRKKKVEYKGKEYEQTGSVEDGEQQQKPPEDAEYSSSANEGSWKNPKKRK
DEEEEEAEERDDTSTLKKPRVVWSVELHQQFVTAVNHLGLDKAVPKKILE
LMNVPGLTRENVASHLQKYRLYLRRLSGVSQHQSGLNNAFMGPTDSTFGP
MSSLNGLDLQVLAASGQLPPQNLATIQAASFGRATNKSPVPVHLVDQRNL
FSFESPKLRFGEDSQQLNNNSKQINLLHGIPTNMEPKQLATLRQSAQSFG
NLNTQLHSLSSQTGSLLTQMSQSQSRTPILNEISGSHVSTLPSSLGQPML
SQALPGSVLPRNGIENVRRGTLGSGSQSSPTLDFSVNQGDEFPGNSFPLM
SNSGIPILTSKGMLQEEVNSEMKVPRGYLPNYDTFDELNQNRTQDWGMQN
VGSTFDVSQHSNIQGSLDVLPSILVQQGFSSSHKSEQSRNASVSKAAFSV
GDGRIGNTSNSGHQHNLSPADISQRIKSERLPNMGVQNTFFPEQFGQDDL
MSALLKQQQEGTGAVESEFGFDGYHLDNLPV
>OfMYB1R166
MEFSVRENSNKKSDIQENENVRRQSEVCRTGKSCRLRWHNQLDPMINKRA
FSKEEEERLMAVHRIIGNKWAMIAKYFPGRTDNALKNHWHVLMARKHREL
SKSYIKISNRYTNSFLPCSGRDSNPTPQDSLSGSKNGNFMARNGSIFTNF
NRLHHEYPSSLLMKMQNDFCQISSTEQLPLPSVAENTDTSHLSTTTTHPF
IDFLGVGDI
>OfMYB1R158
MKRKCSCCNADGHNSRTCPMRTGKEIDGGGGSGGGGDGDEGPDGGGFTLF
GVRLTDGSYIKKSFSMGNLTNYHSSSSSAAAPESPDGYHSDGPDRASASA
ALPRAQKRKGVPWTHKEHQQFLLGLQRFGKGEWRHISRNFVPSKTPTQVA
SHAQKFFNRHCNSATRGKRRSSLFDMVLDTAKNSSSTPVLLSIPPQAAVT
DNEQLVLLSSQMAETNRSAPSLDLSLKPAFSPLPIQPWPPNSASLENGGA
AVSDHQIFKTIPVSLKEAVTVEGLMGMSQLSLGTAGSGSNKELPLSLGLP
GET
>OfMYB1R157
MSPACGEHHPPSSTISGGGGGSGEIMLFGVRVNVDPMRKSVSMNNLSDYQ
RIVSNNNQNVNENSNVAVEDGVATTCYASADDAALQPAGGSRERKRGVPW
TEEEHKLFLLGLQKVGKGDWRGISRNYVKTRTPTQVASHAQKYFLRRSNL
NRRRRRSSLFDITTDSVTAMPLEEYKSHQDSTSQPVLQPNLSIPAGQFQH
QWILSGAFLVIDLNQNVPTGPLPLSLSLSLSSGQDREQSPSTRHSVFQVM
SNFKNGDSSIISVA
>OfMYB1R162
MKPCSSVKDRYVYLFYRKSLQTIKMLDFCAPEFRIGYSMIADAEAKGLIK
PEESMVKVNSALAEPSCWIRPWSLGRVPWRSIDEIKSHYHALVEDIEMIR
SGVYQIPKYETDDQDNKDELQVRNEKESPLSAPKKTCNGQQRRRGVPWTE
EEHRLFLMGLNKYGKGDWRSISRHYVLNKSPIQVASHAQKYFRRQKSSTP
MDKRRPSIHDIQRVNPTNLVSMPPINTNYINNLTVMEDAKLLPSGNILPI
ASNNFEPNFNGEFGQFTNVHNPMCPPIGTSSLATDQMFDQASTSYSPSCM
FPSMQNKPWG
>OfMYB1R163
MVSSAMDSQGQSEGTGSDIILPTSEQNSLKICAPSIKGIMFKEQLTLEGD
FASKVRKPYTITKQRERWTEEEHNKFLEALKLYGRAWRKIEEHVGTKTAV
QIRSHAQKFFSKVVRESDSGDASSVKPIDIPPPRPKRKPMHPYPRKQVSP
IKTVISALQKPSSSVSPNLSNSEQENQSPTSVLSATGSDATTDSDMSNGS
PSPISSAAVNGSAFFSSEAANFLSAESKSSPGQEDVRSSTEEQTHSKLEL
QYEDNALVKEESTESATQCLKLFGKTFLVTDPQGPSYPTETCKMQELDRN
DGACYQALPGNLVLLSSSSSHSEWISSGVSHRLPEPSHYTESMDNESNHV
EAFLCGYATRAPSQVRNPIPIKTRQSFDKKEEEKYDEKNGFLLGSNTDIG
SASLVGDKIGEVESQSSILCSLSSRISKKVRTNAMGCKKGFVPYKRCLAE
RDLTLSTMITGEEREEHRIRLCL
>OfMYB1R161
MALRSSSSWTPAENKRFEDALAMYSEDTPDRFLKIARSVGSKTVEEVMRH
YKVLEKDIFKIETDQIPLPNYGVTTYNGKGQRLTRNPKLL
>OfMYB1R165
MVWGETELSKIGGFSKKSKPDFHVQELKDELRKIDAFKRELPLCMNLLKE
AIESLTEERLQWNGEKVGPVMEEFTPMESDSEEHEGAKKSYDSSEKKNWM
SSFQLWSTPLELENKFDTTNQESDLHSKSSCQEEDVILCNLKKPVKEERE
FFPVESLSLSIAEAKVEPFDLSSKVNFSHASSQLQQRKQRRCWSPDLHKI
FVNALHQLGGAQVATPKQIREFMKVDGLTNDEIKSHLQKYRLHIRKLLTS
SEKSNVNYGSPQCPLHLGGSAKGESVTHGDCVEEKEDEKSEFHSWKVRAQ
STVEGRV
>OfMYB1R167
MVAESQDKGGDTSQEGSETQNILAANGNGYLPKVRKPYTIIKQRERWTKE
EHQRFIEALKLYGRVWRQIEEFVGTKTAIQIRSHAQKFFAKVTRDSSNDA
ERSVNPIEIPPPRPKKKPLHPYPRKIVISSKTESMVSHQPEITPIPYPPP
TERDNLSPTSVLSVIRSDAFESAEVHTSHLSPASCATDAHSANFLSTEND
NEYVKFNFSCRRR
>OfMYB1R159
MGNPKLKWTSEEEEAIKAAVAKFGTGQWKNILKDPEFAPRLANRSNVQLK
DKWRNMCTRSTINKTTSGAVSTARAKNAVSSSSLIPAGYAVSDPSKRSQD
VENATMYKTMIFEAISSIEDPNGSNSGAIVGFIERKYKVPQNFRKLLISI
LRRLVLKGKLDKVQDRYKIKDAALGTETPMPKQREVQPSPSQNSPSIISE
EIKDASAIAAQKIAEAQNKSLVVHRAKLSSCLRLSEVRYKAEADPEGELV
VYIVADVDTGLCFSTSKSSKLVALELRDAWKVGSTS
>OfMYB1R160
MPLNSIPVIRTRFNKEEQAKRTTGVSGFRLPLSNQVDSRFGILSVHELHV
LDFSMETVVDIVGNEEAKVEDSVAARNKPTSTSLQKIADPVVYQLVRVDG
NGRLVPATEDEVMAVEDLFEDDKSENRFVSDSGQTVECNTNCEHDLDKLQ
FKASEGLPLDDGTPNVPPNPVADFEKVNVQPEQSIALLAPAADYVSIFQL
EGSPKPSSGLVENETSTSGIGTSSKPDFSMLKGEIHMDNLTVKELQETFK
ATFGRETSVKDKQWLKRRIIMGLTNSCDFSTTTLVIKDNGVVKKCKEEIS
NSVEHNILKDPEVGSTSENRESSPTFQDNHKESHSNATGMKLQDYPTVDN
YGSEDTNTEQRATKRVRKPTKRYIEELSEGESRDSCAKLISSVEHRAYSQ
SSTNMHVTPVQKVGLHGRWLIRRDSLGGSGVQVPYVSRIRRSRPRENFMT
LMPVTSSDKLYTERKVELEELKNLDSNENSDDDAVAMPAATGRMRRKHHR
PWTLNEVVKLVEGVAKYGAGRWSEIKRLAFASYSYRTSVDLKDKWRNLLR
ASFAQLPAEKGNSRKHASIPIPAPILLRVRELAEMQAQVPPSFCESKFAG
HTGSDRSGVHE
>OfMYB1R164
MGAPKQKWTSKEEAALKAGIARYGVGKWSTILKDPEFSIVLQSRSNVDLK
DKWRNLNCMATGLGSRHRAKLSYKSNQVTPKIAKDTIVPSAAVENDSEML
DVMPLSSSIETPPDDGSQKQISRLDDLILEAISKLKEPRGSSRHVIARYI
EGQHSVSQDFERMLATNLKNLTDNGRLIKVKNQYRIAPSSMSSDAGKVAS
MFLPDGTNNNPAKVIRILTKAEVDVELEQMKSMTAQEAAAAAAQAVAEAE
AAIAEAESAAREAEEAEAEAEAAQCFAEAAMKALNCNTIRCCYVLPHLKV
PSYKPKGFIDDLDRLVQKLMK
>OfMYB1R173
LKQHAVPFVVVVLSRVSINTTTTAKLFKLVVFSDERKHPRYLKQPPAPVY
RWTLIRLEKNLLSRKPYTVTKQRERWTEEEHNRFLEALKLYGRAWQRIEE
HIGTKTAVQIRSHAQKFFTKLEKEALIKGVPLGHTLDIEIPPPRPKKKPS
NPYPRKTSAGAPTSQTEVKDEKMSAPVSSLYVHKSTLDLEKEPVPDEKHG
DDGKMGDTKQYQDEDISSEAVTLLKTVPCTSPSSTNRSSLTTSVGPKSSD
SEFLLTSKEANNEDETTESHITIEPKRHQRDKFDNSKLSQDYGLYKTSNF
GNSQLIHEKFVQGKGPDELNRSENVDAFPNNDVQASQHYPRHVAVQILDG
NLRMNNISPDIQYPEPMFHQMGGFNGHPNLFMHPTLSAASEYPSDGLSSI
HQLFPSFHPISNPIHNQDEYQSFLHMSSTFLSLIVSALIQNPAAHAAASF
AATNRPCTNMEAPADHPSEGFQSRQISSAPSMAAIAAATVEAATAWWAAH
GLLPFCSPFHSGFTCSPPSASTIPMGTSKDRAANTERRENLPDPATLGGQ
QLGPVCSKALQEQHSALKSPTLLLSDSVESEGAKANVGLTTTETEETADA
AMLNDSNKSKSRKQVDRSSCGSNTPSSSEVDADALENHSEGKEEKNEKDK
ESKEPDINNLALDSTSQRFRSTSNISDSWKEVSQGGRRAFQALFSREILP
QSFSPPHDLEKKDFININKDIESAQEKDEDGLQLDLKGKTWGTSSRKLGM
ENNATLIGESKEEGLLSMGLGYAKLKARRTGFKPYKRCSVEVKESWAQAN
GQEEEKGPKRIRLEGEAST
>OfMYB1R172
MKNFTFSCYMESSHWFNLLFLGVFLSFCIDSSMIHLDKLINKAPSFRVHS
LTALLFVLLVGGLKMNNRQIDARHGLESVDDFSFESQKSSAKKQNLKLDN
LSDVDVSIRFESPSYAHNVGNTSPCSQMSMINGTSAITAFRPLNDFESAQ
KIDPNFPHRDTLHSLVQSSFHSTQVLNLQEKSIRSFFQQNQSLSHSFLSL
DKNFEEKNYSYDTQIMKPGSFKGITSVVSNNVVSQKPTLRNKTRIRWTQD
LHKKFIDCVNRLGGAKKATPKGILKLMNCDGLTIFHVKSHLQKYRVSHYI
SESTKGKDEKLICNDSTPQLDAEMGMQIVEALRLQIDVQRHLYEQLESQR
NLQMRIEEQAKQLQSMFECQVKTA
>OfMYB1R170
MASSSASSSGTATWTAKENKEFEKALAVYDQDTPDRWANVARAVGGKTPE
EVKRHYEILVEDVKHIESGQVPLPNYKTTSGGNRGGNINAE
>OfMYB1R169
MSLRNKSTNQSQSLPLVVTLNCIEDTVLEQECLTGVARVEHVPLSRLAEA
KIESATAVLLHSLSFLPRAAQRRLRAGQLILCLGSSDRAVDSALATDLGL
GGLIHVDVSRAEEVADTVMALILGLLRRTHLLSRHALSASGWLGSVQPLC
RGMRRCRGLVLGIVGRSASARSLATRSLAFKMSVLYFDVHEGSGKVSRSS
ITFPPAARRMETLNDLLAASDLISLHCALTNETIQIINADCLQHMKPGAF
LVNTGSSQLLDDCAVKQLLIDGTLAGCALDGAEGPQWMEAWVREMPNVLI
LPRSADYSEEVWMEIREKAISILQTFFVDNVIPKSAVSDDEEEEEESEVG
NEHQLHQDNESSFQDTVGERVPGDIHLTADSSQKKLVNQSKDTSNQNEGS
VLSQSSSSRSEVKRSRSSKKAKKRHSHQKSKHKADDALTFGKESTSYQED
DANMSGTDQVLSSSSRFASPEDSRNRKTAIDSIQELPSEQLLKSSIEISR
KSGELLKDGYVVALHARDRSALHVSKQRVKGGGWFLDTMSNVTKRDPAAQ
FLVVFRNKDTIGLRSFTAGGKLLQINRRMEFVFASHSFDVWESWTFEGSL
EECRLVNCRNPLAVLDVRVEIVASVGEDGTPQSFHFTSTLSTTTHAEAFE
PSEKSRNSVILDLNQKPRQVKNVHLLCRNPVPGQDFYSYNYMDGNPTKMG
LIAVNNADNNLLIPASSGNAGPGVEDPNKKVRKPYTITKSRESWTEQEHD
KFLEALQLFDRDWKKIEAFVGSKTVIQIRSHAQKYFLKVQKNGTSERVPP
PRPKKKAAHPYPQKAPKKVVSQTTGALQSSAVMLEPGYIVRPDSLSIPGN
AISGAALSPWTYNVLPAGNVSQMSRDDMRIASFTGTHNCSSSSNESTTQL
WPHNESNPQVKEKQDPPTKVMPDFAEVYRFIGSVFDPNASDHMERLKKMD
RINVETAVMLMKNLSANLMSPEFEDHRRMFSSYSVGIEKDKFDSPSKNLQ
VVKVGKAIPTA
>OfMYB1R171
MGSSELSLTCRQSTMKPHIPKTIREFLAEVSLIINSSERLSKLDDYVNRL
QDEMKKIDAFKRELPLCMLLITDAIAIMKGELMQCKKSSTEPILEEFIPL
KKISDDLDEKVEAPNDEIVSSRDKMNWMSSVQLWNSDNQNSCPDIEFSNN
KKALKQDNKRRVEEENNRPVNLMDDLFQSSNNRTVERAFMPFKGYTNFPV
MTVRKEDSGELPGVPVLSLGTPGIKNATDDMESCGLNSISSCSGSGSSSA
ANCQSNSRAGLQRKQRRCWSPELHRRFVNALQQLGGAQVATPKQIRDLMQ
VDGLTNDEVKSHLQKYRLHTRKVPPTTNTSSNQPVVLGGQWMSHEQHGES
SKQSNSLSGSPQGPLQLAGSSRGTSMTGGNSIEDEDDEKSESHSWKSRIH
LCGRDDV
>OfMYB1R168
MTPPHSPVPGAYKDQAVAASFAHINSSVSHQSSLLSRRRKLMASSSISSR
GTWTTQENKAFERALALYDTDTPDRWAKVARAVGGKTPEEAKRHYEILVE
DVKYIESGQVPFPYYRASRETKSRG
>OfMYB1R174
MTRRCSHCGHNGHNSRTCPNRGVKLFGVRLTDGSIRKSASMGNLTHYTGG
GGGGGSGSGTPLNGVAHDSPADTPDHPSSGSGVADGYASEDLVAGSSSSR
ERKKGVPWTEEEHRMFLLGLQKLGKGDWRGIARSYVITRTPTQVASHAQK
YFIRQSNISRRRRRSSLFDIVADESADNPVISRDLISVDPPQAEPQSSTA
VPPLPVDEECESMESTNSNDGEAMLPKPNGAQYSYPVVYPAYVAPFFPLP
IPFWPGYNPEPVKEETHEVLKPTAVHSKSPINVDELVGMSKLSLGESIGN
SGPPSLSLKLVEGSTRPSAFHANPGSSGSGMSSSHSPGRVENICW
>OfMYB1R176
MNLGGSQSVKSMSVPSSSVSRKSGDGVSDQFPVGLRVLVVDDDPTCLRIL
EKMLKNCLYEVTKCNRAELALSYLRENKNGFDIVISDVHMPDMDGFKLLE
YVGLEMDLPVIMMSADDSKKVVMKGITHGAVDYLIKPVRIEALKNIWQHV
VRKKKDEYKGKDYEQTGSVEDGEQQQKPPEDAEYSSSANEGSWKNLKKRK
DEEDEAEERDDTSTLKKPRVVWSVELHQQFVTAVNHLGLDKAVPKKILEL
MNVHGLTRENVASHLQKYRLYLRRLSGVSQHQNGLNNAFMGPTDATFGPM
SSLNGIDLQALASSGQLPPQSLAIIQAAALSRATNKSPVPVPLVDQRTLF
SFESPKLRFGEDSQLLNNNSKQINLLHGIPTNMEPKQLATLRQSAQSFGN
MNMQLQSQSSQSGSLLTQMPQSQSRTPLINEINGSHVSTLPSSLSQPIMS
QALPSSVLPRNGIENVRGGTFGSVSQSSPALDFSVNQGTEFPGNSFPLMS
NSGIPILAPKGMLQEEVNSEMKVSRGYLPNYDTFDELNQNRTQDWGMQNT
GSTFDMSQHSNLQGSLDVSPSILVQQGFSSNLKSEQSRNIPVSKVAFSVG
DSRTGNTSNPGQRLNSSPADISQRIKAERLPNMGFQTTFFPEQFGQDDLM
SALLKQQEGTGAVESEFGFDGYHLDNLPV
>OfMYB1R175
MYSSMSMHSLPLDGSGGEYQGPLDGTNLAGDACLVLTTDPKPRLRWTAEL
HERFVDAVAQLGGPDKATPKTIMRTMGVKGLTLYHLKSHLQKYRMGKQAD
KEVTDNSKEASCVAENQDTDSSMSASSRMMAQDINDGYQVTEALRVQMEV
QRKLHEQLEVQNRLQLRIEAQAKYLQSILEKACKALENHTVASAGLEAAG
EELSQLAIKVSNDCHVMMAVDPQVPEASTYMERKISSNMPARLGDCLNES
SFMSKGSPVSPTISGSNGAALKKRQQPMFSNENMVLFDNGTRSVDWTMSN
IG
>OfMYB1R177
MGEEVKIDGGEDRVTEWEAGLPTIDDLTPLSQALIPPELASAFKISQEPT
RTMLDVNRASKNTISSLCGRVSHPSSTFKPFLNNHNHQSEPSAQNHVMEE
TEMEDPDPAQEGSEPKKFRRMEPEEVDSVTHTATTDNCTDDQSAAAKTLR
RPRLVWTPQLHKRFVDVVAHLGLKNAVPKTIMQLMNVEGLTRENVASHLQ
KYRLYVKRMQGLSNEGPTASDHLFASTPVPPQSFNDSSSCNGHGNVAANG
SRGGGNRENHLGMPIPMPYPPPQQFMPMPMMVMAAHGHVGMPGNMNSPAG
INVYEAHSHHNHYPQQYNRMMQQQRDWSGNKYNGYLHHANPNDK
>OfMYB1R178
MVLLKRLDYGFNGYQVPPTPRAARSSRRRCEFRRKDYVQKMCAFDLLATV
AGKLLLEGDCSSKSVDTYSDKEQTEVVEGSDRKGEYDENKPLEEKSCERV
SCERNFLFTEIVSQAPNSNFHANELGHGQNDSCSRPASVITSECSEKVGS
AEPMLNDDCKLRLGIFPHPVDVESSVCRLEGETKKQIKIESPNNRNLAIN
NRADTCNVRHSEAWNRKPSALFSSADSQKFPFCSEQILCGSFPIKQDVVT
LVTRDDDEKTSGCTKPSTTNMAFRPPPPPHVGDCRTRKLLTSKYWKPTPN
SKDNDSHAERCNYLNMNKHYKRQRSQRDYPFKKRKFFDFSSAFNSDEGIS
SDGICSVPENGSAGSALGSGPSLPRVSTTLTSLRDERASFQSRNSLVKLK
IKSFRVPELFIEVPESATVGSLKRTVMEAMTEILGGGLRVGVLLQGKKIR
DDKKTLLQTGISHDNKKLDSLGFTLEPAPTQPPLCLQDHSFERPCDTPQP
LARLPPTPNVGQMAHPQGNLDTLSNPTGTKVCNFIESDRDSAPFPPNMSL
EKTTTDSKALVSVPPMKAEALAIVTMRKSKHSESAQRRIRRPFTVSEVEA
LVQAVEKLGTGRWRDVKLRAFDNAKHRTYVDLKDKWKTLVHTARISPQQR
RGEPVPQELLDRVLTAHAFWSQQQAKQQLKPQPETCLLL
>OfMYB1R180
MEILSPSSYFFNSTWLLEESRSTKWTPAENKAFENALALYDKDTPDRWQK
VAKMVPGKTEWDVIRQYKVLEDDVSNIEAGLIPIPGYNMSSPFTLEWGSG
HGFDGFDHAYVSEGKRSSSIRPNEHERKKGVPWTEEEHKLFLMGLKKYGK
GDWRNISRNFVITRTPTQVASHAQKYFIRQLSGGKDKRRASIHDITTVNL
NENQTSPENTKPTSPEPSSVLPRQSNSAPVHKHPFHWNRSPNDAVGGFQQ
GGGLGNMFSPPYAVNSYGHKMQGQHIQRGGIHESLVGSQNMGFQMQSGHY
FPHA
>OfMYB1R179
MVLLKRLDYGFNGYQVPPTPRAARSSRRRCEFRRKDYVQKMCAFDLLATV
AGKLLLEGDCSSKSVDTYSDKEQTEVVEGSDRKGEYDENKPLEEKSCERV
SCERNFLFTEIVSQAPNSNFHANELEHGQNDSCSRPASVITSECSEKVGS
AEPMLNDDCKLRLGIFPNPVDVESSVCRLEGETKKQIKIESPNNRNLAIN
NRADTCNVRHSEAWNRKPSALFSSADSQKFPFCSEQILCGSFPIKQDVVT
LVTRDDDEKTSGCTKPSTTNMAFRPPPPPHVGDCRTRKLLTSKYWKPTPN
SKDNDSHAERCNYLNMNKHYKRQRSQRDYPFKKRKFFDFSSAFNSDEGIS
SDGICSVPENGSAGSALGSGPSLPRVSTTLTSLRDERASFQSRNSLVKLK
IKSFRVPELFIEVPESATVGSLKRTVMEAMTEILGGGLRVGVLLQGKKIR
DDKKTLLQTGISHDNKKLDSLGFTLEPAPTQPPLCLQDHSFERPCDTPQP
LARLPPTPNVGQMAHPQGNLDTLSNPTGTKVCNFIESDRDSAPFPPNMSL
EKTTTDSKALVSVPPMKAEALAIVTMRKSKHSELAQRRIRRPFTVSEVEA
LVQAVEKLGTGRWRDVKLRAFDNAKHRTYVDLKDKWKTLVHTARISPQQR
RGEPVPQELLDRVLTAHAFWSQQQAKQQLKPQPETCLLL
>OfMYB1R181
MIHVDSVLSFQEVVIGFFKFMERQLKLLFIQVKMDAKPSLSIQRSGARQL
SNFGVSGMMPSSFPVLPTPLGERYPKLTDSHQVSMEREFMQHSPAVISPM
SSNSGVVGHLFSSSSGFSTDLHFSSVPQQENHPRQSHLISQSTNCGTSLM
LPDSVDSEVPRSAASSHYNKEENNSSWCTDTLPDFLDYPISSSIQNNQLE
RSNCSGIAIPSEDLTKHNDWEEWANQLITDNGALTTDLNELLADASIAVP
EPKIHHHMSNLPTNLSMQHPNNQLPATPGETCTAVAQSSSASCAQTKQRM
RWTPELHEAFVEAVNKLGGSERATPKGVLKRMKVEGLTIYHVKSHLQKYR
TARYRPETAEESSEKNPTSIEDLSSLDMKTGIEITEALRMQMEVQKQLHE
QLEIQRNLQLRIEEQGRYLQMMFEKQCKSGMDLLKETSSATENPLKEFAD
AVGNAPSKDDSEVPVDNCETRAKSAGENHEDVGEKHKDGETEIAGNCEVN
LAGSSNLPPSKRAKVHS
>OfMYB1R182
MFSRLIQENIQGTNSDGYGQMGGGDPFLVLTSDQKPRLRWTADLHERFVD
AVAQLGGATKATPKALLRTMGVKGLTLFHLKSHLQKYRMGKQQGKDLGEA
SKDCLSASFLLDTPRSSSPKNLPDSDMTEGYEVEEALRAQMEVQSKLHLQ
VEAEKHLQIRQDAERRYMAMLEQACKMLVDQIIGSAVINDDGEGYQEKRT
ESFPSASRNPLRSCKSSSFNELGIQHPEHVSSEVRAVHSTESCLTSYEIP
VGRRIFTGKKEANAEHGFDNCVFRIG
>OfMYB1R188
MSVSCSPVVWSREEEKSFENAIAMHWIEDSKDQWDKISSMVPSKSIEELK
HHYQLLVEDVNAIKAGHVPLPNYIGEEISSSIKDHHQGLRHGTCSIGESH
CGFSGLGHDSTSTGQGCKGGSRADQERRKGIPWTEEEHRLFLLGLDKFGK
GDWRSISRNFVISRTPTQVASHAQKYFIRLNSMNRDRRRSSIHDITSVNG
DVASHQAPITGQQTNPIPPNAVALSPSMKHRNQPNMHGLGMYGVGHPIGA
APGHIASAVGTPVMITPGHHHPPYVVPMAYHMPPPPMHQ
>OfMYB1R189
MPSFDEQLLASDSDDGFNEDMDAWKRAFQLTGTNPEDREGSLSMASHSAS
GGGVLLESESDDDDGEDDIELVRNIQKRFANSTEAEEPLTLKPLLTLPPL
GLDSDDDDFETLRAIRRRFMAYGDGALKDSVNDFLYIPEQVGATVIDSEK
ETFNNFIVKRTNAQEGFYNCVDTKDAAAQLTEACDDESVVGAQPFNLFEW
DGPRSNDVAGLPVRNSDFPSSALAFVDAIKKNRSCQKLMRSKLGEIEARI
EEIKRLKDRVKILKDFQVACRKRTGRAFSQKKDARVQLISVPKLKANAKF
NEKKISAIYKGPPENSHVAKYKEALTNFPVSVNREKWSKKERENLVKGVK
QQFQKMLLQQSIDLLSAGDGSSGDSNNVDSIVASIKDLDITPEIMRSFLP
KVNWEQLASMYVPCRTGVECQARWLNFEDPLINEHPWTTMEDKNLLHNIQ
QKGLSNWIDIAVSLGTNRTPFQCLSRYQRSLNASILKRKWTEEEDNQLRT
AVENFGESNWQHVASLIEGRTGTQCSNRWMKTLHPTRKKVGRWTEDEDKR
LKVAVTFFGPKTWKKVAQFVYGRTQAQCRERWVNCLNPSLNLAAWTEEED
SKLEAAILEHGYYWSKVAACVPPRTDNQCRRRWKVLFPHEVPQLQAARKI
QKVALISNFVDRESERPALGPNDFVPLPNCITESKKVDPSSRKRRRSRRR
KNCTEKNSPREISPEEVSRLTNDDEIENVHGRSFPRKKRSKRLHSVKGKR
WISLPSEECEGSNPTEEHPSPLTDPNILMITMGNELVDVGGEDAIDINRA
SKLRPRRRCNESHEEEPETLSTAVTLVRDANLLKTKKITNNKSKGPDAAN
GDVSKKRNKHFRSNFGTEVSGDDEDLLVSSGWDNELQHVENSEMQSEECL
VLGTCSTPVIMECGSYLASSFHSQEKLKRSKDKRAPCDKLSKTVVCETTL
ASFPAQSDSEEKHFSSTKMDESLRKEDQIFEVQNSSKGPGLLYTYQRKRR
RARDETCSCQMLDVEKGDESCPNKTVGLEAEDDMLLAVFYNERRKIRRVA
ATKK
>OfMYB1R187
MVATIATEAATTPSILNPDTVNFSDQSQSLKEMHNKNGGNTDRLACKGQK
LEKENSLGSIDWKSLKWTRSGSLSSRGSGFSLSSTSKSMGADSNDTVSEM
PVQFPSGDAAACPMSAATATASSEDTSSNKKPRLRWGEGLKKYEKKKVEG
PEDGATRNEFVISDSDTETVLSNPMNLADKSPKAAVLLECASPATPSSVA
CSSSPGVQEKQSVKAVSVDHDMNKLSCSPSILSQMQCEGPTFNLENFELT
SIANLSSSIGELLRSDDTNSLDTGFVLTTAMNKLLLWKADVLKALEMTEV
EIDSLETEFRSSISEAGSSYPHPGASCMLPGDKILENIPEALDDENSGMK
DEEIGNPESTITKLVKMPSVKDFCLSDTANQIEGFLNSDVNNSECLEVKC
LENGLDEETKCHVDDSEPILSSNYPTLASCSNSCCDREDIYNLILTTNKD
SADRASEMLNKLLPANQCHSDISTAISVSYLPNDCMVMKKKFLTRKRFIQ
FNEKVTTLKFKVFHRFWKENQLLSVRRFPMKSHKKLDLSRTEYFGYQKHY
SSCRSRFSSPVFADGNLSMVPTEEVIDYVSRLLSNSEVKPYRNTLKMPVL
ILDKKEKFTSRFISSNGLVEDPLVVEKERSMINIWTSEEREIFIDKLATL
GKDFSKIASFLDHKSTADCIEFYYKNRKSEYFEKAKRKTGFPKQRKTRSS
STYMVASVKRWNREANAASLDILSAASAVAASADDGIEIQQKCTSRLLLG
SSAYRESRGDERSNSLNIYETDRETMAVDVLAGICGSLSSEAMSSCITSS
MDPAEIYEEVYDSCLDESCEEMDPTDWTDEEKSFFIQALSSHGKDFAMIS
RCVRTRSTYECKVFFSKARKCLGLDMIQPRPHNAVSGDINGGGSDDAEEA
CVVESGSIICSERSGCEMVENLLSPDLKTSYESDTVGISTLKRNLNECEE
NNGTGFNDFMDVENPGLIHCQEKDEAGLDFDADANEHGADGGTVVVSRDT
ESSRVIEEADNHVQSNRLGETENAASTEVSDGHRRPAVTSHPCVDAHSST
HLSITFGCQKKTSNHIASSAARANAISDVQCQKIAETGQHLSKCSFSDCV
ESSEILGDFKVSMSTVKKKNEDINCKKAVSLQSDAKADRNFPLDRSSGFS
LQKCSSSRYRNSPEAPIQSQEQTTDPCRKGGVKLFGQFLISSQEKQNSCV
PANDKKTPHHKSDKQPFSGNGINSAQAKFGCDDFPSSENIPITKFHSWDK
NKLQNAFPPLPDSTLLFCQNPAAVTNNAMPSDELKQPLLPPLVKSTECGL
NGISFFPTQELSSSSRLADYEVPRDSEVQPFTIDLEMQRKGTGGINVGSQ
YAGVSDPVEAIKMHYAKDEQLCVPTTR
>OfMYB1R190
MANIYPPDTCAFKLVQEAVKMDLLVILMCDYDDDMMARSALEQGAFLFLP
KPIKMENVKYLWQHVWREKTWKIKGKEQLGEMPVLNRLSKGFGVEEEIPW
ENVISDDHGVSEKGHKSRKKFQIREVWKKWTQELHDKFEDAVIELGEGRC
YPNEILELMNVPGLTRLQVASHLQKCRKGIWRPSRKRKHHNSNVLTSQEI
EDTKLKRKKFGSMPVLTEQEMQIKENAEKIQDQQTYGWDPISNSAGCIHA
FGAIYV
>OfMYB1R191
MLEFCSYKAKCVEHASTALSILSNGKDQFDIVMANIYSTDISTFKLLRAA
VKMDLLVILMCDYDDDMMARSALEQGASLFLQKPVQMEDVKYLWQHVWRK
KTWKVKEKEKLREVIAFNRMSRGFEAEEEISLENVTSDDNDIVENGHKSN
KKVRKVWTQWTQELHDKFVDAIIQLGEGRCYPKEILELMNVPGLTRMQVA
SHLQKCRSGSWRPCEERQCQYSDGESSPVMEATKPKRKKFGSMPVLTQHI
ERQNLQIDENTEKTHPQIYDPKNNNNVFDYHPQLPQVKSKQDLSGYTFAQ
NNVAAPYREHVGTNLHTVPGAFMPNEQFLFGFNSVTSGNLQAFDIDQPNE
PG
>OfMYB1R186
MWDLQLHGAFQSYNVWGNYQLRLDMVQKRLFDEDESNEVSSKQPRQMELN
SQLVSALEFPPEPLVQSCHNSGEIYNGSTKTKVESNEKLDIGYITEQLCT
KKDVETSFPGSLPSSSVFAGTISDEDIRPEAPFHKMLSPEHFFEHQPRTI
VHAGEIYSFLLDHPPRKLVPVGQYYQADIPEWGAHFCKKTSSCLEHTEAP
NLVSQALESDEERLAGTSVVPMSDSNQLADTGEVGVGRTGCMCEDDGTIR
CVQQHIMEAREKLRGTFGPENFAELGFSDVGEKVAEKWGEEEEKLFHQVI
FSNPTSSGKNYWNHLAVVFPSRSKKEIISYYFNVFMLRRRAEQNRFAPLN
IDSDDDEWVGTEDSTDNEVQNGEEYDSMVESPMDPDHSETVHVNTSAYDE
DVAQSAPVDCGVVDFGGDNIDDQEACTCKLDVECSLDPTVRPSDGNLSHD
TGGRDTQVCSSRSSDTGVGSQLTMEKADSNKQWTGHLSGTNGFSCHEFTT
EACNAREWDFGYLNYLNCPRNEVELLPTCNMIEEVFGAGSWDGQALN
>OfMYB1R184
MVAEEIRGKIGGENGNYDNFPVGMRVLAVDDDPTCLRLLETLLRRCQYHV
TVKSQATEALQILRENKDRFDLVISDVHMPDMDGFKLLELVGLEMDLPVI
MLSANSDPKLVMKGVTHGACDYLVKPIRIEELRNIWQHVIRRKKIDSSKQ
NKCNDQINTCQASGQGQMSPMTGNVDQNGKFNRKRKDDDDESEDNEDENE
DPATQKKPRVVWSIELHRKFVAAVNQLGIEKAVPKRILDMMNVEGLTREN
VASHLQKYRLYLKRISSVATQQANMAAALGIKDSPFVRMSSLDGLGDFRT
LAGSGRFANTALSPYSANGMLGRLNSPGGVNLHNLTSSALIQPNHAQNLS
NTMSTVGKFHPVISPGSQNGSLFQGSLELDQLQQNKCTTGITNFNSMDDS
RMFTAASAFTNTGEAIGSSSNYLNGDPNNLMMLHGNSQQALIEGFGNQSS
LNMASFNAESLNGDVGQSSNFLDHSKFNENWQTIQLPKLRPNSLFSAEPL
QDQLPLNTVRDNNSSNGPHLQNNPLDISSTTMASRPLEDSRGESQFQEGL
VSQNLDTIFGSFNFNIPANGNLPPSSRSLDQNTGIFNRKMEMVVNGRLAG
GASTLMQQNEIEQSNTNSRRRSNENFLLEQAKLQGGFVSQSYGSLDDLVN
AVVKRETDGNISDGNFGFDGYSFGPGI
>OfMYB1R183
MREEDSNWFAKWEDELPPPDELIPLSQSLITTDLALAFDIRNPNQIAAAT
VPPPSQLPQSTANSSAEFDSADLGGGGEGGSGGGSGAGDETARTLKRPRL
VWTPQLHKRFVDAVAHLGIKNAVPKTIMQLMSVDGLTRENVASHLQKYRL
YLKRMQGISSNGGGVGGNNSPAALAAVGVDPATDHLFASSPVPAHFLLPT
RPNSDHFLPFLPVAAMQNHHQMAVAGPGVHHHQLQQQFRHFGTSPPNGQF
EHPFMRQSQQQVQRMGTPVHGRNGSSVVPLPYVEDLESATATNGRKVLTL
FPTGDD
>OfMYB1R185
MSCPSEGSPSAAVCGGGNCCVGSDSGEIMLFGVRVKVDPMRKSANGYASA
DEAVAQPGNGSRERKRGVSWTEEEHRLFLIGLQKVGKGDWRGISRKYVKT
RTPTQVASHAQKYFLRHNNLNRRRRRSSLFDITTDSVTPMPNKEGGSHQE
SAAQTILPSTSLPSAETSSISGFSLGPFSMAVAPVFFHLQPEKLVENITH
SDMLIHQVPVPPMHTSSTMTDLNLKQNVPIVAPQLSLGLTLSLHQDQSST
RHSAFQVKTSFGNGDSIISVS
>OfMYB1R193
MFKPKGLPSSSLVHSNPVVCSQPLNCGSSTMDHSNGGNNVNNNPSLASKQ
RLRWTHELHERFVDAVAQLGGPDRATPKGVLRVMGVQGLTIYHVKSHLQK
YRLAKYLPDSSSDGIKAEKKESGDVLSSLGGSSGMQVTEALKLQMEVQKR
LHEQLEVQRQLQLRIEAQGNYLKKIIEEQQRIHGVLSGVPGSGVTAPVKG
DNCLESDNKTDPATPAPTFESPSRGKPAKECVQAKSLSVDESFSSHHEPL
TPDSGCHLTSPVESPSERRGKKQIVNMEAFREPEMVLTHSILESSLGPHS
VFLTGEQFDHSSGISIVNQDPLEKTSDGRV
>OfMYB1R192
MFHPKKPSTMNSHERPMCVQGDSGLVLTTDPKPRLRWTVELHERFVDAVT
QLGGPDKATPKTIMRVMGVKGLTLYHLKSHLQKFRLGKQPHKDYNDHSLK
DGERASSLELQRNNASSSGMMGRSMNEMQMEVNRRLHEQLEVQRHLQLRI
EAHGKYMQTIFERACQTLAGENMTATGMKFQAQGMPEIPGMKEVGPMNFL
SLQDLNIYGSDQLDLHQSMDRSSMDGFLPNNENFLMGNKKRSNPYNNSNG
KSPLIWSDVKRLQELGTAAAASSLGSQDDHQSQIAPLSSDHRGNDLDSVS
DIYETKPIRSGEAMGEKKFDTAAKMERPSPRRAAFSNERMNTAIGAGGMP
QGRNSPFG
>OfMYB1R194
MTGTRTHSMAEELEVLDDRKISGNEEVEEKALSDYSQNISSIDLNEEAES
NVDGDAMEVSDISVQDAEQTANSNKSEEGNGNKSRIRRYVRSKMPRLRWT
PELHLSFVHAIERLGGQQRATPKTVLQLMNVKGLSISHVKSHLQMYRCKK
LDDSGQVISQAKREYYIRPRDYFSRSNLHEKCNTLQNLRLENGGISFVQN
SHNQGHRLGSLSLYDQIKESPSPRYQQWSSNKEHPKIRLNPHLSVDGNNF
FRTANSPLKPYQILEEKRWPPRQFVNVNQYKDKRVPMSNTTAGQYKSSII
SETFGKTFKDPFQIKTSKEKMMEVEDWPDLQLSLSITANSNHEKTRSKGD
KEINTMLSLSLFPHSSSAN
>OfMYB1R198
MAFQNVQNKEMNLVLSSDVKPRLKWTQELHQRFVDAVEQLGGADKATPKS
LKRMIGIHGLTLYHLKSHLQKYRLGKSQQSQTYHKNNQEDCEEDDQRSHF
PNKIYDGVQDQINEPLQMQMEVQRKLHEQIEVQRHLQLRIETQGKYLQSV
LKKAQETLAGYSSCSMEVESARAELSQLVSMVDTNWCLSSSLSVLTESEG
SILKDC
>OfMYB1R201
MELFSAQPDLSLQISLPNSKPSSGWRIREDEMDLGFWKRALDSRNSVSSM
AKPENSFGLSLSDQRVSEPDCTQLHLLQNNTNNFIHQFPQQNLRLQPFHH
QGLSPELSFLRPIRGIPVYQNPPAFPFPHQQNFDASVPSSTPNSTAASSN
FQPQSLMRSRFLSRFPAKRNMRAPRMRWTTTLHSRFVHAVELLGGHERAT
PKSVLELMDVKDLTLAHVKSHLQMYRTVKSTDRVSANSGQSDMFENGSSG
DNSDDLLLEFQNSRKSEFSLQQNRNQDKDCHNLWSNSSREAWLHGKTMEC
GGNKMPSSLEKDMEPRCLSYDRVSEMSSSSLSETSTKEPNLEFTLGRAQ
>OfMYB1R197
MVIDNHNHGDYSEKVQRCQDYIKALEEERCKIQVFQRELPLCLELVTQAI
EACKQQLSGTSTEYNLHGQSECSEQTSAEGPVLEEFIPIKRDSDDEEEQY
KKPKNYTSVNGSEKSSKKSDWLRSVQLWNQTPDPPLKEDSPIKVSVVEVK
RDGSGGAFHPFKRERSAGTSSATTGTIHGPMNRAAPVVAASSSVETVGSI
GSGSGGSKKEEKEGQSQRKARRCWSPELHKRFIQALQELGGSHVATPKQI
RDLMKVDGLTNDEVKSHLQKYRLHTRRPNSSFHNNNPQSPQFVVVGGIWV
PPPEYAAMASGKAPVVATASNGIYAPIPALPPPFHETSSSPKQRQQHNQS
NSDDQGSHSEGRVHSHSPATSSSTHTTTASLAY
>OfMYB1R200
MDTTGFSSPRPDAFPAGLRILVVDDDPTWLKILERMLKKCSYEVTTCNLA
REALHLLRERKDGFDIVISDVNMPDMDGFKLLEHVGLEMDLPVIMMSVDG
ETSRVMKGVQHGACDYLLKPIRMKELRNIWQHVFRKRIHEVRYIESHEGL
EEIQMMRNGMEQSDDGYLFCGDDLITGKKRKDVNYKQDDRQCGDPSSVKK
ARVVWTIDLHQKFVKAVNQFGFDKVGPKKILDLMGVPWLTRENVASHLQK
YRLYLSRLQKENELEASFGGMKPSDISSKDTAGNACLYNSSTAPQKNIAN
GSYVVCGNKIPIKIVDSKICEEDMQIATVNMAESKKELIGVITDPQKSSN
SRTGLNHSFRQISSDVRYEPKVPAQFSWTEGPPVQFKQEHKPHFQSQSWS
AEVRPVQFKQEHKPHFQSENSFSHLPLSRNHIQVDCTEPILSHHPIPSTD
EKDKRADIRRNCIKGKSKGIEIVTPVESKAELFSVQPESHLTICQEYEPI
PCSMWNTKNHSLEQILLNDIDSSRRNLILGTGSGFRWWDEELQGYSPQRD
FQPRNAGFENIESFAHSNQELVADIPPLLYDSLNFEYGNQSETMDYPVID
DGLFIA
>OfMYB1R199
MTMWMALILNIRDGKSSEHSLIYLLMEAAEAAGGNNDQNSPEVRGGGGKG
FMLFGVRVMEGSFRKSASLNNLAQYEQPHESNNDVAAGYASDDIVHPSGR
SHDRKRGVPWTEEEHRLFLIGLQKVGKGDWRGISRNFVKTRTPTQVASHA
QKYFLRRNNHSRRRRRSSLFDITTDTVLGSKIGDQRHQEKSYHPTTVSKN
NEKFPVSAFLVPMTIENSTENLTLGMKHSTNLIPPIPNLPPPPSSKMANL
DLNKNTTIPTPEPLPLTLKLSISPTPPPDNYPSPARHVSGFQTMQASFSS
GSGDSMVSVS
>OfMYB1R196
MADTTKKRKKGSISEEDVSTLLQRYSAQTVLALLQEVAVVAEKKIDWKAM
VKNTTTGISNPREYQMLWRHIAYRDDLIDFLNNAVDPLDDDSDLEFELEA
YPAVGRETSAEVAACVKVLIASGTSNDSHLHNNSTIEAPMTINIPNHEKS
IAPSESSHLASCLQGTNITIPVSVQKQQLATVTCAEKKRANVSTGSNLPP
RRKRKPWSEEEDMELIAAVQKCGERNWAHILKGDFKGDRKPSELSQRWAT
IRKKQGNLKVGTSSVLSETQLAAAHRAVSLALDMHLGDNLKAAISTGGKL
AVSLIKQSGTASNSTSGNSTHPAFVETSSIGVPSSKRLSTNPTQTSGSMV
EAAAVAAGARIVKPSVASSQLEALCSQNAVRTISGGGSTIKSLTPGLSNQ
LPSNVHFIRNGLVKAPITNHSPTMTNTSKPGDARQAQVPTAGIARTVAEA
TVSSSENVQKHEAALAPREEILESRVALVGNQSEEKVEENQASFSGNASK
ENSKSNGPSSPSKAPIGPTTDN
>OfMYB1R195
MADTTKKRKKGSISEEDVSTLLQRYSAQTVLALLQEVAVVAEKKIDWKAM
VKNTTTGISNPREYQMLWRHIAYRDDLIDFLNNAVDPLDDDSDLEFELEA
YPAVGRETSAEVAACVKVLIASGTSNDSHLHNNSTIEAPMTINIPNHEKS
IAPSESSHLASCLQGTNITIPVSVQKQQLATVACAEKKRANVSTGSNLPP
RRKRKPWSEEEDMELIAAVQKCGERNWAHILKGDFKGDRKPSELSQRWAT
IRKKQGNLKVGTSSVLSETQLAAAHRAVSLALDMHLGDNLKAAISTGGKL
AVSLIKQSGTASNSTSGNSTHPAFVETSSIGVPSSKRLSTNPTQTSGSMV
EAAAVAAGARIVKPSVASSQLEASCSQNAVRTISGGGSTIKSLTPGLLNQ
LPSNVHFICNGLVKAPITNHSPTMTNTSKPGDARQAQVPTAGIARTVAEA
TVSSSENVQKHEAALAPREEILESRVALVGNQSEEKVEENQASFSGNASK
ENSKSNGPSSPSKAPIGPTTDN
>OfMYB1R203
MMINSHNHSGYSEKMQGCQDYIHALQEEHKKIQVFRRELPLCLELVTQAI
EACKQQLSDGQSECSEQISSEGPILEEFIPIKRVSSNSDDDAQSKKPSDK
NSKNNNEKSSKKSDWLRSVGLWNQTPDPNQKEDLPKKDSSGAFHPFKKEG
KSVGTGSTTAQAVMNRLVPAAEELAEKGGGSGGGGGGGNKKEGRADRKSR
RTWSAELHKRFLQALEQLGGSHVATPKQIREFMKVDGLTNDEVKSHLQKY
RLHTRRLPNHSIHNDNNQQSPQFVVVGGIWVSPPKYDAMGTTTTSGEASS
VSAMSNRIYTPIARLPPPFSGTSTSSKQKQVHYNELGSHSEDGDVHSHSP
VASSSIDTINALLTN
>OfMYB1R202
MYSAMPIHSLALDGSGREYPFDGTNLVGDPCVVLTTDPKPRLRWTSELHE
RFIDAVTQLGGPDKATPKMIMRTMGVKGLTLYHLKSHLQKYRMGKQANKE
LTDNSKDASCGAESQDTGSSTSASSRITSQDINDGHQVTEALRVQMEIQR
RLHEQLEVERHLQIRIEAQGKYLQSILDKACKALEDEDVASAGLETAREE
LSKLAIKVTNNCDGIILPPSIGNSLVLNGSPVLLAPQAAALKKRPWTLFS
SGDPSLINGNIQATEWTMANIG
>OfMYB1R204
MQLKHSFHPAPIIICSFSGEMNHLSFVYLIFSQTKDYDNPNHQSQPQSSQ
HYKFEIQLIILGLLFENNNRNDLMSGFLFMLPDEFSSSIWSREQDMQFEK
AIATYPEESSDRWEKIAANVSGKSLEEVKDHYELLVDDVNSIESGFVPLP
CYNSSDGTTSNAGEEGIRKKGGNFGHFNSSNGGKGARSDQERRKGIAWTE
DEHRRFLIGLDKYGKGDWRSISRNLVVTRTPTQVASHAQKYYNRLNSMNK
DRRRSSIHDITNVDTGDLSVRHHPITGQTNGSPAGGPSVESNRSTPQTAD
GPPVGMYGAPAIGQPIGGPLVSAVGTPVNVPVNVSTPAHIAYGVPGPVVT
GAPVSIVSMTYPVPQTSTQR
>OfMYB1R205
MDIDPDISNWILEFLLKQPLEDGILNSLVSNLPLPNNNPILKKSLLLKKL
ESEISHSSAVSETALEHLEQLEELESRKGVEKVSDAMKCAYWQVAVECSV
KYLKKEVWKKGKYDFFKSLKSVWWGRVGKLEKVENGGLGSEELFTWRDEM
DNAFPKKRARKRLVKKSKGVNAVEALRVYLKEEREKMGPSFLELVAHRFK
DEETMKEVLGLGNANGIIPKEPILRSADRDSAAKNDNGEVHKDASLRRLS
GTFRGAEVVDSDCLVVQPLLCKYDLPSSPEVIRVQEALESSRLDLQANVK
DPLPDALRRAEVITGKERGSTDHEPIQENHVSPDPSAVNGAGVVRTDGGN
PSNGPRPSLMERNSTAHTHEWDESNANSLEDSTDRGSRPKLPSPKRRLVS
PLKKTGKGQTTKRRRVGKWIAEEEDTLRAGVEEYGQGNWKCILKAYPHIF
EGRRTEVDLKDKWRNMNRY
>OfMYB1R208
MASNSTWTAKQNKLFENALVTYDKDSPDRWQNIANAVGGGKTAEEVKRHY
EKLVEDVNHIESGQIPLPNYPSNADTAKGYKITFEEQRLKYLKLQ
>OfMYB1R207
MASWTPKQNKQFEEALARYDKDTPDRWHNIARAVGEKSADEVRRHYEALV
KDIKQIETGQVPIPNYRSIPNNGRGYGKNRGIVPHFHPSHTRQTNFLCIV
H
>OfMYB1R206
MASSWTPRQNKQFEEALARYDKDTPDRWHNIARAVGDKSADEVRRHYEAL
VKDIMQIENDQVPIPNYRSIPNNVRGYGKNRVLDNHIRVKENENLRSDPI
SKFQIEKT
>OfMYB1R209
MRMATRKSMQLITFSQEIVDGEPIYVSSNCLPIKAFKREPAGHAFHAAAL
RLIGHVEETNADNQVEDGSNEKEQEYKQTSDSYSSKGKKKSGGEGKQQDH
YALLGLSHLRYLATEEQIKKSYRETALRHHPDKQAALLLAVENEAAKQAK
KDEIENHFKAVQEAYEVLIDPVKRRIYDSTDEFDDEIPYECAPQDFFKVF
GPAFLRNGRWSVQQPIPTLGDENSTLKEVDSFYDFWYSFKSWREFPHADE
FDIEEAESRDHKRWMERQNAKLSEKARKEEYARIRTLVDNAYKRDPRILR
RKDELKAEKQRKKEAKILAKKLQEEEAARIVEEEKRKKEDDERKAAEAAL
NQKKLKEKEKKLLRKERTRLRTLSGAIVSQHLLDLSDDNVEGLCMSLDIE
QLRNLCDKMETEEGLGRAELLREALGSDNQLKDEKHNEKKNQQQNGSVGV
NEQVLFGSNEKREKPWGKEEIEMLRKGMQKYPKGTSRRWEVISEYIGTGR
SVEEILKATKTVLLQKPDSSKAFDSFLEKRKPAQSIASPLTAREDLPGLS
NSNATERNDSDPNNLPESSSGTGSCKNSDDSTTANGVASSSDPDAWSAVQ
EKALVQALKTFPKETSQRWERVAAAVPGKTVSQCKKKFTLMKENFRNSNV
PEKNTSTSDCSDPSSSPIENCQKSDESNSGNEVSSSSDQDIWSDVQEKAL
VQALKTFPKETNQRWERVAAAVPGKTVNQCKKKFALLKENFRNKKNAV
>OfMYB1R210
MGDDSNKVCSDSVTKKISEILKEVSLIDDFSKKSSKLEFYVHALELEMTK
IDAFKRELPHSMSLLNDAIERLKEEGLQWKGKDVEPVIDKKNSMSSAQLW
STPVHYGNNFDIRNQDSILHQKLTYNREENDNGKEHKFVPFQKPCNGTVE
EEKGMTISVHSLSLSISGNSRAQQQHQLQQKKRRCWSPELHERFVSALHQ
LGGAQVATPKQIRELMKVDGLTNDEVKSHLQKYRLHIRRIPTSSTDVSSC
SWLTQDQCKAIVAQSCSPQGPLHLRGSPKGLSATGRDSMEEEDDKSESHS
WKGLLHKQVEEQQYAVMTSNLAAIEILKEKGLQWKGKDVEPVMEFSLKSN
YEEDGGLKRSNNFIDQKNWMSSAQLWSTPVQYGNNFDIRNQDSILHQKLT
YNKEESGNGKENKFVAFQKPCNGAVEEEKGMIMPVHSLSLSISGNCRAQQ
QHQLHKKQRRCWSPELHKIFVSALHQLGGAQVATPKQIREHMKIDGLSND
EVKSHLQKYRLHIRKLPTSSTDVSSCSRLTQDQCKANVAQSGSPQGPLRL
GGSPKGLSATDRNSMEEDDDKSESHSWKALLHKPVEEQP
>OfMYB1R211
MASGSMPSHGSGTWTARENKAFEKALAVYDKDTPDRWDSVARAIGGKTAE
DVKRHYEILVEDIKCIESGHIPFPNYKTTRGGNVRDGEQRNQDEKSEAVM
>OfMYB1R212
MGAPKQKWTAEEEAALKAGILKHGPGKWRTILKDPEFSGVLCLRSNVDLK
DKWRNMSVMANGWGSRERARLTLKRMHQAPKQGESVSQSDEEIDDSTSPV
SGPKRSIMRLDNLIIEAINNLREPGGSNKTTIATYIEDQYWAPPNFKRIL
SAKLKHFAANGKLIKMKRKYRIAPTASLSERRRNPSISIASSKQGISLRT
DCEDVSDFTKSQIDLELAKMRSMTPEEAAAAAAQAVAEAEAAMAEAEEAA
QEAEAAEADAEAAQAFADAASKTLKGRITPSLNMQMIHA

>OfMYB1R1
ATGTCAAGTCCGAGTGGCGAGCTGCCTTTCGCTGCCGTTACTGGTGGCGG
AAACGGTTTTGTTGGAGGTGGTTCTGGTGAGATTATGTTGTTCGGGGTAA
GAGTAAAAGTTGACCCCATGAGAAAGAGCGTGAGTATGAATAATCTTTCT
GAATACGAGCCTGTTAATTACAACGACGACAAAACTAATGCTAATAACAA
TGATAGCGAGTCGTTGAAGACGGCGACGGCGAATGGTTATGCATCGGCCG
ACGACGCCGTGCCGCAGCCAGGCAACGGGAGTCGGGAGCGTAAACGAGGA
GTTCCATGGACGGAGGAAGAGCACAGGCTATTTCTCGTTGGATTGCAGGA
GGTAGGAAAAGGAGACTGGAGAGGAATCTCAAGAAATTATGTTAAGACTC
GTACGCCAACCCAAGTTGCTAGCCATGCCCAGAAATACTTTCTTCGCAGG
AACAATCTAAATCGGCGTCGCCGTCGTTCTAGTCTCTTTGACATCACAAC
TGACTCGGTTACTGCAATTCCTAACAAAGAGGTCACAAGCCATCAAGAAA
GTGCAGCCCAGGCAATTTTGCCACCAACCTCTCTGCCTCCTGCTGAAACT
TCCAATATCGGTGGATTCCCAGGCGTGCCTTTCCCCATGACTGTTGCTCC
TGTTTTTGTACATCTACAATCTGAGAACTCAATGGCAGATCTTAGCTTAA
ATCAGAATACGCCATTTGGGTCAACACAACTATCTCTGGGGCTGTCATTG
TCATTGGATCAAGATCTGTCATCAACAAGGCACTCACCATTCCAGGCGAT
AACAAGATTTGGAAAAGGAGATAGCATAATCAGTGTTGCTTGA
>OfMYB1R7
ATGGTTTCTGCTGCTATGGATACACAGGGTCAAAGTGAAGGCACTGGATC
AAATATTATTCTGCCTACAAGCAAACGAATTTCTCTAAAAGTTGGTATGC
CTTCTACTAAGGGTAAATTGTTGAGAGAGCAGTTAACTCCTGAGGGTGAC
TTTCCTTCAAAGGTCAGGAAGCCGTACACAATCACGAAACAAAGAGAGAG
ATGGACAGAAGAAGAGCATAAAAAGTTTCTTGAGGCATTAAAACTTTATG
GTCGGGCATGGAGAAAAATTGAAGGGCACGTGGGCACAAAAACTGCAGTG
CAAATTCGAAGCCACGCTCAAAAGTTTTTCTCAAAGGTTGTTCGCGAGTC
TAATAGTGATGATGACAGCTCCACGAAACCAATTGAAATTCCCCCTCCTA
GGCCCAAAAAGAAGCCAATGCACCCCTATCCTCAGCAGGAAAACCAATCT
CCGACATCAGTATTGTCTGCAATTGGTTTAGATGATACAACTGATTCTGA
TATCCCAAATGAAAGCCCATCACCTCTTTCATCTGCTGCTTTCAATAGTG
GTGCTGATTTTTGTTCTGAAATAGCTAACTTGTCGTCAGAAGAATTCAAA
TCTTCTCCTGGCCAAGAAGATGTTCATTCAAGTCCAGATGAACAAGCTCC
TCAGAAATTGGAGCTGCAATATGAAGATAACCCTTTGGTTAAGGAAGAAT
CAACTGAATCAGCCACACAGTGTTTGAAGCTGTTCGGCAAGACATTACTC
GTCACTGATCCTCAGGGACCATCTTGTCCTACTCAAACTTGCAAAATGCA
GGCACTAGACAGAAACGATGGTGTATGTTTACAGACACTGCCATGGAATC
TTGTGCTTCCAATTACTTCATCGACTCATTCTGAATGTACCTGGAGCAGC
TTTTCTTGGAGATTACCTGAGCCATTCTATTATTCTGAATCAACAGACAA
TGAATCAAACAATGTAGAGGCCTGTCCGGTCAATGTTCAATGGTCATCCC
TTTGTGGCTATGCACAGTTCTCACCTTTGCATGTCCATAATCCAATCCCA
ATCAAGGCTCATCCATCATTTGATAAGAAAGAAGAGAAAGATGATGGGAA
GGGATGTATTTTCAATGAGAAAGCTAGAACAAAAGCAATGAGTTGCAAGA
AGGGCTTTGTGCCATACAAAAGATGTTTAGCTGAGAGAGATCTTACCCTG
TCGACAATGATAACCGGCGAGGAGAGGGAGGAGCAGAGAATCCGCCTTTG
CTTGTAG
>OfMYB1R2
ATGAGGGAAGAGGATTCGAATTGGTTTGCTAAATGGGAAGATGAATTGCC
ATCTCCAGATGAGTTGATTCCCCTATCCCAATCTCTAATTACGACTGATC
TAGCGCTAGCCTTCGATATTAGAAATCCACATCAAATTGCGACGGCGGTG
GTGCCACCGCCTCAATCTAACTCCTCGGCAGAATTTGACTCGGCTGAGTT
GGGTGGCGGAGGAGAGGGTGGCAGTGGCGGAGGATCCGGGGCTGGAGACG
AGCCGGCGCGGACTTTGAAGCGGCCACGGCTCGTGTGGACGCCGCAGCTG
CACAAAAGGTTTGTGGATGCTGTGGCCCATTTGGGAATCAAGAATGCTGT
CCCCAAGACCATAATGCAGCTCATGAGTGTGGATGGACTCACTAGAGAAA
ATGTTGCTAGTCATTTGCAGAAGTACAGGCTTTATTTGAAGAGGATGCAA
GGAATGTCGGGTAACAGCGGTGTTGGTGGCAATAATTCTCCGGCAGCACT
GGCTGCCGTGGGTGTAGACCCTGCCACGGACCATTTATTCGCCAGCTTGC
CGGTGCCAGCGCATTTCCTGCAACCAAGCAGGCCAAATTCCGACCATTTT
CTCCCATTTTTGCCGGTCACAGCAATGCAGAATCATCATCAGATGGCGGT
GGTGGGCCCGGGTGCTCCCCACCATCAGCTGCAGCAGCAATTTAGGCATT
TTGGGACTTCACAACCAAATGGTCAGTTCGAGCATCCCTTTATGAGGCAG
TCACAGCAGCAGGTGCAAAGGATGGGTACGCCAGTGCACGGTAGAAACGG
TTCTGCCGTGGTGCCACTGCCATATGTGGAGGATTTGGAGTCAGCCACTG
CCACAGATGGAAGGAAAGTTCTCACCCTGTTTCCAAATGGTGATGATTAA
>OfMYB1R14
ATGATTGCTGAATCTCAGGATCAAGATGGAGTTACTAGCCAGGATGCTGA
TGGAAACACAAAATGTCTTGGCTGCGAATGGAAATGGCTATCTGCTGAAG
GTGTCATTTCCTTTCAGGATTTTGTCACTTGTTTACTTCACTTTGAAGTG
AGGAAGTCCTACACCATTACGAAACAGAGAGAAAGATGGACGGAGGAAGA
ACATCAAAGGTTCATTGAAGCTCTTAAGCTGTACGGCCGTGCTTGGCGCC
AAATCGAAGAACACGTGGGCACTAAAACTGCAATCCAAATCCGGAGTCAT
GCCCAAAAGTTCTTTGCGAAGGTCACCAGGGATTCAAGTATTGATGCTGA
GGTATCTGTTAATCCAATTGAGATTCCACCTCCTCGGCCAAAGAAGAAAC
CTCTGCATCCTTACCCTCGTAAAATTGCTGATTCATCTAAAACAAAATTG
ATGGTATCACTTCAACCTGAAAGATCATGCTCACCCTACATATCTGCTGC
TGAAAGAGATTATCTCTCGCCAACCTCGGTTTTATCTGCCATTCGTTCTG
ATGCTTTTGAACCTGCTGAGGAGCATACATCTCGTCTCTCACCAGCTTCA
TGTGCTACGGATGCACATTCTGCTAACTCATTATCTACGGAAAATGATAA
CAAATATTTGAAACTCAGTTCAGCTGCAGAAGAAGATAAGGATGTTCATT
TATTGTTCCAACTATCTTCTGCTTCAGTACTGGATAATAAATCAACCACG
ATATTCGAATTGTTTTCTCAAAACACTGCATGTTCCATGGAGCATCCTGC
TGCCGAACCTCGCACAAGTATTAAGTTATTTGGAAAGACAGTTGCGCATT
CATTGAGCAACAAGCGCGACAATATGGAGAATCATTCTAGTTTTCCGTTG
TGGGTTTTTTACGAAGGTATGGTGTACCCCTTCGCCTCATCGTGCATCCC
AATAGCTGTGGAGAATGCTGTGGATTCTCCCTTGAATGAAAGGCTAAAGA
ATGAAGAGCTTCAAATGAAAAGAACTTCGGCTGATTCTGATGGCAGGTCG
GTTATTGAAGTTAATAGTGAGCGCAGAGAATGTGATTCCATCCAGCCAAA
GCATAAAGAAAAATACACACAAGGCCTACTAGTGCCCTGCAATCAGATTG
ATCAAATAAACAGGTGCACGAATGATGCAGGGTGTCAATTCACATTGAGT
GAAGGCATGGGGGCACCTGCATCTAGTGCAGTGGTTGATTGTGTTACAGT
CGGAGTTGCTGCTTTGGGCGGTAGATGGATGATACGAGCAAGGGAAGCGT
TCAAAAATGGTCATATAGTTCCTCGTGCTCAGAGATTTTACCCGGGTGGA
TTTGAAATGGTCATGACAAGAGAGCACACCGTGATTGAGAAGATCATAGG
AGAGTGA
>OfMYB1R8
ATGGAATGGCCGGATTTTCATTGTTCACCTTTTAATAATGATCTTTCTTG
GTATGATCTGTTCACCCCTGAATTCGAGGTTGAGAAGCCGGCAAATTGGA
CCGCTGAAGAGAGCGGGTTGCTTGAAAATGCTTTGGCTGAAGTTGATCCA
GAAAATCCTGCCTTCATTGAAAATGTTGCATCTAGGATTCCATGGAAATC
AATTGATGAAATCAAAATTCACTACCAAGCCTTGGTTGAAGATGTAGAGA
TGATTCAGTCAGGTATTTACCCTATTCCCAAATATGAAATTGATGATCAG
GACAACCAAGATGAATTACAAGTTCGCAATGAAAAGGAATCTCCATCACC
AGTGACTAAAAAGACATGCAATGGCCAGCAACGCCGAAGGGGAGTTCCAT
GGACTGAAGAAGAACACCAGTTGTTCCTCATGGGTCTGAACAAGTACGGG
AAAGGAGACTGGAGGAGCATCTCAAGGTATTATGTCCTTTGTAAGACCCC
AGCCCAAGTTGCAAGCCATGCACAGAAATACTTTCGACGAAGAAAGAGTT
CGACTCCAATGGATAAGCGTCGACCTAGCATCCATGACATTCAGAGAGTC
AATCCCACCATGTTGGCTTCAGTGCTACTGCCTCCAACCAATACCAACTA
TATTAATAATCTCCCAACCATTGAAGGACAAAACTCTTTCCCCTCTGGCA
ACCCTCTTTCCATGTTCAATGACAATTTTGAACCCAATTTCAATGGGCAG
TATGGTGATTTTTCAAGTGTCCAAAATCCTATGTTTTTACCAATTGACAC
CACATTCCTAGCAACTGATCATATGCTCAATCAAGCTTCTACTTCCTATT
CTCCACCATGCATGTTCTCATCCATGCAAAACCAACCCTGGGGTTGA
>OfMYB1R9
ATGGAATGGCCAGATTTTCAGTTTTCACCTTTTAATGATGATCTTTCTTG
GTATGATATGTTCTCCCCTGAAGTCGAGGATTCCATGGAAATCAAAATTC
ACTACCAATCCTTGGTTGAAGACGTAGAGATGATCAAGTCTGGTATTTAC
CCTATTCCTAAATATGAAGCTGATGATCAGGACAACCAAGCTGAATTACA
AGTTCACAATGAAAAGGAATCTCCATCACCGGCGACTAAAAAGACATGCA
ATGGCCAGCAACGCCGAAGGGGGGTTCCATGGACTGAAGAAGAACACCGG
TTGTTCCTCATGGGTCTGAACAAGTATGGGAAAGGAGACTGGAGGAGCAT
CTCAAGGTATTATGTCCTTTGTAAGACCCCAACCCAAGTGCCATGCACAG
AAATACTTTCGTCGACGAAATAG
>OfMYB1R10
ATGGCATCAAACTCACGTAGTTCGTCATCCTCATGGACGCCTAGAGAAAA
CAAGCGATTCGAGGATGCTTTGGCAATGTACTCCGAGAACACTTCCGACC
GGTTTCATAAGATAGCCAGGGCAGTAGGGAGCAAAACCGTAGAGGAAGTA
ATGAGACACTATGAGATACTAGTGAAGGATATCATGAAAATAGAAACTGA
CCAAATACCTTTGCCCAATTACAGAGTTACTACAAGCAATGGCAGAGTAT
ATTGGTAA
>OfMYB1R11
ATGGACACTACTGGGTTTTCTTCTCCGAGACCAGATGCTTTTCCGGCAGG
TCTTAGGATTCTTGTTGTTGATGATGATCCCACCTGGTTGAAGATTCTTG
AGAGGATGCTCAAGAAGTGTTCATATGAAGTAACAACATGTAATCTTGCA
AGAGAGGCTCTGCACCTGCTCCGAGAAAGAAAAGACGGATTTGACATTGT
AATCAGTGATGTCAATATGCCTGATATGGATGGTTTCAAGCTTCTAGAGC
ATGTTGGGCTAGAAATGGATCTTCCCGTTATAATGATGTCTGTTGACGGA
GAAACAAGTAGGGTGATGAAGGGGGTTCAACATGGTGCATGTGATTATCT
TCTTAAGCCAATAAGAATGAAAGAGCTTCGGAACATATGGCAACATGTTT
TCAGAAAAAGGATACACGAGGTGAGATATATTGAAAGTCATGAAGGCCTC
GAAGAAATTCAGATGATGAGAAATGGTATGGAACAATCTGACGATGGCTA
CTTGTTTTGTGGAGACGATCTGATTACAGGAAAGAAAAGAAAAGATGTCA
ACTACAAGCAGGACGATAGACAATGTGGTGATCCGTCATCTGTTAAGAAA
GCTCGGGTGGTTTGGACCATCGATCTTCATCAGAAGTTCGTGAAAGCTGT
AAATCAGTTTGGATTTGATAAAGTTGGCCCTAAGAAAATACTCGACTTGA
TGGGAGTGCCCTGGTTAACAAGAGAAAATGTTGCTAGCCACTTGCAGAAG
TATCGCCTCTATTTGAGTAGATTGCAGAAAGAAAACGAGCTAGAAGCCTC
GTTTGGTGGCATGAAGCCTTCGGACATCTCTTCAAAAGACACTGCTGGTA
ATGCTTGCCTTTATAATTCAAGCACTGCGCCACAAAAGAACGTTGCAAAT
GGAAGCTATGTTGTTTGTGGAAACAAGATCCCTATTAAGATTGTTGATTC
CAAAATTTGTGAGGAGGATATGCAGATTGCTACAGTAAAAATGGCTGAAT
CAAAGAAAGAGCTAATTGGAGTCATAACTGATCCTCAGAAAAGCAGCAAT
TCAAGAACCGGCCTCAACCACTCTTTCAGACAAATTGGTTCGGATGTGAG
ATACGAACCTAAGGTCCCGGCTCAGTTTTCTTGGACAGAAGTTCCACCTG
TGCAGTTCAAGCAAGAACATAAGCTACACTTCCAGTCACAATCTTGGAGT
GCAGAAGTTCGACCAGTTCAGTTCAAACAAGAACACAAGCCACATTTCCA
GTCCGAGAATAGTTTCAGTCACCTTCCACTGTCTAGGAATCACATCCAAG
TGGATTGCACAGAACCGATTCTCTCCCACCATCCAATACCTTCCACTGAC
GAAAAAGATAAACGAGCAGACATCAGGCATAACTGCATCAAAGGCAAAAG
CAAAGGTATCGAGATAGTAACTCCAGTTGAAAGTAAAGCTGAGTTGTTTT
CTGTCCAACCCGAAAGCCATTTGACAATCTGTCAAGAATATGAGCCGATT
CCATGTTCTATGTGGAACACGAAGAATCACAGCTTAGAACAGATACTGCT
TAATGATATCGACTCTTCACGGAGAAACCTAATCCTTGGAACTGGATCAG
GTTTCAGATGGTGGGACGAGGAATTGCAAGGTTATTCTCCTCAACGTGAT
TGTCATCCACGGAATGCTGGCTTTGAGGATATAGAATCTTTTGCTCACAG
TAATCAAGAGCTTGTTGCTGACATTCCACCCCTCTTGTATGATTCACTGA
ATTTTGACTACGGGAATCAAAGTGAGACAATGGACTATCCTGTAATAGAC
GACGGTCTATTTATTGCCTGA
>OfMYB1R13
ATGGAAACAGTAGTTGATATTGTGGGAAATGAGGAAGCTAAAGTTAAAGA
TAGTGTAGCCGCATTAAATAAGCGCACTCCAACTTCCCTGCGAAAGATTG
CTGATCCTGTTGTATACCAGCTTGTTCGGGTTGATGGAAATGGGAGATTA
GTGCCTGCGACTGAGGATGAAGTTATGGCAGTAGAGGACTTGCTCGAAGA
TGACAAGAGCGAAAATAGATTTGTTTCAAACTCTGGACAAACTGTGGAAT
ACAATACAAATTGCGAACATGATCTGGATGAACTTCAGATCAAAGCATCA
GAAGAACTTGAAATGGAAATGTCGAATGTGCCACCCAACCCTGAAGCTGA
TTTTGAGAAAGTAAATGTTCAACCTGAGCAAAGAGTTGCTCTGTTGGCTC
CAACTGCGGATTATGGCAGTAGTTTCCAACTTGAGGGATCCTCAAAACCT
TCCAATGGAATGGTCGAGAATGGAACCTCCACTTCTGCCGTTGTTACTAG
TTCAAAGCCTGATTTTTCTATGTTGAAAGGTGAGATACACCTGGATAATC
TTACAGTAAAAGAACTTCAGGAGATTTTCAAAGCAACTTTTGGAAGGGAA
ACTTCTGTCAAGGATAAGCAATGGCTCAAGAGGAGGATATTAATGGGTTT
GACCAATTCATGTGATTTCTCAACCACAACTTTGGTGATCAAAGACAATG
GAGTGGTAAAGAAGGGTAAAGAAGAAACCTGTAATAATGTGGAACATGAT
ATTTCGATGGATCCTGAAGTTGGATCTACGAGTGAGAACCGTGAAAGTTC
ACCAACTTTCCATGATATACAAAAGGAAAACCACTCAAATGCTACTGGCA
TGGAATCACAGAATTATCTGGTGGTGGATAATTGTGGAAGTGAAAATACT
AACGCAGAACAACGAGCAACAAAAAGACTCCGAAAGCCTACCAGACGATA
TATTGAAGAACTTTCAGATGGGGAATCTAGGGATTCTTGTTCAAAGTTAA
TCTCCTCAGTTGGACACCGTGCTCATAGTCAGCCGTCCACAAACACGCAT
CTAACTCCTGTTCAAAAAGTTGGATTAGATGGAAGATGGCTCGTAAGGCG
AGACTCGCTTGGAGGTTCTGGAGTTCAGGTTCCATATGTTTCTCGGATAC
GGCGGAGCCGTCCAAGGGGAAACTTTATGACCCTCATGCCTGTTACTTCA
TCCGATAAGCTGTACAGTGAAAGGAAAGTTGAGCTGGAGAAGGAGCTGAA
AAACTTGAATTCGTATGAGTATTCAGATGATGATGTGGTAACTACGCCTG
CAGCAAATGGAAGAATGAGGAGGAAACATCATCGACCTTGGACTCTAAGC
GAGGTTGTCAAGCTAGTTGATGGGGTGGCCAAATATGGTGCTGGTAGATG
GTCAGAGATAAAACGCCTTGCCTTCGCATCGTATCCTTATCGAACTTCAG
TTGACCTCAAGGACAAGTGGAGGAATCTGCTGAGAGCTAGTTTTGCACAG
TTGCCACCTGAAAAGGGGATGCAGATGCAGAGTTCCCGTAAGCATGCTTC
AATTCCCATCCCTGCTCCAATTCTGTTACAAGTAAGAGAAATGGCTGAAA
TGCAAGCACAGGTTCATCCGAGCTTCAGCGCAAGCAAGTTTGCTGGAGAC
ACTGGTAGCGATAGAAATAGTGTACATGAATAA
>OfMYB1R12
ATGGCGACTTCATGTTCTTCAGTGGTATGGAGCAGAGAAGAAGAGAGAGC
TTTTGAAAATGCCATTGCAATGCACTGGATAGAGGACTCCAAGAATCAAT
GGGACAAGATTTCCTCAATGCTTCCGAGCAAAAGCATTGGAGAGTTGAAG
CACCATTATAAACTTCTTGTTGAAGATGTACATGCAATCGAAGCAGGACA
TGTTCCATTACCCAATTATATTGGAGAGGAAACATTCTCATCAACTAAGG
ATCATCATCAAGGGTTGCCTTCCGGTACATGTTCTATTGGACAATCCAGT
TGTGGGTTTTCAGGATTAGGCCATGACTCAACTGGCATGGGTCAGGCATG
TAAAGGAGGATCCAGGGCAGACCAAGAGCGCCGGAAAGGGATTCCGTGGA
CAGAAGAAGAGCACAGGTTATTTTTGCTTGGTCTGGACAAGTTTGGGAAA
GGGGATTGGAGAAGCATTTCGAGAAACTTTGTCATATCCAGAACCCCCAC
ACAAGTTGCAAGCCATGCCCAAAAGTACTTCATTCGACTCAATTCCATGA
ACAGAGACAGAAGGAGATCCAGCATCCATGACATCACTAGTGTGAATGGT
GACGTGGCGTCTCATCAGGCACCGATCACGGGACAACAGATGAACCCCAA
TCCAAACAATGCAGCAGCACTTTCTCCTGCAATTAAGCACAGAAACCAAC
CAAACATGCATGGTTTAGGCATGTACGGTGTAGGGCATCCAATTGCTGCT
GCTCCTGGTCACATTGCATCTGCGGTTGGCACTCCTGTTATGATTCCTCC
AGGACATCATCATCCCCCTTATGTTGTTCCAATGGCGTACCACATGCCAC
CACCACCACCACCCATGCATCAATAA
>OfMYB1R3
ATGGATTGGTCAGAAAGAGAGTTATGCATAATTTGTGATGAAGGTGGGAA
ACTGTTAGTTTGTAGTGAAAATGGTTGTCCTATAGCTGCTCATGAAAAAT
GCATGGGCTCTCCGGCTAGATTTGATGAAAGGGGCCTATTCTATTGCGCC
TATTGTTTGTACAGGAAAGCTGTTTCAGAAAAATCTCAAGCATGGGAGAA
TGCTATGTCTAAAGAGAAGGCTTTGTCGATCTTTATTGATAAAGAAATAA
TGGGTGGTTCCAAACAGGGGGGAAAAAAGGAGAGAGCTGAAGTGAAAAGG
CTTAATGGAAACGTAAATAAGAAAATTTGCTGCAATAGCAATAAGGTCAC
TGATATTGTTTACAGTCAACCCATTGAATGTACTAGAAGCGCTTCACCAT
ACAAAGGAGCTGATGCTTCAGTATTAGACAGACAAAATGATGAATTGACT
GGTAGCTCTGAAGGTCATAAAGAAGATGCCCACATGAAGGATAGCACTGA
AGTACAAGAAACAACAATTCCATCAAGAAGAGAACTGGATAGCACTGAAA
GGCAAAGACAGAGAATTGGCAGTGCAGAAGAGGAAAAGATGCGGGAAGAC
GTACAGCAAATTTTAGCTGCACCCACTGGAATCCCTTCACCATACAAAGG
AGCTGATGCTTCTAAATTAGACAGCCAAAATGATGAATTGACTGGTAGCT
CTGAAGATCATAATGAAGATGCTCACGTCAAGGATAGCACTGAATTACAA
GAGACAAGTTTTCCATCCAGAAGAAAACTGAATAACATAGAAAAGCAAGG
ACAGAGAATTGGCAGTGCAGAAGAAGAAAAGATGCAGGAAGAGATACAGG
AAATTTCAGCAGCTCCCACTGGTGAAGTTCCCTCAGTGCGAGCTCATTCA
AGAGTTAAGAGAGGAGTCAAAACGAATAATTTAACATATGGGGAGTCTGA
AGTCATTTCATTGCAAAGCAAGCGTGTCAAACGAAGTGATATGAATAAAG
TACAGTCTCCTTCACCATCTAAAGGTGCTGATGCTTCAAGTTCAGACAAC
CAAAATGATGTATTGAGTGGTAGCTCTGAAGGTTACAAAGAAGATTCCCA
CATGAAAGATAGCACTGAAGTGCAAGAAACAATAATTATGTCCAGAAGAA
AACCAGATAGCATTGAGTTGCAAGAAGAACAGAGAATCAGAAGTACAGAA
GAAGAAAAGATGCAGGATGAGGAACAGGAAACTTCTGCAAGGTACAGTGA
TGAGGTGCCCTTAGTGCAGGCTCATTCAAAATCGAAGAGAGGAGTGGAAA
CTAATAAGTCAGTAAGCAGAGAGCCTGGGGTTATTTCAACGCGAAGTACA
GATGTCAAACGAAGTGAGATGAATAAAAAACAGTCTCCAGGTGTTAATTT
TCCAAGGAGATCATCTTCTTTCAACACTGTGAAAAATGATAAAGTAAACA
TTGAGATGCAAGAAGAACAGAGAATCAGCAGCGCAGAAGAAGAAAAGATG
CAGGACGAGGAACAGGAAACTTCTGCAGCATCCACTGATGAGGTCCCCTT
AGTGCGGGCGCATTCAAAATCGAAGAGAGGAGTAGAAACTAATAAGTCAA
TATGCAGAGAGTCTGAGGTTATTTCAACGCGAAGTAAAGATGTCAAACGA
AGTGAGATGAATAAAAAAAAGTCTCCAGGCATTGATTTTCCAAGGAGATC
ATCTCGGAGATCATCTTCTGATCTGGGATTCAACACAGTGAAAAATGGTA
ACATTAATGCCTCCAGCAGCTCGAGACTCCTTGAACTGCCCTCAGCCAGA
TCTCCTAAAGATCCTTTTCGCAACGACAGACGCAAGAAATTGCTATGGAC
GGAGGAAGAGCAGGAAATGCTTCAGGAAGGAGTTGAGAAATTCTCATCCC
AGGCCAACAAAAATATTCCTTGGAGGAAGGTCTTGGAATTTGGTCGTCAT
GTGTTTCATGGAACTCGTACGCCAGCTGATCTTAAGGATAAGTGGAGGAA
CATGGCTAAATAA
>OfMYB1R6
ATGGTGTTGGACGATATCAGTGTTTCATTTGCTTCATTTTTTTGCTTTTT
CTTTGGTCTCCTAGACTTCTTCGTGTATACAGGACGTGTCGATGGATTGA
CTCTAGATATATTCAGCGGCCACGAGAAAAGGGAAAAACCTTGGAGCAAA
GAAGAGATTGAGCTTTTGAGAAAAGGGATGCAAAAATATCCTAAAGGAAC
TTCTCGAAGGTGGGTGGAAGTGATATCTGAGCACATTGCTTTTGACTCAT
TCCTTGAGAAAAGAAAGCCAGCCCAATCAATTGCATCTCCTCTTTCAATT
AGAGAGGAAATACAGGGGGACAATGTAGCCAAGAAGAGCGCCTCTGATCT
AGGCAATTTGCAAGAATTACCAAATCATAGCAGAAGCTTCCAGAACTCAA
TTGACTCTAGTGCTGCTAATGTGGTTACTTCAATTTCAGATCTTGATATG
TGGTCTGAAATACAGGAAAGAGCTTTAGTTCAAGCTCTGAAGACTTTCCC
CATGGAAACTAATCAGCGATGGGAACGAGTTGCAGCTGTGGTTCCTGGGA
AAACTGTAAGCCAATGTAAGCAGAAGTTTGCATTGATGACAGAGAAGTTC
AGGAATAGCACTGTGCCAGTGAAGAATACTGCTAAATCTGATCATTTGCA
GGAGTCATCCTGCCAGACTGAGAACTACCAAAACTCAGACGATAATAATA
CTGCAAAGGTGACGCCTTCAAATTCTAACGAAGATATATGGTCTGACGAC
AGAAAAAACTTTGGTCCAAGCTCTTAG
>OfMYB1R4
ATGAGAGAGGATTTGCAGTCGGGCTCATTTTTTAAACCGGGAACAATTTC
AGATATTAATGCACAAGTGTCAAAAATCGATGGTTTTTCCAAGAAATCAA
AGCTTGATATTCAATTACAAGAATTGGAAGAAGAATTGAGAAAAATCGAT
GCTTTCAAACGTGAACTTCCTCTCTGCATGCACCTCTTAAAAGAAGCAAT
TGAAAGATTGACAGAGGAAGGGTTGCAATGGAAGGGAGAAAAGGTGGGAG
CAGTGATGGAGGAATTTATACCAATGAAGAGTCATTTAGAAGAACGTCAA
GAAGCCAAAATCTCAAATGATTGGAGTGAAAAGAAGGATTGGATGAGTTC
ATTTCAGCTCTGGAGCAATCCTATTCAGTTTGAGAGTAAATTTGATACCA
GAAATCAAGAATCTGATTTGCACCCTAAATCAAGTTGCCAAGAAGAGAAT
GAGGTTTTGTGTAATTTAAAGAACAGAGTAGGGGATTCTGTATCATTCAA
CAAACCAGTGAATGAAGAGAAAGGATTTATCCCAGTTAGAGGCCACTCAC
CGTCAATTCCTATAGTTAAAGTGGGATCGAAACTGCAGAAGAGAAAACAG
AGGCGCTGCTGGTCTCCAGAATTGCATAAGAGTTTTGTCAATGCACTTCA
TCAGCTTGGTGGAGAACAAGCCACGCCAAAGCAGATAAGAGAACTTATGA
AAGTGGATGGCCTTACCAATGATGAAATCAAAAGCCATCTGCAGAAATAC
AGGCTTCATATCAGAAAGCTTTCAACTTCATCAACCAGTCCATCCAATTG
CTCATGGTTGACAAAAGATCGATACGGAGATTTTTCGAAGGAAAATGATG
TGAGTTATGGTTCCCCGCAATTCCCTTTGCACCTGGGAGGATCTCTAAAG
GGAGAGTCAATTACTCGTCGTGATTGTATGAAAGAAGAAGAAGAGGATGA
AAAGTTGAAATTCCATAGTTGGAAGGGTCGGGTTCAGAAAACAGTTAGGG
ACTTGTATAGGCAGCTACATCCCGGGATTTTGCACATACGAACATACAGG
GGCGGATCCAGACAACTTGAATTAAGGAGTTACAATTAA
>OfMYB1R5
ATGGTGCATGAGGATTTAATTTTACGAGAAAGTAGCAAGTGGGAGCAATT
TATTCACTGTACAAAGGTCTTCAGACTTGCAAGAATGGGTGCTCCTAAGC
AGAAGTGGACATCAGAAGAAGAAGCAGCTCTTAAAGCTGGCATTACCAAG
TATGGGTTAGGCAAATGGAGTACTATACTAAAAGATCCAGAATTTAGACC
TGTTTTGCGATCACGTTCAAATGTGGATCTTAAGGATAAATGGAGAAATT
TGAATTGCATGGCAAATGGTTTGGGGTCTCGGCATAGAGCTAAGGTTTCA
TATAAAAGCAGTCAAGTGACTCCCAAGATCGATAAAGATGCCATTGTTCC
TAGCTCAACAGCTGAGAATGATTCAGAAGTACTTGATGTGATGCCTTTTT
CCTCATCTAGTGAAACACCAACGGTTGATGGTTCCCAAAAACGAATATCA
AGGCTCGATGATCTTATATTGGAGGCTATCACTAAGCTGAAGGAACCTCG
GGGATCTAGTCGACATGCAATTACACAGTACATAGAGGAGCTACACTCAT
TACCTCAAGACTTCGAAAGGATGATAGCTACAAATTTGAAGCTTTTGACA
GATAATGGACTATTAATTAAGGTGAAGCACCTGTACAGGATTGCACCTAA
TTCAATGTCTTCTGATGTGGGGAAAGTTGCTTCCATGTTTCTTCCAGATG
GAACAAAGAATAATCCTACCGAAGTAGAGAAAAATGTTATCAGAATTCTT
ACTAAAGCCCAGGTTGATGCTGAGCTAGAGCAGATGAAGAGCATGACTGC
ACAAGAGGCAGCTGCAGCTGCTGCACAAGCAGTTGCAGAGGCAGGAAGCT
GCAATTGCAGAAGCTGA
>OfMYB1R24
ATGAAATTATTGGACGTCGATTTCCTATGCGTTTCTAGGGGAATTAGAAG
TGGAATCCCAGACGAGATATTCTCATTTGTGTCTTCCGCGAATAGGAAAA
TCTCAAAGATAGAGCAAAATGAAACTGGATGCCAAGCTCCTCAAGCTCCA
GTCCTTTGTGTGAACAAATGTGGATTCTTCGTAACAGTGACGACCATGAA
CATGTGCTCCAAGTGTTACAGAAACGTGGTTTTGAAGCAACAACAAGCCA
AGTTTGCTGCTTCATCAATTGAAAGTATTGTGAATGAGAGCTCCAACACT
AACGATGAGGAGGTTAACATGGGTTTTGGGGGGAGATTGGTGGAGGAATT
ATTAGGAAGTGCGTACACATACACAGTGGTTTTGGTGGCTGGAAGGTTGG
CCGGCAAGCGGTGGTGGTATGGGGTGGAAAAGATGGGAACCAAACGACTG
TTTCAAGAGGACGACTTTCCAGAGCTTTCTTTCAAGCATGCTAAACAGCT
TGGTTTTAATAAAAATTTGAATTCATATTTTGAGGATTTTTCTTCTCGTA
GAACTTCTCCAAAATCTGATACTGCAGGTGTAGCTGAGAGCAACTTTTGT
AAATACAAATTTGATGAGAGGCACGGAAATGCTGACATCAGTTGTTACTC
CAATATCGATGAAAAGGAGTTAGAGATGAGTACACCCTTATCATGGGTTG
CAAACAGCAGTATTGACGAAGATTCTGCATTCGAGGACAAGTTTTGCTGG
TCTCATTTTCAAGGATATTTCGACTTTAGTGTTCCAAGACGACTCCCTGT
TCAGTTCCAGGATCATTATTCATTTTTGTTGAATTGTTCTCCAAGGAAAG
AAATTCCTGTTGGACAAGATCATCAGGCTGAAGTTCCACCATGGGATCCG
AATGCGACCTGGAAAGACACTTCAAGTCCCAGCTACTTTGTTGACAAGGA
AAGTGAAGAAAAACTGATGGGAACATGTATCATCCCGATGCCAAATTTAA
AGTCTGATGAGATCAATGAAGTGCATGGCCAAGCAGACAGTAGCTGCCTG
GATCGGGGTTCTGTAAAATGCGTACAGCAACATGTAAGGGAAGCACGAGA
AAAATTAAGGGGGAGAATCGGAGATGAGAATTTCACGGGGTTGGGATTTC
TCAATATGGGAGAGGAGGTAGCATCCAACTGGACTGAAGAAGATGAACAA
ATTTTTCATCAGGTCATTTACTCTAATTCAGTGTTGCTTGGTAATAATTT
TTGGAAACAGCTTTCTGCGGCGTTCCCAACACGAACAAAGAAGGAAATTG
TCAGCTATTATTTTAATGTCTTCATGCTCCGGAGAAGGGCTTTACAAAAC
AGATCTGATCTTTTGGCAATAGATAGTGATGATGATGAATGGCATGGTGC
TGATGGAGGATTCCATCAAGGTGGAGAAGAAGATGAAGACTCTATGGTCG
AATCTTTTGGTGATCAAGATGTTCACGTGGGCCCTGGGGACGACTCTTTG
TCTGAAAATATATGCAGATACGAGGTGGAGGATTGTCGCAATGGCATTTT
TTATGGGGACGGGAATGGGGAACAGGGAGATGCTATTGAGTTGGATAGTA
AAAGAGATTAA
>OfMYB1R21
ATGCCAACCGGTGAGTCAAGCACCTCTGTGTGGAGTAGAGAGCAGGATAA
GCAATTTGAGAAAGCATTAACAACTTATCCTGAGGATTCTTCAGATAGAT
GGGAGAAAATTTCTGCTGATGTTCCAGGAAAATGTATGGAAGAGGTTAAA
CATCACTATGAACTTTTAATGGATGATGTCGGCCGGATTGAGTCTGGCTG
CATACCTTTGCCTTGTTATAATTCTTCTTCAGATGGTGGAACAAGCTATG
CTAGTGATGAAGGAGCTGATAAAAAAGGTGGGAATTTTGGGCACTTAAAT
GGGGATTCCGGTCATGGAGGCAAGGCTTCGAGGTCAGATCAGGAGCGGCG
CAAGGGGATTGCTTGGACAGAAGATGAACACAGACTGTTTCTTCTTGGTT
TGGATAAATATGGAAAAGGTGATTGGCGAAGCATTTCCCGGAACTTTGTT
GTGACGAGAACTCCGACTCAAGTTGCCAGCCATGCCCAGAAGTATTTCAT
CCGTTTGAACTCTATGAATAAAGATAGAAGGCGATCGAGCATTCATGATA
TCACCACTGTCAACGGTGGAGATGTTTCTTTGGTGCCTCAAGGCCCGATC
ACTGGTCAAATGAACGGTTCAGCCGCAGGAGGTTCTTCCGGCCAATCAAA
TAAACCACCTCCTCAGGTTCAGGTTTGTCCCCCGGGAGTTGGCATGTACG
GCGTACCAACAATTGGACAGCCAATAGGACCGCCCCTCGTTTCTGCTGTC
GGCACTCCAGTGAATCTTACACCACCAGGGCACATGGCATATGGTGTTCG
AGCTCCAATTCCTGGACATATGGTTCCCGGTGCCCCGATAAACATGGGTT
CTATTGCTTACCCAGTGCCACACGCATCTGCACATAGGTGA
>OfMYB1R22
ATGGCGTGCACGGGAGATCAACTCGAGAAGGTGGTGGTGCCGGAGCAGTT
CCCGGCAGGGCTGAGGGTGCTGGTGGTGGACGATGATGTCACATGCTTGC
GTATTCTCGACCGAATGCTCCGCAAGTGCATGTACAATGTTACCAGTTGT
ACCCAAGCTACGGTTGCTTTAAACTTATTACGGGAAAGGAAAGGCTGCTA
TGATGTTGTACTAAGTGATGTTCACATGCCTGATATGGATGGCTTCAAAC
TTCTTGAGCTTGTCGGACTGGAGATGGACCTTCCTGTGATAATGATGTCT
GGAGATGGAAGAACTGAACTAGTCATGAGAGGAATTCAACATGGAGCCTG
TGATTATTTGATAAAGCCTATTAGGGACGAAGAATTGAAGAATATTTGGC
AGCACGTTGTTAGGAAAAAATGGAAAGTAAATAAAGAACAAGACCATTCA
GGTTGTTTGGAACATAGCGATTGTCAAAAGCGAGGAAATGATGATGTTGA
ATATGCTTCTTCTGCCAATGACGGAACTGATGAACTATTGAAGACACAGA
AAAAAAGGAGGGACACTAAAGAAGATGATGACATGGAATCGGAAAATGAT
GACCCTACTATGGCAAAGAAGCCGCGTGTGGTCTGGTCGGTTGAGCTCCA
TCAGCAATTTGTTAGTGCCGTAAATCAGCTTGGGATTGATAAAGCTGTAC
CCAAGAGAATCCTGGAATTGATGAATGTTCCAGGCTTAACTAGGGAAAAT
GTGGCTAGCCATTTACAGAAATTTAGACTATATTTGAAGAGGTTAAGTGG
AGTAGCTCAACAACAGGGTAGCCTCCCTAGTTCTTTTTGTGGTCCTGTAG
AACAAAATCCAAAACTGGCTTCTCTAGGAAGATTTGATATTCAAGCATTG
GCAGCTTCTGGTCAACTTTCTCCGCAGACATTAGCAGCTCTGCATGCTGA
GCTTTCAACTCGACCAGCAGGGAAATTAGTTTTGCCAGCAATAGATCAAC
TAGCTCTATTACAAGCTTCTCTAAACGGGACTAAATGTATTCCTGTAGAT
CAAAGTGTGGCTTATGGTCAACCTCTTATTAAACGCTCATCCAATATCGA
ACATATTTCTCAGAATATCATATCCGATGAGGATGTTCAATTGGGATTTG
GACCCTGGATGTCCAAGAACCTTGCTGACATTGTACCAACTTGCAATATT
GGCAGTGTAGTGGAATCAGACAGTGATAAGGTGATAGGTTTCCTACAACA
ACAGCACGAAAAACAGCTGAAGCAATCTATGGTTCCGGAGCCGAGTCGGT
CAATAAATGTGCAGCCTTCTTGCGTAGTGATTCCATCTCAGTCAGCCAAT
TTTCAAGCTGTGAGTAGTCCTGCTTCAGTCAATCAAAACTGCAGCTTTAG
TAGAAATATTGTGATGGAACACAAAAACCCACCATTTCAGCCAAATAATT
CATCAGGTGTTGGGCAAAGCTTGGATGGGGAAGTTAAACCATCATTCATG
CCTTCTGGGTTTGCTGGTGCAGGTTCTGTTTCTTCATCCGTGTCATCTTG
TTCAATAAATGCGGACAACAATGCTTATCCACAAGTTCAGAACTTGTCCA
CAACATCAAGTTCTGTGAGAAAGTTTCCAGGAGCAGTTCCTAACATTCCT
TGCATGCAAGGTTCTTATAATTTTAAGTCGGCCAATGTGCTTGACCAGGG
ACCAGTTAGGAGTCCTATAAATGTTGATAAAGTGACATCCATACCTAGCC
CCTTTGCTGTGGATAAACAAGAGTTGCTTTCTAGCATGAATCATGAAAAA
TTCTACATTGGAAATAATGGGATCATAGTAAAGCAGGAGCCAACCATGAA
TTTGACTGAAAATGTGAGAGTGGGCGTCCCAATATGGAAACAGTTCCCCA
CAAATGATCATATGGGTGTTTTCTCTGACTAG
>OfMYB1R23
ATGGTGATCAACAGCCATAATCACAGTGATTATTCTGAGAAAATGCAGAG
ATGTCAAGATTATATAAAGGCCTTAGAAGAAGAACGTTGCAAGATTCAAG
TGTTCCAACGTGAACTCCCTCTTTGTCTTGATCTTGTCACTCAAGCAATT
GAGGCATGCAAGCAGCAATTATCTGGAACATCAACTGAGTATAATTTACA
TGGGCCATCTGAATGTTCTGAGCAGACATCAACTGAAGGGCCAGTTTTGG
AAGAATTTATTCCTATAAAGAGAAATTCTGATGAAGAAGAAGAAGAACAA
TCTAAGAAGCCAAAAGATAATTCTAATGTTAAAGATAACATAAATAGGGG
TGAAAAAAGTTCCAAGAAACCAGATTGGCTTAGATCTGTTCAACTCTGGA
ATCAAACTCCAGATCCACCCCTCAAAGAGGATTCGCCAAGAAAAGTGTCC
GTTGTGGAGGTGAAGAGAGATGGCAGTGGCGGTGCATTTCATCCATTTAA
GGGAGAGAAAAGTGTCGGCAATAGTGGTGCTACAACTGCTACTGTGCAAG
GGCCAATTAATAGGACGGCGCAGGTGGCTGCCGCCAGTTCTTCGGTGGAG
ACAGGTGGTAGCGTTGGCGGTGGGAGTGGTGGAAGTAAAAAGGGAGAGAA
GGAAGGACAGTCTCAAAGAAAGGCAAGGAGGTGTTGGTCACCTGAGTTGC
ATAAAAGGTTTATACAAGCCCTTCAAGAACTTGGTGGTCCACATGTTGCT
ACACCTAAACAAATTAGGGAATTCATGAAGGTTGATGGCCTTACAAATGA
TGAAGTGAAAAGTCATTTACAGAAGTATAGGTTGCACACGAGGAGGCCTA
GTTCATTCAATCCACAACCACCACCACCACCCACAAGCGCCACAGTTTGT
GGTGGTGGAAGGACTTTGGGTGCCACCATCGGAATATGCTGCAATGGCGG
CAACCACCACATCTAG
>OfMYB1R25
ATGGCTTTTCAGAATGTTCAAAATAAAGAAATGAACTTAGTTTTATCAAG
CGATGCGAAGCCTCGATTGAAATGGACTCAAGAACTGCACCAACGATTCG
TTGATGCAGTTGAGCAGCTTGGAGGAGCAGATAAGGCTACACCAAAATCC
TTGATGAGGATGATGGATATTCATGGACTCACTTTGTACCACCTCAAGAG
TCATTTGCAGAAATATAGACTGGGGAAAAGTCAACAATCACAAATCTACC
ACAAAAATAGACAAGAAGACTACAGAGATGATGATCAGAGAAGTGACTTA
TCCAACAAGATTTGTAACGGAGTGCAAGATCAGATTAATGAAAGTTTGCA
GATAGCTCAAGCTCTACAAATGCAAATGGAGGTGCAAAGGAAACTCCATG
AACAAATCGAGGTGCAAAGGCATTTGCAGCTAAGAATTGAAGCTCAAGGA
AAGTATTTGCAGTCAGTATTGAAAAAAGCACAAGAGACTCTTGCTGGATA
TAGTTCTTGCTCTATCGAAGTAGAAAATGCAAGGGCAGAACTTTCTCAGT
TAGTATCAATGGTCGACACAAGCTGGTGTCTAAGTTCTTCGTTGTCTGTT
CTGACAGAGAGTGAAGGTTCAATCTTAAAAGATGCAAAGAACAAACTTTT
AGGACACAATGGATGTTCCGTCGAAAGTTCTTTAACATCGTCAGAGAGTT
CGGAGAGAAAAGAAGAAACTCGACCATTTATGGAATTAAGCGAGCCTCGA
GATCTTGGAACACCAAAAAGAAGCAGAGAATATGAAGTTGAAGGCAAGAA
TGAAAAAGTGAGAAAATTGGAAATGTTACGGGGCCTGGATTTGAACAAAA
AATTCATGAATGATTTTGATTCAGGTCCAAAACAGATAGACTTGAACTGC
AAGTCTGTTGATGAAACCAATGGGAATTTTAGTGCCCAGAAACATCCTTA
A
>OfMYB1R26
ATGGAGGCAGCGCCGTCTCCGTTCTGTGGAAACAATGATCAGAACTCGCC
GGAGGTCAGCGGGGGCAAAGGGTTCATGCTGTTTGGTGTAAGAGTCATGG
AAGGATCATTTAGGAAGAGTGCTAGTATGAATAACCTGGTTCAGTATGAG
CAACCCCTTGACTCCAATAATGATGTGGCTGCCGGCTATGCTTCCGAAGA
TATTGTTTACCCTTCCGGCCGGAATCACGAACGGAAAAGAGGAGTGCCAT
GGACTGAGGAGGAACACAAGTTATTTCTATTAGGGTTGCAGAAAGTAGGG
AGAGGAGATTGGAGAGGTATTTCAAGAAACTTTGTGAAGACACGTACGCC
CACACAGGTTGCAAGCCATGCTCAAAAGTACTTCCTTCGCCGGAATAACC
ATAGCCGTCGGCGCCGGAGATCTAGTCTCTTTGACATCACCACTGATACG
GTTTTGAGATCAAAAATTGAAGACCAAAAGCATCAAGAAAATTCATACCA
CCCACCAACCATTGAACGACAAAATCTAAGCAAAAATAATGAAAATGTCC
CAATGTCAGCTTTTCTTGTACCAATCTCAAGACAAAATTCAATAGAGAAT
CTCTCACTAGGAACCAAAAATTCAACCAATCTCATCCGTCAAATTCCAAA
TCTCCCACCCCCTCCATCTTCAAAAATGGCCAATTTAGACCTAAACAAGA
ACACCATCCCTACAGCTGAGCATCTCCCTTTAACACTTAACCTATCCATA
TCATCACCACGGCTGCCGCTGCCACGACCACCACCTGACCATCATCCATC
TCCTGCGAGACAAGCGTCAGGTTTCCAGGCAATGCAAGCTAGCTTTAGTA
GCAGTAGTGGAGATAGCATGAGGACCGATTTTGACTAA
>OfMYB1R15
ATGCCTGACATGGATGGTTTCAAGCTTCTAGAGCATGTCGGGCTAGAAAT
GGATCTTCCCGTGATAATGATGTCTGTTGACGGAGAAACAAGCAGGGTGA
TGAAAGGGGTTCAACATGGTGCGTGCGATTATCTTCTTAAGCCAATAAGA
ATGAAGGAGCTTCGAAATATATGGCAACATGTGTTCAGAAAAAGGATACA
AGAGGTGAGAGATATTGAAAGTCATGAAGGTCTAGAAGAAATTCAGATGA
TGAGAAATGGTATGGAACAATCTGATGATGGCTACTTGTTCTGTGGAGCC
GATCTAATTTCAGGAAAGAAAAGAAAAGATGCTGACAACAAGCAGGACGA
TAGTCTTTATGGCGATCCATCCTCTGTTAAGAAAGCTCGGGTGGTTTGGA
CCTTCGAACTTCATCAGAAGTTTGTGAAAGCTGTCAATCAGTTTGGATTT
GATAAAGTTGGCCCTAAGAAAATACTCGACTCAATGGGAGTGCCTTGGTT
AACAAGAGAAAACGTTGCTAGCCACTTGCAGAAGTATCGCCTCTATTTAA
GTCGGTTGCAGAAAGAAAACGAGCTAAAAGCCTCGTTTGGTGGGATGAAG
CAATCGGACATCTCTTCAAAAGACACTGCTGGTAATGTTTGCCTTCAGAA
TTCAAGCAATGCGTCACAAAATAACGTTACAAATGGAAGCTATGGTATTT
GTGGAAGCAAGGTCCCTATTAAGAATGTTGATTCCAAAATTTGTGTGGAG
GATATGAGGATTGCTTCGGTGCAGATGGCTGAACCTAAGGAAGCTCTAAT
TGGAGACATAACTGATCCTCAGAAAAGCAGCAATTCAAGAACAGGCATCA
ACCCTTCTTTCGGACAAATTGGTTTGGATGTGAAATATGAACCTAAGATC
CCAACTCAATATTCTTGGACAGAAGTTCCACCTGTTCAGTTCAAGCAAGA
ACACAAGCCACATTTCCAGTCACAATCTTGGAGCGCAGAAGTTCTACCAG
TTCAATTCAAACAAGAACACAAGCCACATTTCCAGTCCGAGAGTAGTTTC
AGTCACCTACCACTGGCTAGGAATCACATCCAAGTGGCCTGCAGCACTGA
ACAGATTCTGTCCCACCATCCAATACCTTCCACCAACGAAAAAGACAAAC
GAGCAGACATAGGGCCTAATTGCATCAAAAGCAGAAGCCAAGGTATTGGG
ATAGTAACTCCAGTCAAAAGTACAGCTCAGTTGTTTTCTGTCCAACCCAA
GAGCAATTTGACAGAATTTGAGCCGATCCCATGTTCTATGTGGAACACGA
AGAATCACAGCTTAGAACATATTCTACTTAATGATGTCGACTCTTCACAG
AGAAACCTAATCCTTGGAACTGGATCGGGTTTCAGATTGTGGGACGAGGA
ATTACGGGGTTATTCTCAAGGTGAATTTCATCCACAGAATGCTGGCTTTG
AGAATATCGAATCTTTTGATTACAGTAATCAAGAGACCATTGCTGATATT
CCGCCCCTCTTGTATGATTCATTGAATTTCGACTACGGGAATCCAATTGA
GACAATGGAATATCCTGTAATAGACCAAGGTCTATTTATTGCCTGA
>OfMYB1R19
ATGATGGCTGACACAACTAAAAAGCGAAAGAAAGGCTCAATTAGTGAAGA
AGACGTGTCTACTCTCTTACAGAGGTACTCTGCGCAGACGGTGCTGGCAT
TACTGCAAGAGGTGGCGGTGGTTTCAGAGAGGAAAATTGACTGGAATGCA
ATGGTAAAAAAAACTTCTACAGGGATTTACAATCCAAGGGAGTACCAAAA
GCTCTGGCGCCACCTCGCATATCGGGATGACCTCGTTGATTCATTGAACG
ATGCTGCAGAACCTCTGGATGACGACAGTGATTTAGAATTTGAACTGGAA
GCCTTTCCTGCTGTCAGCCGCGAAACTTCAGCAGAGGCTGCCGCTTGTGT
TAAGGTGTTAATTGCCTCTGGTACCCAAAATGATTCCCATCTCTCAAACA
ACTCTACTATTGAGGCGCCATTAGCTATAAATATACCGAACCGTGAGAAG
TCCACAGCTCCTTCAGAGGGTTCACATCTTGCTAGATGTATGCAGGGGAC
AAATATTACCATTCCAGTTTCTGTGCAAAAACAGCAATTGGCTACTACTG
TAACATGTACTGAAAAAAAGCGAACTAATGTGTCAACAAGCAGTAATTTG
CCTACCCGAACGAAAAGAAAGCCTTGGTCTGCAGAAGAGGATATGGAACT
CATCGCCGCCGTGCAAAAGTGTGGTGAAGGGAATTGGGCTAATATGTTGA
AAGGAGATTTTAAGGGCGATAGGAAACCGTCAGAGCTATCTCAGAGGTGG
GCCACTATCAGGAAAAAGAAAGGCAACTTGAATGCAGGAGCCAGTTCACA
ACATTCTGAGATTCAGCTGGCTGAGGCTCACAGAGCAATGTTCCTCGCCC
TAGATATGCCCTCGGGTGATCATTTGAAGGCAGCATTAAATACTGGTGGT
ACATCATCAAATAGCAGAGCAGGCAACTCTTCACATCCTACTTTTGTTGA
AACATCGTCGATTGGTGTACCATCACTGAAAAGACCATCAACAAATCCTA
CTCGGACCCAGGGTTCCATGGCTGAGGCTCCACTTGCTCAGAATGCCGGT
CGTACCATTGCTGGAGGAGGCTCTATGATTAAATCCTGGACAACAGGTCT
CTCGAATCAACTTCCAAGTAACGTGCATTTCATTCGTAATGGCCTGGCAA
AGGCACCAATCACCAATCGCTCCTTGACCATGACAAAGGCCTATAAACCA
GGTGAAGCTCGGCAAGCACAAGTTCCAACTATTGGAATTGCAAGAACTGT
AGCAGAAGTCACTCTTTCTAGCTCAGAAAATGTGACGCAAGAGAATGTCC
AAAACGACGAAACTGCTGTTTCTAGGGACGCTTCAAGAGAGGAAATTCGT
GAATCTCAAGTTGCTTTGGTAGGCAATCGATCAGAAGAGAAAGTCGAAGA
AAATCAAGCTTTCTTTTCGGGCAATGCATCGAAAGAGAGTATTCAGGCAA
ACGGAGCTTCTATTCCTTTCCGGGCTCCTGTCGGACCAACTAAAGATGAT
TGA
>OfMYB1R20
ATGGAGTTATTTCCAGCACAACCAGACCTCTCTCTACAAATCAGCCTCCC
AAATAGCAATCCCTCATCAGGTTGGAGAAGAAGAGAGGATGAAATGGATT
TGGGGTTCTGGAAGATTCTAGATTCTAGATACTCAACCTCTGCATTGGCA
AGGCCAGAAAACAGTTTTGAGCTTTCGTTATCAAATCAAAGGGTCTCGGA
ACCTGATTGTAACCATATTCACCTTCTTCAAAACAATACAAACAATTTCA
TCCACCAGTTTCCACAGCAACACCAGCAGCACCTCCGTCCTCAGCCCTTC
CACCACCAACAAAACCATCAAGGGTTAAGCCCGGAGCTCGGTTTCCTGAG
GCCCATAAGAGGAATTCCGGTTTACCAAAATCCTCCGGCCTTCACATTTG
CTCATCAGCCAAATTTAGATGCATCTGTACCATCTTCTACTCCTAATAGT
ACTGCTTCAAGCGGAACTTTTCAGCCTCAAAGCCTAATGAGATCACGATT
TTATCCGAGGTTCCCGGCAAAACGGAGCATGAGGGCTCCTCGAATGCGGT
GGACTACTACCCTTCATTCCCGTTTTGTTCATGCTGTTGAGCTCTTGGGT
GGCCATGAAAGAGCTACACCTAAGTCAGTTCTTGAGCTCATGGACGTTAA
AGATCTCACTTTGGCGCATGTTAAGTCCCATTTACAGATGTACAGAACGG
TGAAATCAACTGATAGAGTAGCAGCTGCTTCGGGACAATTGGATGTGTTT
GAAAACGGGTCATCGGGGGATAATTCGGATGATTTACTGTTTGAGTTTCA
GAACTCAAGGAAGCCTGAATTTTCACTTCAGCAAAATAGGAATCAAGAAA
AAGACTGTCAAAATCTGTGGAGCAACTCCTCAAGAGAAGCTTGGTTGCAT
GGAAAAACAAGAGACTGTGGAGGGAACAAATTGCCATCCTCTCTTGAGCA
GAAGGACATGGAACCAAAGTGCTTAAGCTATGACAGAGTATCTGAAATGA
GCTCATCAAGCCTATCAGAGACAAGCACCAAAGAGCCCAATTTGGAATTC
ACTCTGGGGAGGGCACAGTGA
>OfMYB1R18
ATGAGTTCAAGTAAAGCACTTGCAGGTGGTTGGTGGTGCACTGCTTGCGG
TGGTAGTGACAGTGACGGAGCAGAACAAAAGCAAGAGAAGATGGAAAATC
GATTGCTTGAAATTCATGATCACCACCATCAACAACCAGTCTATATCGAC
AGTCAAAAGGTGGTTCATGCAGAACTAAAACAACCTCAACCTATGGTAGT
TGGTGGTGCAATCGTTGGTGACAGAGATGTTTTAACAGATACTCAAATGC
AAGTTCAAGAACGGGATAGTTCTTTGGACATCATCCAAGGTCCCTTGGAT
CATCCAAGACCTCGACTTCAATGGACACAAGAGCTTCATGAAAAATTTGT
TAATGCCGTACACGAGCTTGGTGGAGCAAATAGGGCAACACCTAGAGCAA
TTCTAAGGTTGATGACGGACGTTGAAGGACTAACTATAAACCACTTGAAG
AGTCACTTGCAGAAGTTCAGACTGGATAAGACAAGAAGAATGTATAGGAA
GCCATTTATGCCCAAAGACTACTTAACCATAGCAGGTCCAGGATCTTCAA
GCTCCAGGACACTTGATAATAATATTGGAGTTCCATATGAATGCCAAATA
GAAACAGTTGGAGAACAGGCTTATAGGAATCTGCAGCTTGCACCAATTGA
GCCTCAGTCCACACAACAGAATTTAGACATGGGAAAAGATATTGCAAATG
ATTCTGGCCATCAGCAAGCACCTGCTTTACTGCCACTATTTCCAACACAC
AGGTTAAACGTGTTGCAAGGACCAGCTACACAAGCTGCTCCTGATCGGCC
TATTAATGATACTTCATTGGCAGTCAATGAATTCCTGAATGCTCTTGGCT
ACACGTCCAAGTTGGCCATGAATAATGCCCAAGAAACAAACCGAGCAAGT
GCAAATTGTGGGAGCTTTATGGATACAAACCTCTCAGAAATGGATGAAGC
TGGTCAAAGAGCATCCGACACTGTGGTGGCAAATGACAAGTCGGGGATAG
AAAAAGGGAACTCCCCATAA
>OfMYB1R17
ATGTTCCATCCAAAGAAGCCTTTAACTATGAATTCTCATGAAAGGCCCAT
GTGCGTTCAAGGAGACTCAGGTCTCGTCCTCACTACAGATCCAAAGCCTC
GCCTCCGGTGGACGGTCGAACTCCATGAACGATTCGTCGATGCTGTTACA
CAGCTTGGAGGCCCTGATAAGGCCACACCGAAGACCATCATGAGAGTTAT
GGGTGTTAAGGGCCTTACTCTCTACCATCTCAAGAGCCATCTTCAGAAAT
TTAGGTTGGGAAAGCAGCCTCACAAGGAGTTCAATGATCATTCACTAAAA
GATGGTGAGAGAGCTTCGTCTTTAGAACTTCAACGAAACACTGCATCATC
GTCTGGAATGATGGGCCGTAACATGAACGAGATGCAAATGGAGGTGAATA
GAAGACTGCATGAACAATTAGAGGTGCAAAGACACGTTCAATTGAGAATC
GAGGCACAAGGGAAGTATATGCAGACAATTTTGGAGAAAGCTTGCCAAAC
ACTAGCCTGCGAAAACATGGCGGCTTCAGGGAACTACAAAGGTATGGGAA
ATCATCAAGGGGTGCCTGAAATTTCAGGCATGAAAGAATTTGGACCGATG
AATTTTCCTTCTCTTCAAGATCTCAACATTTACGGAGGTGATCAACTTGA
ACTTCATCAAAGCATGGACAGATCATCCATTGATGCATTCATGCCGAATA
ACGATACCTTTCTTATGGGGAATAAAAAAAGGCCTAACCCATATAACAAC
AGTAATGGGAAGAGCCCTTTAATTTGGTCTGATGATCTGAGGCTGCAAGA
ATTAGTTTCAGATATTTATGAAACAAAGCCGATTCTTCCTGGTGAAGTTA
TGGGGGAGAAGAAATTTGATGCCACGGCGAAGCTGGAGCGGCCCTCCCCG
CGTAGGGCGGCGTTTTCGAATGAGAGGATGAACACTGTCATCAGTGCTGG
TGGCATGGCACAAGGGAGAGGCTCGCCATTCGGGTGA
>OfMYB1R16
ATGGATTCTCCTAATTCCCTCTATCGAGATGAATTTTCCGTCAGGGTTTC
GCGGTGGCCGATTGAGAACACGGCGTTTCGACCGGTCGGTGTTCGACCTT
ACAATAAGTCAAAAGTGCCTCGATTGAGATGGACACAGGATCTTCACCAA
CGCTTCGTCCATGCCGTGGAGCGACTGGGTGGAGAAGACAGAGCAACTCC
AAAAATGGTGCTGGAGTTGATGAATGTGAAGGGATTAACGATAACTCACG
TAAAGAGTCACCTTCAGATGTACAGGAGCACCAAGCATGAGCAGATGTTA
CAAGAAGCAGAAGCTGCGAGTAGGAACATTAATGTGCAATCCCCTGGTTT
ACACAGTTCAGCTCCCTTCAATTCCCAGCAAACAAACCATCAGCAATATT
ACCGTCATGGATTCACTAGTAACAACATGATCCACAATGAAAATCATGGG
ACTTGTTACAATTTGGAGATCGCCCCAAGAGCCACCACCAAGCCAGCAAT
ATGGGTGGCGAGGAGAAACAAATATTGGCTGCAGTGCAGGATGAGAACAG
TTTTAAAGTGGCTTCCAAATTCCTTGGCAGAAGAATCTGTGGGTACTTTG
CCTTTGGAAATTAGCTTTAGAATCAACAGTGTCCATAGATGGAGCCAATG
A
>OfMYB1R40
ATGAGGGAAGAGGATTCCAATTGGTTTGCCAAATGGGAAGAAGAACTGCC
TTCACCTGAAGAACTGATGCCGTTAACCCAATCCCTAATAACCCCTGATC
TAGCACTTGTCTTTGATATTCAGAACCATCACTACCAAAGCACTCCGCAT
CTGCCACCGCCTCAGCTGCCCCAATCCACGGCTCTCTCCTCCCAACCCAA
CTCCTCAGACTCGGCTGAGTTGGGCGGCGGTGGAGGTGGAGGCGGGGTGG
GCTCAGATGAACCGGCACGCACCCTGAAGAGGCCACGGCTCGTGTGGACG
CCACAACTCCATAAAAGATTTGTAGATGCCGTGGCTCATTTGGGGATCAA
GAATGCTGTTCCCAAAACCATTATGCAGTTGATGAGTGTGGATGGCCTTA
CCAGAGAGAACGTTGCCAGCCATTTGCAGAAATACAGGCTTTATCTAAGG
AGGGTGTCCGGTAATGGAAGTGCCTTTGGCAACAATAGCCCTGCAGGTGT
GGACCCTGCAACTGACCGTTTGTTCGCCAGCTCCCCTGTGCCTGCTCATT
TTTTGAACCCAAACAGGCCAAATTCTGACCATTTCATGCCCTTTGTGCCG
GTGGCCTCAATGAATCAACATCATCCAATGCCAGTGGTGGGGCCAGGGCC
AGGTCCGGGGCTGCACCACCATCCACTACAGCAGTTTAGGCATTTGGGAA
CTTCACCATCGAATGTGCCATTTGAACATCCGTTCATTAGGCCGCCACAT
CCGGTTCGCAGCAGTAATGGTTCCGTTATTGCACCACATCTGGACGATCT
GGAGTCAGCAACTCCCACAAATGGGAGGAAAGTCCTCACCCTTTTTCCAA
CCGGAAATGATTAA
>OfMYB1R39
ATGAGAGGAATACAGCACAACTGCGGATTCGCCAATGATTTTGCCAAAGA
ATTTCAAGACAGTTTTCCCCAAAGTCATGGCACTCAGCAGCAATCAAATC
CCATGGGCCTTTGTTTTCAAACAGTGGCCACAGAAAATGACTCAGGCTCA
CCACAGCAGAACTTTTTGCCTGCCAATTCGTCCGGCTCCATCGTCGGCCG
GTTTGGATCACCAGCTTCTGCTTTCTATGCAACCGAGCGGTATATGGGCT
TAGCACAGTCTGAGAACCAAAAAAATAGTCTGTATTCTCGTTGCTCCCAA
CAATCCAAGAATTCTTATCAACAGTCTGGAAATGGATTCTTTGGAGATTC
GTCTGAGCAAGATTTTGAGTCAAATAATGCCTCCCTTTCTTCAGTTATGA
TAACTCAAACATCACATAATCAATTTGTTAGTTGTGAAAGATCCTACAGA
AATCCTTTTGGCAAACTTTCGGAGAGTGAACAAATACTGCAACTGAAAAA
CAAGCTGCTAGGTGATCTTGATAATTCAAATAGGAGAAGCCCTTCTGTTT
CATTCGATGCCAATCAGGATCTTGGTGTGTCTCAACATCTATATGGTTCT
CATTTTGAGCATCTAAAGCAGTTGGGAAATCTGCCTGGACGTTTTTTATC
CGTTTCAAATCATTCTGCATCCAGTGGAGGAGCAGTTTCATCTAGTAAGA
CGAGAATCAGATGGACTCAAGATCTTCATGATCGATTCGTAGAGTGCGTA
AATCGCCTTGGGGGTTCTGATAAGGCAACACCCAAGGCAATCCTAAGACT
GATGGAGTCAGAGGGACTTACAATCTTTCATGTCAAGAGCCATTTGCAGA
AATATCGAAATGCAAAATGCTTCCCGGATTCTGGAGAAGGAAAATCTGAA
AGGAAGACAAGTACCAATAACGGTGTACAGTTTGACATAAAAAGTGGTGT
GCAACTCAAGGAAGCACTCCAAGTGCAACTAGATGTTCAAAAACGTCTTC
ATGAACAATTAGAGATTCAAAGAAACTTGCAGATGAGGATTGAAGAACAA
GGGAAGCAGCTGAAAACGATGTTTGATCAGCAACAAAAAACAACTGGAAA
TCTCTTTGATTCCAAAAATTCAAACCCAAATCTCGACCTCTTCACAAACT
TTGGAGATTCACAGATTTGA
>OfMYB1R27
ATGATCAATAGCAATAATCACAGTGATTATTCTGATAAAATGCAAAAATG
TCAAGATTATATCTATGCTTTACAAGAAGAGCATAAAAAGATTCAAGTTT
TCCAACGTGAACTCCCCCTTTGTCTTGAGCTTGTCACTCAAGCAATTGAG
GCATGCAAGCAGCAATTATCTGGTACAACTAGAAAGTATAATTTACATGG
GGAATCTGAGTGTTCTGAGCAAATATCAAGTGAAGGGAGAATCTTTGAGG
AATTTATTCCTATAAAGAAAGCTTTATCTAATTCTGGTGAAGATGAAGAA
AAGTCCCAAAAGCCAAATAATAAAAATAGCAAGAATGTTAATGAGAAATC
TTCCAAGAAATCAGATTGGCTTAGATCTGTTGGGCTTTGGAACCAAACCC
CAGATCCAACCCCAGAAGAGGATTTACCCAAAAGGGAAAGTTCTGGTGCA
TTTCATCAATTCAAGAGACAGAAAAGTGCTGGTACTGAAAGGACTACTGC
ACAAGAGGCAATGAATAGGTCAGCGGCGCCGCCGGCGGTGACAGCGGCAG
CTGCCAATTCAACGGCGGAGAAAGTTGGTGGAAGTAAGAAGGAAGGACAA
TCTGAAAGAAAGGCAAGGAGAACCTGGTCTCCTGAGATGCATAAAAGATT
CTTGCAAGCCCTGGAACAACTTGGTGGTTCTCATGTTGCTACACCAAAAC
AAATTAGGGAGTTCATGAAGGTTGACGGGCTCACTAACGATGAAGTTAAA
AGTCATTTACAGAAATATCGGTTGCACACAAGATCACCATACCACTCAAT
ACACAATAACAATAATCCACAGCCACCCCAGTTTGTTGCGGTGGGAGGAA
TATGGGTGCCACCACCAGAATACGCTACAATGGCTACAACCTCCGCGTCT
GAAGAGGCATCTGGTGTTTTTGCCACATCTAATAGAATCTACGCGCCAAT
TGCTACACTACCACCACCCTTCCCGGGCACATCAACGTCCCCTAAACGAA
AGCAGCAATATAAATAA
>OfMYB1R37
ATGTATCATCACCAACACCAAGGAAAAAACCTTCACCCCTCTGCAAGAAT
GTTCACTCCACCAGAAAGGCACTTGTTCCACCAAGGTACAAATGGCACTG
GAGATTCAGGACTTGTGCTTTCCACTGATGCCAAGCCAAGACTGAAATGG
ACTCTGGACCTCCATGAGCGGTTCATAGAGGCAGTTAATCAACTTGGCGG
AGCAGACAAAGCTACTCCAAAATCAGTCTTGAAACTTATGGGAATTCAAG
GACTAACCTTATACCACTTGAAGAGTCACCTTCAGAAATACAGACTCAGT
AAAAACCTGCAAGGACAAGCTCATAGTGGGAGCAACAAAGCTGGTAACAA
GTCCGCTACAGGAGAAAGGATGCCTCAAATAAATGGAACTTACATGTCTC
ATCCAAGCATGGTCAACCAAACAAATAAAAATTTACCTTTAAGTGAAGCA
ATACAATTGCAAATTGAAACGCAGAGAAGGCTACATGAGCAGCTCGAGGT
ACAACGCCATTTACAGCTCCGCATAGAGGCTCAAGGGACAAAAGAACTGT
CAGATACATGCCTTGAGCAAACGCATATGAAGCCAACAGATGATTCAATT
GACAAATGCTTATTCTCCAATGAAGGTTCTACGAGGGACCAAGAAGTGTA
CATTAATCAGATGGAATTGACACCTTTGAATTTTAGAGCACCAACCAAGT
CGAGGGAGTATGACAATGAACCCAAGCTGCAAGATACTGAACTCAAATGG
TGTGAAGACCTGACAGAAAGCAGAAAGTTTCTTTCCACTATGGATGACAA
TAAAAACTCCAGCAATTTATCAATGAGCATTGGACTTCAGGGAGGAAAAT
GGAACAGCAGCAGCAACTATTCAGAGGAAATATATAAAGGAACTGGTACA
GAGTATATATTTTTGGACCAAGATACTCGTATAAATGATTCAATTAAGCT
AGAGAAGCAGAAGACATCACCAAAGTTTCAACCACCTTGCTTTTCAACCA
AACTGGACCAAAACACAGGGGATGAAAATGATGCTTCTTCAAGTTGCAAG
AAATTAGATTTAAATGGATTTAGCTGGTGTTAA
>OfMYB1R29
ATGGAGATAAGGGAATGTATCTCAAATGGGAAATTCAAAGAAATCTGCAT
TCTTGTTGTGAATGATGATTTTACATGCCATAATATCGCGACTGAAATGC
TTAAGCACTGCCCTCATGAAGAATTGTATACTGGACGGATTTCGGAGGCT
ATAAGTATCATGTGGGAAAGAAAGGATAGATTCGAACTGGTTTTAACAAA
TACTCACAGGCTAGAGTCAGAAGAAATTGATATTGTCCAATGTATTCAAA
ACCAGTTCAATCTTCCTACCATTTTAATGTCACCAGATAAGATGAAGATA
GCATCAAATGATGAAGATTATATTGTATCAGCATATGTTGTGAATTCTTT
GAGTCGAAAGGATATAAATGGCCTTTGGCAATCTGCACTTGAGAAAGTGA
AAGCCAACAAGGTGGTAGCTAAACTAGAAGGCAATTTTCAAGAGAGATCC
ATGTCGTATAATAGAAGTTCAAGTGAACAAAATGAAGTTGGTAAAGATGA
TTCCCATAATAAGAAGAAACCGAGGATGGTGTGGACCAGAGAAATGCATC
AGAAATTCTTGGAAGCCATTGACTTTTTAGGCCGGGAAAAAGCAGTACCA
AAGAAAATAGTTGAGAGAATGAAAGTTCCCGGGTTAACCAGAGAAAATGT
TGCTAGCCATTTGCAGAAATACCGTGATTGCCAAAAACGAGATCAGGATG
CAATTGTTAATTCCATGTATGAAACGAACGCGAGAAACCTGTACCAGGGA
TCGTGTTCTTTTCCATCCCTTTTGATGTCAAGATTCGACTCCTTGCAAAG
GAATTCCAGTACTTTACAACAGCGTTACACACCGCCTTTTCACCAAGTTT
CCTATTTTTTGAATGCAAAAGAATCTACAAGCACGTTGAACTTGAGGCAT
TCACCACCACTTTCTGCAAACAATCAGAGGGTCACTCGATTCCTAAATAC
CGTGCCAGAAAGAAAAAATTATACGAATCTTGGAATTTCGCAATATCGAA
ATCAAAATGGCCTAGAACAGTTGCAACAGGAATACCCTCCTCGAGGACAA
GACAACGAAGCATTTTGTGGGATCAAAAGAGATAATTCATCTACCGAAAC
CAATCTGTCGATAAATTCTAATTCTACTTATGTGTACGTCGGATTGAGAT
TCACAAATGATGGAAAGTCAATCGAGGGTGGCCAACATAAAGTATCTACT
CAAAATGTAATCAGTACAGAAACACTAGTTTCCGATTTAAGAACTACTGG
GGATGAGTTAAATTTTAATTGGCTGGGAACATCCACCAGTTATATCCAAC
CAAACATGAGTTCATTTTCGAGCCCTTCAACATTGACAGATTGCATTTCC
TTACAGTCTTCTCAGCCAGAAACATCTGTAGATCATAATCCCTCAACGTT
GATCGAGGGCATTTCCCAACAGCCTTTTCTGTTAGAAAATCCTTCAAGAA
ATATGGAACAACGATCACATTTTACGCCAATTTTAAGCCCTTCCTTGCCA
CGACTGCTAGCGAACGAGGATGATGTCCAACACACTTCCACGTCAGAAAA
TAGCAGCTTCCCTTCTATCCCATTACCACAACAATTGCAAGAATCAAACG
AATTTCTCACTGACAGGGAGATGAACAATATTTTTCTGAATGGAATAGGA
ACTTCATATCCTCAATATACTTTAGAAGACTTAGATGATTCATTTTTTGT
TGACGATGAATCAGTTCTGTAA
>OfMYB1R36
ATGCAAATGGAGTCCCAGATTCCTACGGCCTGTGAGGCATGCATCCAACA
TGAGAATCTTGGAAATAAGGATGGGAATTCTAGTGAACCCTCCTCCTCAC
AAGATAACATCTCTCCACAGCAGCCAGTGAAAAAGCGACCACGGCAATGG
GCTGCTTGGACTCGTCAGGAGGAAGAAAGCTTTTTCACTGCACTGCGTCT
AGTTGGCAAGAATTTTGAGAAAATCACTTGCCACGTCCAAAGTAAAAACA
AGGATCAGGTCAGACACTATTACTATCGGCTTGTGAGGCGCATGAATAAG
TTGCTGGGTCCAGAACTTTGTCTTGATGCAAAAAACTCGAAAGATACCAA
TGCTGCAATGCTACGATGGTGGTCATTATTGGAAAAGTACAGCTGTAAGG
CCTCAAAGCTTCACTTGAAACCTCGAAGATTTAAGATATTTGTAGAGGCT
CTGGAGAACCAACTCTTGAAAGACCGCAAAAAAAATGTAAGGAAACGGCT
CTCTCCTGGAGAAAACAACTGCTCTACAGCTCCAACTACTGTCTCAAATC
TGGGCAGGCCATCGAGTAATGATAGTCGTGCAGTGAAATTGGTTCTTGTT
GACAGCCAAAACATGCAAAAAGTTGGACCGGGCAAAGGATCTTCGGTAAA
GCGCAATGTAAATAATATAGGAACTGATCGTACTAACAGAAAAGTAGATT
CATCCTCTCTGAAAACAGCAAAACATCGTAGGAAAACAGGCTCTTCAACA
GCTGCATATAAAAGATGGGAGAAGGCAGCGATTGCCGGGGTTTCATTGGT
GGCTGATGCTGCTGAACATCTGGAGCGGACAATCACCGAGAAAGAGGTTG
CACAAGAAGTTGAATGCGTCCACGAAATACAAGCAGGTGGTGGTTCCCAG
CCTGTTGGAAAAGTGGAGCTCTCTTTGCCAATGTCATCACAAAATCTTAG
CAACGAATACAATGCACAAAACTCTATGAAACTTAAGCTCCAGCTGTTCC
CAATTGATGACTGCACTCGGAAATCCTTGGAAGCGGACAATTATAATCCC
CATCTGGAGCTCACTTTGGGTACACGAAAGAAGATATCATCTGTATTGGA
TCACCTCAACCGCAAATGGGGAAATTCAAACTTATTATCTGGAGATTTAA
TGCTTTTCCCTTACTGGGCACATTGTGAAAACCTGGTGGGGTGTCAGAAG
TGGACTAAGGACTCTCCGCTCTGTGCAGCGGATGTTTATGCAAAAGTTGG
AAGCCCGCAAGTTTTCCGCCTCAGATATGGTTGGTTTTCAAAAGCTGAGC
TTGAATCTGCTACACCTCAAGCATTGCAGTCGTATGCTGATGTTAGTGAG
AAAAATGGCATCAATTCAATGAAAGAGCACGCCATTGAGTCTGTGCCGAC
ATCAAGTCCAACTTATCACAAATCAGGGAACCCAAGGTGGGGTACTTGTC
AAGAACTGTTAGCCTCTGCAGATAAGATGACTTCTATGACTCCCTCTTCA
ACATTTGTTTCGAAGGATGAGATAATCAAGTGTGATAGATCGGATCCCAA
CATTAATAGTTCAAGGTGCATTGACAGTACTCCAGCCGTTTCAGTAGTCA
GAAGGGAGACCGGAGCTCTAGCTGATACAAGACAAGTTGGAAACATGGAT
GATCGGAGCAAGCAGAAGGATTTGGTACTTTCAGCTGGGGAGTGGGCTGA
TAGTCTTACCTGTGTAAGTATGGGGGATCTACTTTCTGACTCGATGCTCA
ACGTGGATGCCAACTGTGCTGAGTTACCATTGCCTGTTGGCTCTAGCTCT
CTGCAGCAGATCCCGTTCAGTTGTGACTCTTTTGATGCCGCAATCACTGC
TCACATATACAAACATCAAAATAAAGTTGGTTCACACCTGGGTCTTGCAC
CTCACGCATCTTCCATTTGGGATGCTGAAGAAACATGTGATGCCTTTGCA
TTCCAAAAGAGAGGTGCTTTTTGTGAAATAGGCCACAGTGATATCAGGAA
TGCTTCTCTAGAGACCTGTACACAAATCATTAGGACGAGTTCTTCAGTAT
CCCAAAATGCAGTTGAGGAGTTGACTGAAGACAAGAAATCAAATAATGAT
GATCCTACATATGGAGAGCCAATGGACACGTTAGAGAATTCTGCCAATGA
TTTTAGTGGACTAACTGACACATATTGGCCTGACTCGTTAGGACCATTAG
ATTTGGATATACCCTCTTGTAGATTGCATAGTGATGATATAATTCTTAGT
GATAGCATTGGTGGTTTGAACCGATTCCTAGCGAGCAGTCTGGATGCCTT
TCAGAATTGCTCATTCTTTGGGTTGGACAAGAAAGAATCTGCATCCGCAG
TTGAAGCTCGCCAGAAAGCTTCCGTTACAGATTTCAAAATCAGCAGTTAA
>OfMYB1R30
ATGGAGATAAGGGAATGTATCTCAAATGGGAAATGCAAAGAAATCTGCAT
TCTTGTTGTGAATGATGATTTTACATGCCATAATATCGCGACTGAAATGC
TCAAGCACTGCCCTCATGAAGAATTGTATACTGGACGGATTTCGGAGGCT
ATAAGTATCATGTGGGAAAGAAAGGATAGATTCGAACTGGTTTTAACAAA
TGCTCACAGGTTAGAGTCAGAAGAAATTGATATTGTCCAATGTATTCAAA
ACCAGTTCAATCTTCCTACCATTTTAATGTCACCAGATAAGATGAAGATA
GCATCAAATGATGAAGATTATATTGTATCAGCATATGTTGTGAATTCTTT
GAGTCGAAAGGATATAAATGGCCTTTGGCAATCTGCATTTGAGAAAGTGA
AAGCCAACAAGGTGGTAGCTAAACTAGAAGGCAATTTTCAAGAGAGATCC
ATGTCGTATAATAGAAGTTCAAGTGAACAAAATGAAGTTGGTAAAGATGA
TTCCCATAATAAGAAGAAACCGAGGATGGTGTGGACCAGAGAAATGCATC
AGAAATTCTTGGAAGCCATTGACTTTTTAGGCCGGGAAAAAGCAGTACCA
AAGAAAATAGTTGAGAGAATGAAAGTTCCCGGGTTAACCAGAGAAAATGT
TGCTAGCCATTTGCAGAAATACCGTGATTGCCAAAAACGAGATCAGGATG
CAATTGTTAATTCCATGTATGAAACGAACGCGAGAAACCTGTACCAGGGA
TCGTGTTCTTTTCCATCCCTTTTGATGTCAAGATTCGACTCCTTGCAAAG
GAATTCCAGTACTTTACAACAGCGTTACACACCGCCTTTTCACCAAGTTT
CCTATTTTTTGAATGCAAAAGAATCTACAAGCACGTTGAACTTGAGGCAT
TCACCACCACTTTCTGCAAACAATCAGAGGGTCACTCGATTCCTAAATAC
CGTGCCAGAAAGAAAAAATTATACGAATCTTGGAATTTCGCAATATCGAA
ATCAAAATGGCCTAGAACAGTTGCAACAGGAATACCCTCCTAGAGGACAA
GACAACGAAGCATTTTGTGGGATCAAAAGAGATAATTCATCTACCGAAAC
CAATCTGTCGATAAATTCTAATTCTACTTATGTGTACATCGGATTGAGAT
TCACAAATGATGGAAAGTCAATCGAGGGTGGCCAACATAAAGTATCTACT
CAAAATGTAATCAGTACAGAAACACTAGTTTCCGATTTAAGAACTACTGG
GGATGAGTTAAATTTTAATTGGCTGGGAACATCCTCCAGTTATATCCAAC
CAAACATGAGTTCATTTTCGAGCCCTTCAACATTGACAGATTGCATTTCC
TTACAGTCTTCTCAGCCAGAAACATCTGTAGATCATAATCCCTCAACGTT
GATCGAGGGCATTTCCCAACAGCCTTTTCTGTTAGAAAATCCTTCAAGAA
ATATGGAACAACGATCACATTTTACGCCAATTTTAAGACCTTCCTTGCCA
CGACTGCTAGCGAACGAGGATGATGTCCAACACACTTCCACGTCAGAAAA
TAGCAGCTTCCCTTCTATCCCATTACCACAACAATTGCAAGAATCAAACG
AATTTCTCACTGACAGGGAGATGAACAATATTTTTCTGAATGGAATGGGA
ACTTCATATCCTCAATATACTTTGGAAGACTTAGATGATTCATTTTTTGT
TGACGATGAATCAGTTCTGTAA
>OfMYB1R32
ATGAAGTGCAAAGACAATGGACATGATTCAAGAACATTCAATGGTTGCCC
CAGCATTAGGTTATTTGGGGTACAGATCGATGTTGCAGATGATTTTGGGA
AGAAAGATGGAAAATCTTTTATTAGGAAGAGTAAAAGTTTGGGGAATTTA
GAAGCATGCAACACAGAAAATACTCCTGTCGAATCCGGATATCTCTCCGA
TGGATTTATACATCAATCTTCCAGATTCAAAGAAGGCCGTGAAAGAAAAA
TAGGGAAGCCATGGTCCGAGGAAGAGCACAGATCTTTTCTACTTGGTTTG
GAAAATCTGGGAAAAGGGGACTGGAAAGGAATTGCGAAAAAGTATGTCCC
ATCAAGGAACTCTTCCCAAATTGCTAGCCATGCGCAGAAGTATTTCATCA
GGTTATCAGCACCAGAAAAGAAAAAGCGATCGAGTGTTTTCGACATTCCT
CTCAATGAAAAGAATGCATCAGCAACTCTTGGTTCACCCTCCAAAAAGGC
TTTTGAAAATTCACAGCATGCTAGTAGCTCAGGTGCTGCCTTGAAGAACC
TAGGTGAATTCAAAGGACAGGTCAGCATGCAACCTCCTTCAACATCATCT
GAGAAACCACCTCTTTCACCAATGCCTAAACTACCTGGAATTACCAACTT
TAATCCTGTGGCACCATACATGGCTGGAGGTTCATGCATTAACCAGAGCT
TTCTGGAACATAAAACTACACCAACTGTTTCTTGGCTTCCATTTGTGAAT
TACCCAAATCAGAATCATGTTTTTCTGCCTATTTTCAATCCAACAATCGC
TACGTGCGCACATTTCAAGCCTCGGCCATCGGATTCTATGTTAAGAGGGC
CAAGTCATCAGGGAGAATCATCTCAAGCAGGACCTTCAACTGGAGTTAAA
AATAATAATATCCTGAATCTCAGCATTGGAAAGCTGGAATAG
>OfMYB1R33
ATGAAGTGCAAAGACAATGGACATGATTCAAGAACATTCAATGGTTGCCC
CAGCATTAGGTTATTTGGGGTACAGATCGATGTTGCAGATGATTTTGGGA
AGAAAGATGGAAAATCTTTTATTAGGAAGAGTAAAAGTTTGGGGAATTTA
GAAGCATGCAACACAGACAATACTCCTGTCGAATCCGGATATCTCTCCGA
TGGATTTATACATCAATCTTCCAGATTCAAAGAAGGCCGTGAAAGAAAAA
TAGGGAAGCCATGGTCCGAGGAAGAGCACAGATCTTTTCTACTTGGTTTG
GAAAATCTGGGAAAAGGGGACTGGAAAGGAATTGCGAAAAAGTATGTCCC
ATCAAGGAACTCTTCCCAAATTGCTAGCCATGCGCAGAAGTATTTCATCA
GGTTATCAGCACCAGAAAAGAAAAAGCGATCGAGTGTTTTCGACATTCCT
CTCAATGAAAAGAATGCATCAGCAACTCTTGGTTCACCCTCCAAAAAGGC
TTTCGAAAATTCACAGCATGTCAGCATGCAACCTCCTTCAACATCATCTG
AGAAACCACCTCTTTCACCAATGCCTAAACTACATGGAATTACCAACTTT
AATCCTGTGGCACCATACATGGCTGGAGGTTCATGCATTAACCAGAGCTT
TCTGGAACATAAAACTACACCAACTGTTTCTTGGCTTCCATTTGTGAATT
ACCCAAATCAGAATCATGTTTTTCTGCCTATTTTCAATCCAACAATCGCT
ACGTGCGCACATTTCAAGCCTCGGCCATCGGATTCTATGTTAAGAGGGCC
AAGTCATCAGGGAGAATCATCTCAAGCAGGACCTTCAACTGGAGTCACAA
AAAAATAA
>OfMYB1R31
ATGGAAAATTCTAATACAAGCAGCCCAAAAAACCCGATTGAAGATGAAGA
GGAGATGGATGAAACTGAAAATGAAGGCAAACCCATGTATGGGAACAGCT
CAAGCAACAGCACTGTTGAAGAGAATGGAAAGAAGGCCAGTTCTGGATCT
ATAAGACAGTACAATAGATCGAAAACTCCTCGCCTTCGATGGACTCCGGA
GCTCCACCTTTGCTTTGTTCATGCAATTGAAAGACTAGGAGGACAAGAGA
GAGCAACTCCAAAGTTGGTTCTTCAATTGATGAACATTAATGGCCTTAGC
ATTGCTCATGTCAAGAGCCATCTTCAGATGTACAGAAGCAAGAAGGTAGA
CGACCCTAATCAAGCTATTTCGGAGCAACAGCTTCTTCTTGATGGTAGAG
ATCATCATATTTATAACCTTCGTCATCTTCCTATGCTACAAACTTACAAT
CAAACACCTATTTCGAGTTTACGCTTTGGAGATGCCATTTGGAGTCACCA
TGCCAATTCTCTTTATAGTCCTTCTCACAATGGATCGAGTACTATAACAA
GAAATAAATTGTATGGATCAGCTTCTGAGAGGATTTTTAGGAGCGATAAC
AAGGGATATATACAGGGTTATGATTTTCACATGAATAGGCAAGTGCCCTG
CTGGAGAACTCTTGAAAATGATCAGAAAGAACCAGAAAGAGTATTCCCAA
ATCAAAATTCTTGGCAAACTCAAGTTGGAATAAGCTTATCAAACCCAAAT
CTCAGTAGAACAAATCAATTTCAAACTTCTTTCCCTCAAAGTGAAAAGAC
TCCGGTGGTAGATCAAGGAGGTACAAGCGCATTGAAAAGAAAGTTTTCAG
AGGTGAATCTTGATCTAAATTTATCTCTAAAATCGACCTGTGAAGTCGAG
GGGAGAAATCATACAAGTTCCAAGAATGACGTAGTTGATAGTAGCTTATC
TCTTTCCTTGTTTTCTTCATCCTCAAAGGAAAATCACAGAAAACATGCAA
GAATGGCGACTAGTTCTTTAGATCTGACTTTGTGA
>OfMYB1R28
ATGCTGCCCGATGAATCGAGTAGCTCTACATGGAGTAGAGAGCAGGATAT
GCAATTTGAAAAAGCCATAGCAAATTATCCCGAAGAATCTTCAGATAGAT
GGGAGAAAATTGCCGACAATGTTTCTGGAAAATCGCTTGAAGAGGTTAAA
GATCATTATGAGCTTTTAGTTGATGATGTTAACCGTATTGAGTCTGGTTG
TGTGCCGTTGCCTTGTTATAATTCTTCTTCAGATGGTACAACAAGCCATG
CTGGTGAGGAAGGAACTCGTAAAAAAAGTGGTAATTTTGGGCATTTAAAC
AGCAACTCCTGTAATGGAGGCAAGAGTTCCGGGGCAGATCAGGATCGACG
CAAGGGGATTGCTTGGACAGAAGACGAACACAGGAGGTTTCTTGCTGGCT
TGGATAAACATGGAAAAGGCGATTGGCGAAGCATTTCCCGGAACTACGTT
GTAACGAGAACTCCTACACAAGTCGCAAGCCATGCTCAGAAGTATTACAA
TCGTTTGAACTCAATGAACAGAGATAGAAGGCGATCAAGCATTCATGACA
TCACCAATGTCAACACTGGAGATCTTTCGGTTCCACAGCATCCAATCACT
GGTCAAGCCAACGGCTTGCCTGCAGGAGGTTCGTCTGTCAATTCTAACAG
ATCAACACCTCAAACCCCAGCTGGTCCACAAGTTGGCATGTACGGGGCAC
CCACTATTGGACAACCCATAGGAGGGCCCTTTGTTTCTGCTGTTGGCACA
CCGGTGAATGGGCCTCTGAATGTTTCAGCAACAGCACACGTTGCATTTGG
TCTTCCTGGACCAGTGGTTACTGGTGCTCCTATGAACATGGGTCATATGA
CTTACCCAGTGCCACAGACCTCTACTCATAGGTGA
>OfMYB1R38
ATGGTGAAAATGGGAAGAAAGTGCTCATATTGTGGACACACAGGTCATAA
TTCAAGGACTTGCACCATTTCTAGATGGTCTGTTAATGGTGGACTAAGGC
TATTTGGAGTACAACTTGAACTATCATCGCCTTCATCCTATCCCATCAAG
AAATGCTTAAGCGTGGATTGCTTGTCTTCGTCGTCCTTCTTGCCTGCTGC
AGCCTCGTCTTCTTCCCCATCTTCTTCGCTATCATCCATAGTTTCAATCA
ACCAAAAATCAGATAAGGCATTCGTTGGTTCTCTCTCTGATGGTCACTTA
GCCCAAGTTCAGGAAAGAAAGAAAGGAATTCCATGGACTGTAGAAGAACA
CCGGATGTTCCTAACTGGGCTTGAGAAGCTAGGAAAAGGAGATTGGAGGG
GAATTTCAAGAAATTTTGTAACTACAAGAACTCCAACACAAGTTGCCAGT
CATGCTCAAAAGTACTTTCTCCGCCCAGGCAGTTTGTGTAAGAAGAAGAG
ACGTTCCAGCCTTTTCGACATGGTTCGTGATCCTAATTCAAAGACAAATT
CGAATCAGGAAGTTGGACAAGAAGGTGGTAATTGTCCCCTGATAGACCTG
AATTCATTTGGACAAGACAACGAGTGGAATTATCAAGAATGTGAAAATTC
TCGAATAGCTTCCAACATGAAGTCGAGCAGCTCCCTTTGTGCACATGGAT
CTCTCAACTCTTCTTCAATGGCAACAAGATATAGTTCTGCAAATGTTGTA
GCTCCTGATTTGGATTTAACTCTTTCAGTTCCCAAAACAGTGGGGAAAAA
TGAATCCTCCCCTTAG
>OfMYB1R42
ATGTATTCTGCTGTACCCATACACAGTTTGGCATTGGATGGGAGTGGAAG
GGAGTATCCATTTGATGGTACCAACTTGGTTGGGGATCCATGTGTAGTTC
TCACGACGGATCCGAAGCCCCGACTCCGGTGGACTTCGGAGCTCCATGAA
AGATTTGTAGATGCTGTCACTCAGCTTGGTGGCCCGGACAAAGCAACCCC
AAAAATGATAATGAGAACAATGGGAGTGAAAGGTCTGACGTTGTATCACT
TGAAGTCGCATCTTCAGAAATACCGATTGGGAAAGCAAGCTAACAAGGAG
TTAACTGAGAACTCTAAAGATGCATCTTGTGGTGCTGAGAGTCAGGATAC
TGGTTCATCTACATCAGCTTCATCAAGAATAATGTCACAAGATATAAATG
AATATACTATATCTTTTCTTTGTCCAGAAGCTTTACGAGTACAGATGGAA
GTTCAGAGAAGACTGCACGAGCAGCTGGAGGTTGAGCGTCATCTCCAGAT
CCGAATAGAAGCACAGGGAAAGTATCTGCAGTCAATTCTTGATAAAGCTT
GTAAAGCTCTTAAAGATGAGGACATTGCCTCTGCGGGGCTAGAAACTGCT
AGGGAAGAACTCTCTAAACTCGCAATCAAAGTTGGTAGTGAATGTGACGG
GATTACCTTGCTGCCTTCCATTGGCAAGGGCATGGTGTTGAATGGAAGTC
TAGTTACACCCGCACCACAGGCTGCTGCGCTGAAAAAAAGACCGCGGACT
TTGTTTGGTAGTGGAGACCCATCGCCTTTTGATGGCAATATGCAGGCAGC
CAAGTAG
>OfMYB1R43
ATGATCAATAGCCATAATCACAGTGATTATTCTGATAAAATGCAAAAATG
TCAAGATTATATCCATGCTTTACAAGAAGAGCATAAAAAGATTCAAGTTT
TCCAACGTGAACTCCCCCTTTGTCTTGAGCTTGTCACTGAAGCAATTGAG
GCATGCAAGCAGCAATTATCTGGTACAACTAGAAAGTATAATTTACATGG
GGAATCTGAGTGTTCTGAGCAAATATCAAGTGAAGGGCGAATCTTTGAGG
AATTTATTCCTATAAAGAAAGCTTTATCCAATTCTGGTGAAGATGAAGAA
AAGTCCCAAAAGCCAAATAATAAAAATAGCAAGAATGTTAATGAGAAATC
TTCCAAGAAATCAGATTGGCTTAGATCTGTTGGGCTTTGGAACCAAACCC
CAGATCCAACCCCAGAAGAGGATTTACCCAAAAGGGAAAGTTCTGGTGCA
TTTCATCAATTCAAGAGAGAGAAAAGTGTTGGTACTGAAAGGACTACTGC
GCAAGAGGCATTGAATAGGTTAGCGGCGCTGCCGGCGGTGACAGCGGCAG
CTGCCAATTCAACGGTTGAGAAAGTTGGTGGAAGTAAGAAGGAAGGACAA
TCTGAAAGAAAGGCAAGGAGAACCTGGTCTCCTGAGATGCATAAAAGATT
CTTGCAAGCCCTTGAACAACTTGGTGGTTCTCATGTTGCTACACCAAGAC
AAATTAGGGAGTTCATGAAGGTTGACGGGCTCACTAACGATGAAGTTAAA
AGTCATTTACAGAAATATCGGTTGCACACAAGATCACCAAACCACTCAAT
ACACAATAACAATAATCCACAGCCACCCCAGTTTGTTGTGGTGGGAGGAA
TATGGGTGCCACCACCGGAATGCGCTACAATGGCTACAACCTCCGCGTCT
GAAGAGGTATCTGGTGTTTTTGCCACATCTAATAGAATCTATGCGCCAAT
TGCTACACTACCACCACCCTTCCCTGGCACATCAACGTCCCCTAAACGAA
AGCAGCCATATAAACAAGCACGTACTGATGACCGAGGTAACCATAGTGAA
GGTGGAGTTGCTCACTCGCATTCCCCGGACGGTTCCTTTTCCACTCATAC
TACCAATACGTCACTGACTCACTGA
>OfMYB1R34
ATGGTGTCATTGAACCTGAACCCACCGGTAGGCTTTTATTTGGATCCGAC
AGGTATGGCTATTCCGAATCTCGGGTCGTTTTCTCCTACAACCGGAGCTT
CAGCCTACAACGGGACGGACGACCCGAATAAGAAGGTCCGAAAGCCTTAC
ACCATTACCAAGTCGCGGGAGAGCTGGACTGACCCCGAGCACGACAAGTT
CCTCGAAGCCCTCCAGCTCTTTGATCGTGACTGGAAAAAGATCGAAGCAT
TTGTCGGATCAAAGACAGTCATTCAGATACGTAGTCATGCACAGAAGTAT
TTTCTCAAAGTTCAGAAGAGTGGAACCCATGACCATCTTCCTCCACCCCG
GCCAAAAAGAAAAGCTGCTCATCCCTATCCACAGAAAGCTTCAAAAATTG
CACCTGTGGTTTCACAACCCACGCCATCTTTCCAAACTTCTCCTGGATTT
GTAAGAAAGGTTGATTCTTCACCTTTACTTAGACAACCTGATGGTCCTGC
ATCTGTGCCTGTGCAACTCACCAGTTCTCCACATGTGGAAAAAGGCGACA
CCATATCTGCTGGACAATTGCGTGCCAATATCAAGAGAAATCCAAGGACA
AGACCAACAGTTGAGATGATTAATGAAGAAACACATGGACAACCAATGTC
AGTTCTTCCTGATTTCGCTCAAGTATACAACTTCATAGGCAGCGTCTTTG
ACCCAAATGTGACTGGCCACTTGCAGAAATTAAAGAATATGGATCCAATT
GATATTGAAACAGTGTTATTGTTGATGAGAAATCTCTCCATCAATTTAGC
TAGTCCTGATTTTGTGGATCATAGGAGTTTACTTTCATCCCACGAGGTTG
AACCTGGGAAGGACAATGCCTATGTTGGAACTAATACCACACTTGGTAGT
CAATCTATGGATACAACTTAA
>OfMYB1R35
ATGGACAGAATTTATGGAGGTGCTGGCAGTGAGGGCGTGACGAGAGGCGG
AGGTGGGGTGATGATGACAAGAGACTCAAAGCCAAGACTGAGATGGACTG
CTGATCTTCATGATCGTTTTGTAGATGCTGTCACCAAACTTGGTGGACCT
GATAAAGCTACTCCAAAATCAGTTTTGAGGGTAATGGGGTTAAAGGGCTT
GACATTGTATCACTTGAAGAGTCATCTACAGAAGTATAGACTCGGGCAGC
AGCAGGCCAAAAAACAGAATGCTCTGGAACAAAATAAAGAGAATGGTGGG
AGTTCTTGTGGACAGTACAATATGCATACAGTTAGTTCAAGCAATAAATT
ACCAGCAGTAAAGAGTGAGCAGGGAGAAATCCCAATTGCTGAAGCATTAA
GATGTCAGATTGAAGTGCAAAAAACATTACAAGAACAGCTCGAGGTTCAA
AAGAAACTGCAAATGAGAATAGAGGCTCAAGGGAAGTATTTACAAACAAT
ATTGGAAAAGGCTCAGAGAAGCCTCTCGGTTGATATGAATGGTGTTGACA
CGACGAAAGATCACCTGGCTGACTTCAATTTGGATCTTTCAAATTTCATG
CAGAGAAATGGAAAAATTGCGAAGGTGCCCGAATCGAATTACATGGAAAA
GGTAGATGAAATAGAAGATGTGAAGCTTAAGCTTGAAGGACCTTCCACAG
ATTTTGATTTGAATACCAGAAGTAGTTACGATTTTTTTCGGCCCTAA
>OfMYB1R41
ATGGGTTCCAACATGGACATCGATCCCATTATTTTAAGTTGGATTCTTGA
ATTCGCTCTTAAACGACCCGTGGATGATAGTAGATTGAATTCTATGCTTG
AAACCTTCCCTGTCCCAGAGGACAATTATTTTCTCAGAAAAATGCTTTTA
TTGAAGCAACTGGAGTCGGATATCTCACGCAATTCTTCACTTTCGTTGAC
AACTCTTGAACACTTGGAATATCTCGAAGAACTAGAATACCGAAGAGGGA
TCGAAAAAGTTTCCGATGCCATGAAGAACGCATATTGCGAAGTCGCAGTG
GAATACACAGTGAAGTATTTGAGAAATGAACATGAGGATGGGGGCAAATT
TTGTGACGCAGTGAAGAGTGTGTGGAAGCGTAGGGTAAGGAAACTGGAGA
AGGAGGTGGAGAAGGGAGGGTTGGGTTCTGACGAGTTGTTTGATTGGAGG
CTTAAAATGGAGGCTGCAGTACTGGATCATGGTGTCCGTGAGAGGCTGGT
AAAAAAGAGTAAGGAAGTTGACGCAGTCGATGCACTTAGGGCTTATTTGA
TAGAAGAAAGGGAGGGACGGGGGCCTTCGTTTCTTGAGTTGGTTGCTGAT
AGATTGAAGAATGATGAGACACTGAAGAAGTTGCTCGGATTGGCGAATGC
CAATCGGATTGTGCCAAAAGAAACAGTTTTGCAGAGTGTTGATCCTGGGT
CCGCTGTTACTAACGACAACAGAGCATTGCAAAAAGATGCAGCATTGAGT
CGCAAACTTGTTGGTAAAAAACATGCCAGGGTTAGATCTGGGACTTGTAG
AGGAGCTAAGATTTCTGATTCTGACTGTTTGGAAGTATGCCCTGGTAGAA
AATGCAATTTGCCTCCTACCCCAGAAGTTAATAGAATACAGGAAGCTCTT
GACTCAAGTCGTATGGATCTTCAAGCAAGCGTAAAGGACCCCCTTCCTAA
TGAACTTGAATTTGCTGAAGAAGTCGCTGACACCATGAGAGGAAGTACAG
ATCATGACCCCATACAAGAGGATCACGTCAATCACAATCCGTCTGCTATG
AAAGTTGCTGGATTTGTTCGTGCTAATGAAGGAAATCCAAGTAATGGACC
GAGACCAAGCTTAATGGAAAGGAACAGTACTGCCCGAACTCACGAGTGGG
ATGACTCAATTGAGAATTCTTCAGAAGAATCACCAGATCAGGGGAGTAGA
ATAAAGTTACCAAGCCCAAAGAGAAGGCGTGTATCTCCTCTGACAAGTAA
TGGAAGAGAACAGCCAAAGAAGAGGAGAAGAGTTGGAAAATGGAGTGCGG
ATGAAGAAGATGCTCTGAGGACTGGAGTAGAGGAGTGTGGAGAGGGAAGT
TGGAAAGATATCCTAGAAAAGTACGGCCACAGATTTGCAGACAGAAGAAC
TCAAGTTGATTTGAAGGACAAGTGGAGAAACATGAAACGCACTTGA
>OfMYB1R46
ATGGAAGCACGCCCAGCTTTATCTATTCAAAGATCGTATGCTAGACAACT
TGGTAACTGTGGAGGATCAGGGACTTTACCTGTTAATCCGACATCTTTTG
AAGAGAAATATCCAAAGTTTCGGGACTCCCAGCAGGTTTCCACAGAGAGG
GAACTCATGCAACATCCTCCAGCAGTCATTTCACCTTTGTCTCCCAACAG
TGGGGTTGTTGGTCATATATTTTCTTCGTCCTCAGGATTTTCTAGTGATC
TTCATTTTTCATCCATCCCAAAGCAAGAAAAGCATCTACGACAAGCCCCT
TTCATTTCTCAATCGACAAATAGTGGGACATCAATTACATTACCAAATTC
TTGTGATTCTGGAATTCTTCAATCCACAGCATCAAGCCAATTTACCAAAG
AAAATAACAGCTCTTCTTGGTGTCCAGATTCACTGCCTGATTTTCTTGAT
TATTCACTTAGTACCTCAATCCAGAATAGTCAGCTAGATAGTATTAACAG
TGGTGACATTGGCATTTCATCTGAGGATCTTAGCAAAAGAAATGATTGGC
AGGAATGGGCTGACCAGCTTATTACTGATAATGATCCTTTGACCTCTGAT
TGGAATGAGCTTCTTGCTGATGCAAATGTTGAACTGAAGATGCAGCATCA
GATGTCCATACAACCAGTAAATCTTTCATTGCAGCAGTCCCAAATACCCC
AACAGCCTCCAGATACACTCGGAGAAACGAACACAGCTGTTGCTCAATCA
TCCTCAGCAAATGTGGCTACAGTAAAACAACGCATGCGTTGGACTCCAGA
ACTTCATGAAGCCTTTGTTGAAGCAGTCAACAAACTTGGTGGGAGTGAAA
GAGCTACTCCCAAGGGTGTTCTGAAGCTAATGAAAGTTGACTGTTTGACA
ATTTATCACGTGAAAAGCCACCTGCAGAAGTACAGAACAGCTAGATACAA
GCCAGAGACAACAGAAGAATCTTCAAATGAAAAACTACCTTCTGTAGAAG
AATTGTCATCATTGGACTTGAAAACGGGAATTGAGATCACTGAAGCATTG
CGGTTGCAAATGGAAGTGCAAAAGCGTCTACACGAACAGCTTGAGATACA
AAGAAATCTGCAACTTCAAATAGAAGAACAAGGGAGATACCTCCAGATGA
TGTTTGAGAAACAATTTGAGAAACAGTCCAGTGCTGACTTGCTCAAGGGG
ACTTCATCGACTATAGAGAACTCCATCAAAGAGTTGACAGGTGCTGCACA
AAATTCTCCTGCCAAAGATGATTCAGGATTACTGGCAGGTATCAGCAAAA
CAGCTGGTGACCCAGCTAACTTATCCATAGCATCTGGAGAAAATTCTCAA
ATTATAGGAGAGAAATTTAAAGCATTGGAGACTCAAGTTCTTGAAAATTC
TGAGGCAAATATTGATGGCACACCACCATCCTCAAAGCGCGCTAAAGTGC
ATGAATAG
>OfMYB1R52
ATGCTTCAATCATCTCATACAAAACAAGAAATTACTCTTCAGAACGTTCG
GAATAAAGATATGAGATTGGTGTTATCCAGTGATGCGAAACCAAGATTGA
AATGGACTCGAGAACTACACGAAAGATTTGTTGATGCAGTTAATCAACTT
GGTGGTGCAAATAAGGCTACACCGAAATCCTTAATGAGGGTGATGGGCGT
TAACGGACTAACTTTGTACCACCTCAAGAGCCATTTACAGAAATATAGGA
TGGGAAAGAATAAACCATCACAATCCTATTATGAGGATAATGAACAAGAA
AACTACAGAGATAATCAGAGTCCCTTCACTAGCAAGAATTGTGATGGAGA
GCAGAATCAGATTAATGAGAGTTTGCAGATAGCTCAGGCTCTACAAGTGC
AAATGGAGGTGCAGAGGAAAATTCATGAACAAATTGAGGTGCAAAGACAT
TTGCAACTGAGAATTGAAGCACAAGGAAAGTACTTACAATCTGTCTTGAA
GAAAGCACAGGAAACACTTGCTGGATATAGTGCTTCCTCGACAGAAGTCG
AACAAGCAAAAGCTCAACTTTCTCAATTAGTCGCAATGGTTGACGCTGGG
TGTCTAAGTCCTTCAGTGTCCGTTTTGACAGAGAGTGAAGGCTTACTTTT
AAAAGATGCAAACCATATAACAAGACATACCAGATGCTCGCTCGAGAGTT
CCTTGACATCGTCTGAGAGCTCAGGCAGAGAGGAAGAAACTCATCCAATG
CTCGACTTTGATGACAATGAGAAGAATAAAGTTTCCGAAACCTGTACTAG
GAAGAGGACTTATGTTGCGCTCACACTGATGGAAATGCATCCTGCAGAAA
AGAGTGGATTAGAGAGTCCAGTTAGCGATATAAAAAGGAACAGAAGTAAT
ATATATGATGGCTATTCTATTGTACAACCATCAGGTAAAAGATCAGAAGG
GAACAGAAGTCATGAACAATTGATAAAGTTTGGATCATTGGAGACCTTTG
ATTTGAACAGTAAATGCATGACAGAGTTTAGTTCAGGTCCAAAAGCGATA
GACTTGAACTGCAATGCAGTCGAGCAATTTACTGAAAATGTTTAG
>OfMYB1R51
ATGGAAACTTTGTTTCCAGCTTCATTCATATCAAATTCGAGTTTGTTGAT
GCAACAAAGGAAAAACACGATATGGACAAAAGAAGAAAACAAGCAATTTG
AGAGTGCACTTGCAGTGTTTGATGAAAGTACTCCCAATAGATGGGTTATG
GTGGCTGCCATGATCCCTGGAAAATCAGTTTGTGATGTGATAAACCAGTA
CAAAGAATTGGTGGCAGATGTTAGTAATATAGAAGCTGGTTTGGTCCCAA
TTCCTGGATACTTGAACTCTTCTTTTACAATGAAAATACCCGATAATCAC
AGTTTTGATGTGTATAGGAAGAGAAGGACGTCTTGCAATCAAGAAAGAAA
GAAAGGTGTACCATGGACAGAGGAGGAGCACAGACGTTTCTTGTTGGGAC
TTCAAGAACATGGCAAAGGGGATTGGAGGAACATTTCACGAAATTTTGTT
ATTTCTAAGACACCTACTCAAGTTGCAAGCCATGCTCAAAAGTACTATCT
AAGGCAGCTTTCAGGAGGGAAAGATAAGAGGAGGCCAAGCATCCACGATA
TTACATCAGTCCGCTTCACAAACAATAGCTCCTCGGATAATAAAAAATCT
CCATCATCGGATAATTCTTCTTCGGTTACATTGGTACAGAAGTCCATTGG
CACTCCAAAAATACTACTCAACTGGAGTCACAAAAATAATGGAGCTTCAA
TGGTTTTTGAGTCAGCTTATGATGATCCATTCACTACATTTTCATATGAT
ATTGCCTCGCATGCTACCTGTATAGTTAACCCCGGTGCTGCCAATCAAGG
TTTCCAGTTCCCGTTCCAATCCAAAAGATATCTTGAGTGA
>OfMYB1R47
ATGGAATCCAAAGTTTATAGGAATCCATCAATTAGTAGGGATGATATGTG
CAGTCCAGGGTGTCCAGAGACTTGGGAAAGAAAGCAGTCTGCATTAGTTA
GATCACCAAATAGTACAAAATTTCCCTCTTGCCACATGGCTTGTGGTTCT
TTCCCCTTTAATTCAGAGGGTGTAAAGATAGTTACTAGAGATAATGATGA
AAACTCCCGTAGGCGCACTCAACCTAGAAATGCAAACAAGGCAATTAGGC
CTGTGTCACATAGTGGATATTGGAGAATTAGGAAGTCGCTAGCATCTAAG
CATTGTAGAGCGACTTCAAATCTGAAAGAGGAAGGTTATAGTGCCAATAA
AAAAAGATGCAGTTTTCCGAACAAAAAGAACAGATATAAACGCCAAATAT
CTCAGAGGGATTATCCTTTCAAGAAAAGAAAGCTTTTTTACAGTAGCCCA
GCTCCTAATTCTGACGTACTCATTAACAGCGATGGAATTTGTAGCTTTCC
TGAGAATGACTCGAAAGGAGGTGCCCTGCTCTCTGGTCCTGCATCGCCTG
GAGTGAATGCTACTCCCACTTCTGCAGCAGGTGAATGTTCGCCCTTCCAG
TCTGGGAATTCCCATGAAACGGCAACTGTTGGGTCTCTTAAGAGTACTGT
TATGAAAGCTGTGAACGCATTACTTGGTGATGGACTACATGTTGGCATGC
TTCTCCAGGGTAAAAAGATTAAAGATGATAACAAAACTTTATTGCAGACG
GGAATCTCGCATGATAACAAACCAGATGCTCTGGGTTTTATGCTTGTGCC
CAATTCTACTCAAACTTTCCCAACACCGTGTCCAGATCCTTTCCGACTTC
CTCGTGATTCTCCACAACCACTAGCAAGGAGCCCTCTTATTGCCAATGGG
GTTCAAGATGCCATTGAGCAGAAAAGTTTGGATGTTCTTACGGATCCTGC
AGGAGGTAACTTCAGGAATTTCCCTGAAAGTGATAATGGTTCAGCTCGTT
CTACTCCTGATATGTTAGAGAAAACCCCTACAGTTTCACGAGCACTGGTT
GCTGCTCCTAAAATGAGAGAGGCACTGGCTATTGTTCCCATGCACATATC
TAAGCAATCTGAGTCGGCGAAGCGTCGAATGCGTCGGCCTTTTACTGTAT
CTGAAGTGGAATCATTGGTTCAGGCTGTTGAGAAGCTTGGAACAGGAAGG
TGGCGTGATGTTAAGCTGAGAGCTTTTGATAATGCGAAACATAGAACTTA
TGTGGATTTGAAGGACAAGTGGAAGACACTGGTGCACACTGCAAGAATAT
CCCCTCAACAAAGGAGAGGCGAGCCGGTACCTCAGGAGCTTTTAGACAGG
GTGTTAACTGCCCATGCTTACTGGTCTGAGCAGCAAACCAAGTACCGGCT
CAAATCACAACATGAGAGTTGCCTTGTCTGA
>OfMYB1R45
ATGAGGTGTCAATCATGTGGCTTTGAAAGTGTGAATGTAATATGTTATGG
AGATTGCAGAGGCAGGAGTGAAGTTGGAGAATCAAGGCCGTCAAGTGTAA
GAAATTCTAGTTCCGTTGTCTGCGGTCAAAAGCTGCTGAGCCTTTCATGG
GAGTATGTGGTGTTGACTAAGTGGATGTTCCTCGTAGCCACCTGTTCATC
GAAGGTCCTGGTTTATACCACCAAGGCTTTACTGGAGGAAGAATTGGCAG
AACCACCAGATACAGTAGAGACTCTATATTTCATGCCGCCGGAGCCATTG
CCTTGGGATCGGAGAGACTTTCGCAAGCACGAGAGATCCGAACCCACCCG
CCTTGGTGCTGCTGGAGGTGTCAGATGGCGGGACCTGCCGCATCTGTTTT
ATCCGCCTCCGCCTCCTACGCATCATCCCTATCACCATCACCACAACCAG
CAACGATGGTTCTCCGATTTCCGCTCCCGCCCTCTTCCCCCTGGTCATGG
TAAGCAGGGTGGTTGGCATATGTATCCTGAGGAGTCCGCTCGTGGGGTTC
CGCCTTTAGGGTCTCGATTCAATGAAAGGAGTTTTGATGACGACAATTCT
CGGCCTTTTTTGTCTCGTGGTGATGGAAGATATTTCAGAAATAGCCGGGA
ATCTAGGGGTTCCTTTAGCCAGAAAGACTGGAAGGTTAACTCTTTGGAAC
CTCCCAAATCACCAAGTGGTCTTGGAAAACTAGATAATGAGGTCAATGAT
CAAAAGTCTGTAGGGAATATGCAAACAGGCAACAACAATGACAACCACAA
CAAAAACAACTCCCATCCTGATCCCAACTTTGAGAAATCACATGATCAAT
CTGAGATGAAATATCAACTTGATGAGAGTGGTAATGATGCTGATGGATTG
GGCAGCACTGTTCAGAAAGTAGAGATGGAGAACTCACTGGGATCGATAGA
TTGGAAGCCCCTGAAATGGACCAGATCAGAAAGCTTGTCTTCTCGGGGAT
CTGGTTTTAGCCATTCAAGTAGCATGGGAGCGGACTCCAATGAGATGAAA
GCTGAGATGCAACCAAAGAACGTGATGGCAGTCCAGTCTCCTTCTGGGGA
GGCTGCTGCTTGCGTGAAATCCAATGTTCCCACTCCCGCTCCGTCTGAAG
AGACAAGTTCCAGGAAGAAGCCACGCCTTGGCTGGGGAGAGGGACTGGCA
AAGTATGAGAAGAAGAATGTAGATGGCCCTGAAGATGGTGCAACCCAAAA
TGGATTGGTCATTAGCGAAAATAAAACAGAACCTGCACACTCTCTCTCTG
CAAACGTGGCTGATAAAAGTCCTAGAGTAGCAGTTTTCCTTGATGACGAC
TCTCCTGCTACTCCATCTTCGGTTGCTTGTAGTTCCTCACCAGGTACCGA
GGAAAACCAATCAGTCAAGGTAGCCAGTGTTGATCATGATGCTTCTAATT
TAAGCTGCTCACGAAGCATTCTTTCACATAATCCCTGTCAGGGACCAGCG
TTTAATTTAGAAAATTTGGAGCCCGCATCTGTTGCTAATTTGAGCTCTTA
CATTAATGAGTTGTTACAATCTGATGATTCAAGTTCCATGGATGCTGGTT
TTGTGCAATCCACTGCTATGAAAAAGTTGATGGTGTGGAAAGTTGACATA
TTAAAAGCAGTCGAGATGACTGAATCTGAGATAGACTCGCTTGAAACGGA
ACTGAGGTCATCGATATCTGAATCTAGAGTTGGCTGTTATCATCCTTCTG
TATCCAGTTCACTGCCTGTAGAATGCAACCTTAGAGATTGTGAAGAGCTA
GTTGCTGGACCTGCCCCGCTGCAGTTTGCTTGTAGCGGAACTAAGATTAT
AGAGAGCACAGCTAATGCATTGGAAACTGATTTGAAAGAAGAGAATATTG
ATAGTCCAGGAAGTGCGACATCTAAGTTTGTTGAAGTGCCTTCTTCTGGG
CAAGATGTTTTCCCTCTTGACACAGCAAAACCCATTGATGGTTTCTTAAA
GTTAGATGTAAATAATTGTAGGAAGCTGGGAAACAGTGATCTAAATGATG
AGGCAAACACTGGTGATATGCCCGCTCATGTTGATGATTTTCAACCTGGT
CTAAGTAGTAGTTGTCAGACTCAGTCTACTGATATCATTTTAAGTGGCAG
TGGGGAAGAAATTTATAATTTAATAATGGCTTCTAACAAAGATTCTGCAA
ATAGAGCTTCGGAAGTGCTTAATAAGTTATTGCCTGCCAATCAGAATCAT
TCCACTGTCTCTTATTTGCAATGTGATCCCATGATAGTGAAGAAAAAAAT
TCTAATGAGGCGGAGATTCTTACAGTTTAAGGAGAAAGTTATCACTCTCA
AGTTTAGGGCATTTCAGCATTTCTGGAAGGATGATCGTCTACTTGCTTCA
ATGAAAATTCTTGCAAAGTCTTCCAAGAAGTTAGATCAAAGGTTTCGGTT
TACGCGCAATAGCTCTCAAAAGTATCTTCCCTCTGATATCCCTCAATTTT
CATATCCGGATGGGATTTTTAATGTGGTGCCTGAAGCAGAAGTAAGTGAT
TATGTGAGCAGCTTGCTTTCAGATGCCCAGGTCAAACTCTGTAGGAATAC
GTTGAAGATGCCAGCTTTAATTTTGGATGATAAGGAGAAGATGATATCAA
AGTTCATTTCGAGTAATTGTTTGGTGGAAGATGCATGTGCTGTTGAGAAA
GAAAGGTCTATGATCAACCCCTGGAGTTCTGAAGAGAGAGAAATTTTTAT
CGACAAGCTTGGTACATTTGGGAAAGATTTCAGGAAGATCGCATCATTTC
TGGATCATAAAACCACTGCAGATTGCGTAGAGTTCTACTACAAGAATCAC
AAGTCTGATTGCTTTGAAAAGGCAAGAAAGAGGCCCGATGTTGCCAAGCC
AAAGAAGTCCAGATCTACTAATACATACCTGGTTGCATCCGGGAAAAGAT
GGAATCATGAGGTTAATGCAGCTTCCCTTGATATAGTGGGTTCCACAGCT
AGTGCAGCTAATGCTATTGATGGCATAGAAATTCAGCAGAATCACACATC
TAGACACTTTTTCGGTGGTGCTTACAAAGCACTGAGAATTGATGATGGTT
CATTAGAGCATTGGACTGGTCTTGACGTCTATAATAATGACAGAGAAACT
CTGGCTGCTGATGTTTTGGCTGGTATCTGTGGCTCCCTATCATCAGAAGC
TACTGGTTCTTGCATCACGAGTTCTGTTGACCTTGGAGAGGGCTATCACA
ATTGGAGGTATCACAGAGTGGGTTCTTCCACAAGGCAGTCTTTAACTGCT
GAAGTTACACAGAATGTTGATGGTGAACGTTCAGATGATAGCTGTGAGGA
TATGGATTCTACCGATTGGACTGACGAGGAAAAGTCCATCTTCATTCAAA
CCGTGTCATCCTATGGCAAGGATTTTGCAGAGATCTCACGATGTGTCAGA
ACAAAATCCAGAGATCAATGCAAGGTCTACTTTAGCAAGGCCCGGAAGTG
TCTTGGATTGGATCTGATTCATCCTTCACCTGGCGATGTAGTGTCTGGTG
ATGTTAACGGAGGTGGCAGTGATGCAGAAGGTGCATGTGTTGTGGAGACT
GGCTCAGTTATTTCCAGTGAGAAATCAAGATCTAAGATGGAAGATGACCT
TCTGTTGAGCTGTGAATCTGATCTTGTAGGAACAATGAATTTGAAGCCTA
ATGTTAACAAATATGAGAATAGTCATGGAATAGCACATCAGGTTTCCATA
GGTACTGAACATGTGTTAAATAATTCTGTGCCTACTGATTGTCAAGTGGA
TAATAAGCCAGATCTAGACTTTGATGTGGGCTGCGAGGAACGAAATGGTG
TTGAAAGTGGGTCTGCCGCTGCTGTAGAACATAAAAATGTTCTTGTATCC
TCTGAGGAAGCAGCCGAGCAAGTTATTGAAGAGGCAGATGACCTTGCCCT
GCCAAATGGATCGTGTAATGAGGCTGAGAAGACTGTTTTGCTTGAAGTTC
CTAATGGGCATCTGGGGCCAGGAAATGAAGGACAAGGACTCCTGTTACCC
GAATGTAGTTTGAATAATAAGAAAGTTGAAAATGGGCATGCTACTTCTGG
TGAAACGAATAGTCTAAGCTGCTCAAAGAGAGAGATGAACTATGAGCACC
AGCCATCTGCAATTGCTTCTCATCCTTCTGCTGACATGCATTATTCTACA
CAGGTCAATATTTTATCTGGATGCCAAAAGAAGGCTGGCTTGGAAAGCTC
TTCCGCAGACAAGTCTCACACCATTATGTTGCAGCACAGAGATTGCTTAG
CGCCTACGAGTTCGTTGCTGCGATTTTCTGCTCCAACTAAAGTCATATCA
TCAGCCATTGGTGACGATGGGAATAAGGATGATCAGGGTCAAGAGATTGT
TTTGGTAGGTGATTGTCATCGGCATTCAGGACATTCATTGTTGGACCATG
TTGAATCTTCCCAGGTTCTCTGTGGTTATCCTTCGTCAGTTTCAACAATG
AAAGAGAGGAATTGCAATATGAATTGTAAAAGACCCATTTTACCTCGAAG
TGTTCCCAAGTCAGATGGAAATTTTCATCTGGACAGGCATTCAAAGTTTT
ATCTCCAGAAGTGCAACAGTTTGAGAAATCATAGTTCAGATGCTGAGGCT
TCACTTCCATCCCGAGAACAGACCAAAGATCATTATAGACCTCAATCAGG
CTGTTCAGCAGATTTGGAAAAACCTTGCGGAAATGGTGATGTGAAATTGT
TTGGTAAAATTTTAATCTCCTCTGAGCAGAAACCTATTTCTAGTGTACAC
AAGAGTGAAGATAATAACACTCGGCATCGTACAGCAGGAAACCAGTCAGT
AAATATGAAACTATTGGGTGATAGGAGTACTGATTTCAATTCAGATCAAG
TGCCGTTTGAACATGACAACTGTTTGGGCTCTGAGCATGCTCCTGTTAGG
AATTTTGGGTTTCGTGATGGAAACAAAATGCAAAATGGCTTTCCTCAGTT
ACCCGACTCTGCTCTCTTGCTGACCAAGTATCCTGATGCATTTAGTGCTT
GTGCCACACCCTCTGCCAAATTGGAGCGAGCTGTTAGGAGCAATGGCCAT
AATTTAAATGGCATCTCTTGTTTTCCGACTAGAGAACCAAGTAGCAGCAA
TGGATTGAGGAGTCAAGAAGTTCAGCCTTTTAGCATAGATATGAAGCGGC
AGCAGGATTTATATGCTGAGATGCAAAGAAGAAACAGGTTTGATGTTGTT
TCAGGTATACAACAGCAAGAAAGAGGGATGGTTGGAATTAACCTCGTAGG
AAGAGGTGGGGTTCTTGTTGGAGGCCAGACTACTGGTGTTTCAGATCCTG
TGGCAGTCATCAAAATGCAGTATGCTAAGAAACAATTTGGTGCGCAGAAC
ATCATCATAGAGGATGATTCTTGGAGAAGCAAAGGGGATGTAGGCAGGTA
G
>OfMYB1R50
ATGGAGGGAAGTGGAGATAATATCGAAAGTTCTAAGACGAGCCCTATTGA
GATAAATGATGACGAAGGTGAAAGTGAGGAGAAAAATGAAGAGTCCAAGC
CTAAAGACGGAGGAAGCTCAAGCAACAGTACTGTTGAAGAGAGCGAGAAG
AAGCCATCCGTAAGGCCTTATGTCAGATCCAAGGTGCCTCGACTCCGGTG
GACACCTGATCTTCATCTGCGCTTTATCAATGCTGTTGAAAGACTTGGGG
GTCAAGATAGAGCAACACCAAAATTAGTTCTTCAATTAATGGACATCAAA
GGGCTTAATATAGCTCATGTCAAGAGTCATTTGCAGATGTATCGAAGCAA
AAAAACTGATGATCCCAGCCAATTCGGGATGACAGATCAGAGGGTATTTA
TGGAATGCGCAGATCGATATATCTATCATCCAAGGCAGCTTTCTCATCTT
CCAAGCTTTAACCAAAGGGATGATTGTACTTTCAGGAAATGGATGCATAA
TTCCACCACAAGACAGAATACTTATCACAAGATCAGTCGACCGGGATTTT
ATGATAATCTTACTGAGAGGATCTCGAGCAACCAATATTATAGGTCAGTA
AGTCATGATCTTCTTAGCACCAGAATTCTCTCTTTCAATGAAGGATCCAC
TCGGAAAATCAATGAATCCAAAGATGAACTCGGATCACTTCATGAGCACG
AATCTTGGTTAGGTCAATCTAAACAAAACCCTTTTGGTGAGCTCAATTCC
TTAAAGCTGATGCAACAGAAAGTTCATGAGAGTGTCCCTCCTCGAGATAT
GGATCGAACAACGAGTTTTCAAAGGCAGACAACGGTAAAAAGGAGCTCAA
ACTGTGACCTCAACTTGAATTTATCGCTTGGATCAGAATCAAGGGATGAT
GAGAGGCATCAAGGTTTAAATGACGATGAGAACAACTTGTCATTATCATT
GTACACTCCGTCTTCGTCGAAGATTAAGAAGTTCAAAGAAGATGATAGTA
ATGCAAGAGGGGCGAGTACTCTGGATCTGACTCTGTGA
>OfMYB1R44
ATGGGGAATCAGAAGGTGAAGTGGACGGCGGAGGAAGAGGAAGCCCTAAA
AGCGGGTGTGGTGAATCACGGCCTCGGCAAGTGGAAGAACATTCTCAGAG
ATCCTCAGTTCGCCACCCACCTCAGTAATCGTTCTAATATTGACCTAAAG
GACAAATGGCGGAACATGTGTATTAGCTATGGACAGTGCTCTAGAAAAAA
ATTGAAGGCTTCTAGAGTAAAAACAATTTCATCTGAGGCTCTCTCCACTC
TCACCACTGGAAACTTAGTTGCTGAGGCTGACGTTGTTGATGATATTTCC
AGAAGCCCATGGGACGTTAGAGATGCTCCAGGGTACAAAACCATGATATT
TGAAGCACTATCATCCATCAGAGACTCCAATGGATCCAATATTGATGATA
TAGTGGGTTTTATTGAGAAAAAGCATGAAGTGCCACAAAATATCAGACGA
ATACTGAGTACAAGGCTGAGGAGACTTGTCTTGCAAGGAAAACTTGAGAA
GGTAGACTGTCGAGATTTTGTTAAACCATTCATTGTCAGAAACAGGTTAA
AGTTAGCCTTGATGGTGGGTTTGGCTAGTTGGTCCAGGACCGCTACAGGA
CGAAAACACCTATGCCAAAACAAAAAGATCTCTCTGCTGAAACAGCCTGA
AGATGCTGCTATGACTGCTGCCTACAAGATTGCGGATGCAGAATATAAAT
CGTTTGTGGCAGCAGAAGCAGTTAAAGAGGCTGAAAGGGTCTCAAAATTG
GCCGAAGATGCAGGTTCATTAGTGTTGCTTGCGAATGAGATATTTGAGAA
ATGTTCGAGAGGTGAAACCTTTTGCTTAGCGAAGTCATCCTATAATTTTG
ATTAA
>OfMYB1R53
ATGATCATAAACTGCAATAGTCGTAGTGATTGTTCTGATGAGAATATTCA
GAGATGTCAAGATTACATCCAAGCTTTAGAAGAAGAACGTCGCAAGATTC
AAGTTTTTCACCGTGAACTCCCCATTTGTTTTGAGCTTGTCACTCAAGCA
ATTGAGGCACGAAAGCAACAGTTATCAGGAAAAACAACAGAGTGTGATTA
TAATGTGATATCTGAATGTTCCGAGCAGACATCAAGTGAAGGGCCAGTTC
TGGAAGAGTTTATTCCTATAAAGAGAACCTTATCCACTTCTGTTGATGAC
GAACAAGAATTTAAGAGGTCAAAGAATAATACTAATGCTAGTAAAAATAA
TAAAGTTTCAAAGAAATCGGACTGGCTTAGATCCGTTAAATTATGGAATC
CAACCCCAGATCCACCCTCCAAAGAGGATTCACCAAGAAAAGTGTCAGTG
ATGGAGGTAAATAAAAATAGCAGTGGTGGTGCATTTCATCCATTTCGGAA
AGAGAAAAGTACTGTATCTACTCCACAAGGGCCAATCAGAATGTCGGTGC
CTGTGGCTGCCACTAGTTCTGTGGAGGAGATAGGCGGCATCTGCGGTGGA
AGTAACATGGACGAGAAGGAAGGACAGTTTCAAAGAAAACCTAGGAGGAG
TTGGTCACCTGAGCTACATAGAAAATTCTTGCAAGCCCTTCAAAGACTTG
GTGGTTCACAGGTTGCTACACCGAAACAAATTAGGGATTTGATGAAGGTT
GAAGGTTTAACTAATGATGAAGTAAAAAGTCATTTACAGAAATATCGACT
ACATAGGACACGACCAGGTCATTTGATTCACAACGAGCAGAGCAGTATTT
GGTGA
>OfMYB1R54
ATGATCATAAACTGCAATAGTCATAGTGATTGTTCTGATGAGAAAATGCA
GAGATGTCAAGATTACATCCAAGCTTTAGAAGAAGAACGTCGCAAGATTC
AAGTTTTTCACCGTGAACTTCCCATTTGTCTTGAGCTTGTCACTCAAGCA
ATCGAGACACAAAAGCAACAGTTATCAGGAAAAACAACAGAGTATGATTA
TAATGTGATATCTGAATGTTCTGAGCAGACATCTTGTGAAGGGCCAGTTC
TTGAAGAGTTTATTCCTATAAAGAGAACCTTATCCACTTCTGTTGATGAC
GAACATGAATTTAAGAGGTCGAAGAATAATACTAATGTTAGTAATAATGA
TAAAGTTTCAAAGAAATCGGACTGGCTTAGATCCGTCAAATTATGGAATC
CAACCCCAGATCCACCCTCCAAAGAGGATTCAGCAAGAAAAGTGTCTGTG
TTGGAGGTTAATAGAATTAGAAGTGGTGGTGCATTTCATTTATCTCAGAA
AGAGAAAAGTAGTGTAACTACTCCACAAGGGCCAATCAGAATGTCGGGGA
CGGTGGCTGCCACCAGTTCTGTGGAGGAGATAAGTGGCGGTGATGGTGGT
GGAAATAACAAGGATGAGAAAGAAGGACAATTTCAAAGAAAAGCTAGGAG
GAGTTGGTCACCTGAGCTACATAGAAAATTCTTGCAAGCCCTTCAGAGAC
TTGGTGGTTCACAGGTTGCTACACCAAAACAAATTAGGGATTTGATGGAG
GTTGATGGTCTAACTAATGATGAAGTAAAAAGCCATTTGCAGAAATATAG
ATTACATAGGAGAAGACCAGGTCATTTGATTCTCAATAACAGCAGACAAG
CAGCACAGTTTGCGGTGGTGGGAGGAGTCCTGGGTGCCGCCACCTGA
>OfMYB1R49
ATGCCGACTGATGAATCAAGTAGCTCTATGTGGAGTAGAGAACAAGATAG
GCAATTTGAGAAAGCACTGGCAACTTACCCCGAAGACTGTTCAGATAGAT
GGGAGAACATTGCAAGCCGATGTTCCGGTTATAATTCTTCATCAGATGGT
TCGACTAACCATGCCGGTGATGAAGAAACTGGTAAAAAGGGTGGCAGTTT
TGGGCACTTAAATAGAGATTCCAATCATGGAGGCAAGGGTTCCAAGTCAG
ATCAGGAGCGCCGCAAAGGGATTGCTTGGACAGAGGAAGAGCACAGGTTA
TTTCTTCTTGGTTTGGATAAATATGGAAAAGGTGACTGGCGAAGCATTTC
CCGGAACTTTGTGGTGACCAGAACTCCTACTCAAGTGGCGAGCCATGCCC
AAAAATACTTCATCCGTTTGAACTCTATGAACAAAGATAGGAGGCGGTCG
AGCATTCATGACATCACTAGTGTCAGCAGTGGAGAAGTTTCAGTGCCACA
AGGTCCAATTACTGGCCAAACAAATGCTTCTGCTGTGGGAAGTTCATCTG
CCAAATCAAACAACCAACCTCCTCAAGTCCCAGATGCTGCTCCTGGAGTT
GGGATGTATGGAGGAGCACCAGCTATTGGGCAACCAATAGGAGGACCCCT
TGTTTCTGCAGTCGGCATGCCAGTGAATGTTCCACCACCAACTCATGTGG
CATATGGTGTCCGAGCTCCAATTCCAGGACCCGACCCTCAGACTAGCATG
GGTCCTATGACTTATCCAATGCCACACACATCTGCGCATGGGTGA
>OfMYB1R48
ATGAGTAGTTGTGCAAGGAACAGTGGGGTGAGGCAATATATAAGATCAAA
GGTGCCTAGATTAAGATGGACTCCTGATCTTCATCACTGTTTTGTTCATG
CCATAGAGAGGCTTGGAGGCCAGGACAAAGCAACTCCAAAGCTTGTTCTT
CAGTCGATGGATGTTAGAGGACTCACCATTTCTCATGTCAAAAGTCATCT
TCAGATGTACAGAGGCATGAAGTCTGATATGATGAGCAAACTAGATAGAA
GCAGCAGTACACAGCAAAAGAAAAAGTTACTTGAAGAAGATAATCAAGAA
GGATGTGTTGAACAGGAATTTCCAATGGAAAGATCAGATGCACAACAGTT
CATTTACTCTCCTCTACCTGTAAAAAAAGCTCGAATCGAGAAGATTAATT
CTTTCTCGGAGAAGCAAAGAATACGTGAGTCAGTCGCAAATCCGTACTGT
GATGATGATTATAACATGCAGACTAGGGCTGAGAAAAGTGGCAATGAAGA
GAGAAAATTCAAATGGCAGATTCAAGAAACGCCTCAAATCTGCAGTGCTG
CTCCATTCTCTATGCTACAGCAAGATTTCTTACACACCACCCTCCAACCT
TATTCCATTGCAGGTTCACTAGTAGAATCTGAGTTTTTCAAGGTGGTTCC
GAACCAAGAGAAGGAAAAATGCGAATCATTTGAGCAAAGGAAACTCGAGA
GCTTAGGCCATATTCAAACTGCAGGTGATGAGATCGAGGGTTGTGAATTG
TCATTGTCCCTCTCATTGCAGAGAAGTAATGGTTGTTCCACGAGCGAAAT
TGTCAGCGAGGCAATATCGTCAACCTACACCAGCAGGTCTAACATTATTC
AGCACTCAGCCTCTTCTTCGCAAAATCATAATGTTAATCTAGACCTCTCT
ATTGCTTTATGTAGTTCTTGA
>OfMYB1R60
ATGGCTAAGGAACCTGCGATGAAGTGCGAAGACAATAGACATGACTCAAG
TACATGCAATTGTTGTACCAGCATTAGGTTATTTGGGGTACAGATCAATG
TTGCAGATGATACTGGAAAGAAAAATGGGGAATCCCTTTTGAGGAAGAGT
AAAAGTTTGGGAAATTTAGAAGCATGCAACGTGGAAAATACTCTGGTCGA
GGCAGGATATCACTCTGATGGATTTATGCATCAATCTTCTGTATCCAAAG
AAGCCCATGAAAGGAAAAGAGGGAAGCCATGGTCTGAGGAAGAGCACAGG
TCTTTCCTAGTTGGTTTGGAAAAGCTTGGAAAAGGAGACTGGAAAGGAAT
TTCCAAAACCTATGTTCCATCAAGGAACTCTTCCCAAGTTGCTAGCCATG
CACAGAAGTATTTCATCAGATTATCAGCAACAGAAAAGAAAAGGCGTCGA
TCGAGTGTTTTTGACATTTCGCTCGTTGGAAAGAATACATCAGCATCTCT
TGGTTCCCCGTCCAATAAGGCTTTTGAAATTTCACCACATGCTAGTAGCT
CAGATGCTGCCTTGAAGAAACTTGGTGAATTCGAAAGACAGGTCAGCATG
CAACCTCCTGTAACAACATCTGTGAAACCTCCTCTTTCACCAATGCCTAA
ATTACATGGAATTACCAACTTTCGTCATGTGGCACCATACACGGCTGGAG
TTTCATGCATTAACGCTTTCTGGAACATAAAACAATACCAACTGTTTCTT
GGCTTTCAATTGTGA
>OfMYB1R56
ATGACGAGGAAGTGTTCGCATTGCAGCCACAACGGGCACAATTCTCGGAC
GTGTCCCAATCGAGGGGTGAAGCTGTTTGGAGTCCGATTGACTGATGAGT
CGATCCGAAAGAGTGCGAGTATGGGGAACTTGACCCATTATATGAATGGT
GGAAGTGGGACTCCCCAAAACGGCGTTGCTCATGATTCTCCGGGCGAAAC
CCCAGATCACGCCTCCGGCGCTGCTGGTGGCTACGCCTCCGATGACTTCG
TTGCTGGGTCATCATCCAGCCGAGAAAGAAAGAAAGGCGTTCCATGGACT
GAAGAGGAACATAGGATGTTTTTGCTTGGTTTGCAAAAGCTTGGCAAAGG
TGATTGGCGAGGAATTGCGCGAAATTATGTTATCTCTAGAACACCTACCC
AGGTGGCTAGCCATGCCCAGAAATATTTTGTCAGGCAATGTAGTGTTTCT
AGAAGAAAAAGACGCTCCAGCCTCTTTGATATTGTGGCAGATGATTCGGC
TGACACTCCAGTGGTATCGAGAGATATTTCTGCTGTGGTGCCCCCAGAAG
CTGAGACGCAAAGCAGCACCCACCCACCTCCTCCCGCTGAAGATGAAGAG
TGTGAATCAATGGAATGTGCAAATTCCAATGATGGTGAAACCATGCTTCC
TAAGCCGGTGGGCTCACAATACACTTACCCGGTTGTTTGTCCAGCTTATG
TCACTCCGTATTTTCCTGTTTCCTTTCCCTTTTTGCCGGGCTACAATATG
GAGCCAGTGAAGGAAGAAACCCATGAAGTGCTTAAGCCAACAGCTGTTCA
TTCAAAGAGGCTCATTAATGTTGATGAGCTGATAGGCATGTCAAAACTAA
GCTTAGGGGAATCCCTTGGTGATGCGGGAAAATCTACCCTCTCTCTAAAA
TTGGTTGAAGGCTCTACAAGGCCATCTGCCTTCCATGCAAATCATGCTTC
AGGAAGCTCACGCATGAACTCAAGCCACAGCCCTATCCGTGCTGTTTAA
>OfMYB1R59
ATGGTTTCATTGAACCCGAACCCACCGGAAGGCTTCTACTTGGATCCGAC
CGGTATGGCTCTTCCGAATCTTGGATCGTTTTCTCCTACAGTCGGAGCTT
CAGCCTACAACGGGACCGACGACCCGACTAAGAAGGTCCGAAAGCCCTAC
ACCATTTCCAAGTCGCGAGAGAGCTGGACTGACCCCGAGCATGACAAGTT
CCTCGAAGCCCTCCAGCTCTTTGATCGTGATTGGAAAAAGATTGAAGCAT
TTGTCGGATCAAAGACAGTCATTCAGATACGTAGTCATGCACAGAAGTAT
TTTCTCAAAGTTCAAAAGAGTGGAACCAATGAACATCTACCTCCACCCCG
GCCAAAAAGAAAAGCCGCTCATCCTTATCCTCAGAAAGCTTCAAAAATTG
CGCCAGTGGTTTCACAATCAACGTCGCCTTTCCAAGCTTCTCCTGCAGTT
TCTGTTCCTGGATTTGTAAGAGGGCTTGATACTTCTCCTTTGCTCAGACA
CCCTGATAGAGCTGCATCCGTGCCTGGGTGGACAGACAGCTCTGCACAAA
TCACCAGTTCTCCACATTTGAAAAAAGGCGACACTATATCTGCTGGACAA
TCGCTTGCCAATATCAAAAGCAATCCAAGGACAAGGCCAACAGTTCTTCC
TGATTTTGCTCAAGTATACAAATTCATAGGCAGCATCTTTGATCCAAATG
TGACAGGCCACTTGCAGAAATTAAAGAATATGGATCCAATTGATATTGAA
ACAGTGTTATTGTTGATCAGAAATCTCTCTATCAATTTAGCTAGTCCTGA
TTTTGAGGATCATAGGAGGTTACTTTCATCCTATGAGGTTGAACCCGGGA
AGGACAATGCCCATGTTGGAACTAAAACCATACTTGGCAGGAAAATTGCA
CCGGGGTCCCAAACGTTTGCAAAAGGTGCAAATTTGAGATCACTGTTTAA
CTCTTGGTACCAGAAGCCAGAAGGCACACATGATCATGAGCCCGGGGAGC
AGTCAATCCATGCCGTTCACTCATATCAATTCCACCAAGATAATCTCCAT
CAGATGACGGGCACCCTCTCCTTCCTGTGCCAAAAGGCAGCAGCTCAAAA
TATTGTCCCTTGA
>OfMYB1R63
ATGGAAACCATACATCCAGCTTCATTCGTGCCAAATTCAAGTTGGTTGAT
GCAACAAAGGAAAAACACGATATGGACAAGAGAAGAGAACAAGAAATTTG
AGCTCGCTATTGTAGTCTATGATGAAAAAACTCCCTACAGATGGCATAAG
GTGGCATCCATGATCCCCGGTAAATCAGCTATTGATGTGATAAACCAGTA
CAGGAAACTGGTGGCAGATATTACTAATATTGAAGCTGGTTTGGTTCCGA
TTCCAGGATACTTGGCTGCTGCTTTCACTTTAGAATTGGGAGAAAATCGT
GATTTTGATGCTTTAAAGAAGAGAGGAAGGTCTTGCGATCAAGAAAGAAA
GAAAGGTGTACCATGGACGGAGGAGGAACACAGGCGTTTTCTATTGGGAC
TAGAAAGACACGGAAAAGGTGACTGGAGAAATATATCGCGAAATTTTGTG
ATCTCCAAAACACCTACTCAAGTTGCAAGCCATGCTCAAAAATACTTTCT
AAGGCAGCTTACGGAAGGGAAAGATAAGAGGAGACCAAGCATCCATGATA
TGACAACACCTCTTCTCACAAACACCACCACCACCACTACTACGACTTGG
TCAGAATCAGTTGATAAAAAACTCGACTCAACTGCCACTCCAAAAAAATT
GCTCAACTGGAACGACAAAAATGGCGGTGCTTTAACGATTTTTGACTCGA
TTGCATATCCAAAAGATATTGCAAGATTTCATGGGAGAGCTGGGAGCAAT
ATCTGTTCACCATACTAG
>OfMYB1R57
ATGGATGTCTCTGGAGCTACGTCTAGATCTTTACCCATTTTGCCTTCTCC
TTTGGAAGATAAATATCCCAAGCTACCAGATTCACCTCAGGTTATTTTAG
CACAGGAACTGACTAGTCATCTCAAGTCTTCTTGCCCTGCTACACTGTCA
ACTAACAACCAAACTACGGGAAATTTGTTTTCATCTGCTTCTGGATGCTC
AACCGATCTTCAGTCTTCTTGTATGTCACCTCAAACAAGTCAATTAAAAG
CTTCTCCATTCATTTCTAAGTCACCGAATGAAAGAGTGTCTTTTGCATCA
AACCAGCCTCCGGATGAAGTAAAGAAATCTAGACCATTGAATGGCTACAA
TTCCGAGAAAGATAATATTTCTTGGAGTACAAATGCAACTGAGAAATTTC
TCGATCGTTGCATGAACACTCATGTACAGAATGGCCAAGTAGAAACCTGT
ACTGGTGTAATGGCTTCAGAAGACCGTACCAAGGGAACTGATTGGCAGGA
TTGGGCAGATCAGTTGATCACGGTTGATGATACACTAGACTCAAATTGGA
GTGATCTCCTAGTTGATGTCAATTTTCTTGATTCAGAACCCAAGCTGCTG
GACTTGCCACTTAAAGCATCTGCGCATCCACCACAAATTAATCAGCAGCA
GCAACAGCAGCCTGTGTCAAGTGCGAAAGATTCTCCACAAACTAAAGCAC
GAATGCGTTGGACACAAGAACTTCATGAAGCCTTTGTGAATGCGGTCAAT
AAACTTGGTGGTAGTGAACGAGCTACACCAAAGGGTGTCTTGAAGCTCAT
GAATGTTGAAGGCCTAACAATCTATCACGTGAAAAGCCACTTGCAGAAAT
ATAGAACTGCCAAATACAAACCAGAGACATCAGAAGGAACTTCAAAGAAG
AAGTCAATTACGATTGCTGAGATGACATCCCTTGACTTGAAAACGGCAAT
GGGAATAACTGAAGCACTAAGAATGCAAATGGAAGTACAGAAGAAACTCC
ACGAACAACTTGAGATTCAAAGAAATCTGCAGTTGCGAATCGAAGAACAA
GGAGAACACCTTTGGATGATGTTTGAACAGCAGAGGAAGATAGAGAAAGA
AAAGCTGAAATGCCCATCATGGGAATCGGAAAAATCTTCCAAACCACCTT
CTACGGAGAAGCAGCCTTCGCTCTGTAAGGAGAACCCTGAACCCTTTAAA
GTAAAGGCAGTTTCAACTGATGCCATCATTTCAGCAGCCGAACATCCAAA
TGACATGCAAAAGTCACCGGAAAGGAAACTTTGTGAGGATAATCAACTGA
ATAGACCAAACAAACGAGCAAAATCTGATGAAACTGAATCATCTTGA
>OfMYB1R55
ATGAGAATGGAAAGTTCTGATAGAAATAGGGTAAGGAAATACAGAAAATC
AGACCATCCGCGATTTCGGTGGACGCCTGAGCTTCATCGCGACTTTGTTC
AAGCCGTTCAATATCTTGGTGGAGAATACAAAGCAACTCCAAAGCGAATT
TTGCAAATGATGCCTGTCATAGGACTGAAGATCTCCCACGTCAAGAGCCA
TCTCCAGATGTACAGAAGAATAAATGGAACCACGGCCACCTCTTTGAACA
TAGTTATAACTATGGAGAACTCCCATACAGAGGACACAACTTGGTTCCCA
CTACGAAAAATTTCCAAAGAATTAAGAGAACGGCCACCGAACAAAAAGGT
GCAATCACTTGCCAATCAAGAGCATTCTAAAAGCACCCAAGACAAAGATG
ATTCATTTCACCATGATTACGAGGTTACAATGAAAGGAAGCTCAACTAGA
GACATGACAAAAGAAGAGTTAGGTGGATGCAAAAACGAAAGAAACTTTTG
GCATTTAGATAATCATTTAATCTCTGAATTTACTGCCTCGAGTAATAGTT
TAGACCTCCCCATTTTCCACTCTAGTAGCCACACTAATATCAACCTAGAC
TTGACTATCTCATCGGGTTCTAGTTAA
>OfMYB1R64
ATGGAAAATTCCGACACAAGCAGCCTGAAAAACCGGCTTGAAGATGAAGA
TGAGATAGATGAAACCGCAAATGAAGACAACCCCATGTATGGAAACAGCT
CAAGCAACAGCACAGTTGAAGAGAATGGGAAAAAGGCCAATTCTGGATCT
ATAAGACCGTACAATCGATCGAAAACACCCCGCCTTCGATGGACACCAGA
GCTCCACCTTTGTTTTGTTCATGCAGTTGAGAGACTAGGAGGACAAGAAA
AAGCAACTCCAAAGTTGGTTCTTCAATCGATGAACATTAAAGGCCTTAGC
ATTGCTCATGTCAAGAGCCATCTTCAGATGTATAGAAGCAAGAAGATAGA
TGACCCTAATCAAGTTATTTCGGAGCAGCGGCTTCTTCTTGATGGTGGAG
ATCGTCATATTTATAACCTTCATCAGCTTCCTATGATGCAAACTTATAGT
CAAACATGTATTTCGACTTTACGCTATGGAGATGCCGGTTGGAGTCACCG
TGCCAATTCTGTTTATAGTCCTTCTCACAACGGATCAAGTAGTATAACAG
GAAATGGATTGTACGGATCAGTTTCTGAGAGGATTTTTAGAAGAAATAAC
AAGGGATATATACAGGGTTCTGATTTTCACATGAATAAGCAAGAAAGAGT
ATTCCCAAATAACCTTTTTTGGCAAAATAAAGTTGGAATAAGCTTAACAA
CCCCAAATCTCAGTAGCAAATTACAAGATAGAGGGCATGAAGGAACAAGT
AATTTTCAAACCTCTTTCCCTCGAAGCGAAAAGACACCGTTGGTGGATCA
AGAAGGTACAAGTCCATTGAAAAGAAAGTTTTCAGAAGTGAATCTTGATC
TAAATTTATCACTAAAATCGACACACGACGTCAATGGGAGCAATCATTCA
AGTTCCAAGAATGCTGCAGTTGATAGTAGCTTATCGCTGTCCTTGTTCTC
TTCATCCTCAAAGGAAAATCACAGAAAGCACGAAAGAATGGCGACTAGTA
CTTTAGATCTGACATTATGA
>OfMYB1R58
ATGGAAAATTCGGACACAAGCAGCCTGAAAAACCAGATTGAAGATGAAGA
TGAGATAGATGAAACCGCAAATGAAGACAACCCCATGTATGGAAACAGCT
CAAGCAACAGCACAGTTGAAGAGAATGGGAAAAAGGCCAATTCTGGATCT
ATAAGACCGTACAATCGATCGAAAACACCCCGCCTTCGATGGACACCAGA
GCTCCACCTTTGTTTCGTTCATGCAGTTGAGAGACTAGGAGGACAAGAAA
AAGCAACTCCAAAGTTGGTTCTTCAATCGATGAACATTAAAGGCCTTAGC
ATTGCTCATGTCAAGAGCCATCTTCAGATGTATAGAAGCAAGAAGATAGA
TGACCCTAATCAAGTTATTTCGGAGCAGCGGCTTCTTCTTGATGGTGGAG
ATCATCATATTTATAACCTTGATCAGCTTCCTATGATGCAAACTTATAGT
CAAACATGTATTTCGACTTTACGCTATGGAGATGCCGTTTGGAGTCACCG
TGCCAATTCTGTTTATAGTCCTTCTCACAACGGATCAAGTAGTATAACAG
GAAATGGATTGTACGGATCAGTTTCTGAGAGGATTTTTAGAAGAAATAAC
AAGGGATATATACAGGGTTCTGATTTTCACATGAATAAGCAAGAAAGAGT
ATTCCCAAATAACGTTTTTTGGCAAAATAAAGTTGGAATAAGCTTAACAA
CCCCAAATCTCAGTAGCAAATTACAAGATAGAAGGCATGAAGGAACAAGT
CATTTTCAAACCTCTTTCCCTCGAAGCGAAAAGACACCGTTGGTGGATCA
AGAAGGTACAAGTCCATTGAAAAGAAAGTTTTCAGAAGTGAATCTTGATC
TAAATTTATCACTAAAATCGACACACGACGTCAATGGGAGCAATCATTCA
AGTTCCAAGAATGCTGCAGTTGATAGTAGCTTATCGCTGTCCTTGTTCTC
TTCATCCTCAAAGGAAAATCACAGAAAGCACGAAAGAATGGCGACTAGTA
CTTTAGATCTGACATTATGA
>OfMYB1R61
ATGTATCAACCCAAGGGTGTTCCTACCTCAAGCTTAGTACATAGCAATCC
ATTAGTTTGCAGTCAGCCATTAGACTGTCGTGCCAGCACAATGGATCCCA
TCAGTTCAGGTAACAATGCCAACAACAATCCTAATCTGTCTTCTAAGCAG
CGGCTTCGTTGGACACATGAGCTTCATGAGCGGTTTGTTGATGCCATAGC
TCAACTCGGTGGACCAGATCGTGCTACTCCAAAAGGTGTTCTCAGAGTTA
TGGGGGTTCAGGGGCTAACAATTTATCATGTCAAAAGCCATTTACAGAAA
TATCGACTTGCCAAGTATCTTCCAGATTCTTCATCTGATGGGGGAAAAGC
TGAAAAGAAGGAATCTGGAGAAATGCTTTCCAGTTTGGACGATTCATCCG
GAATGCAAATCAATGAAGCAATTAAGCTGCAAATGGAGGTCCAAAAGCGT
CTACACGAACAACTGGAGGTTCAAAGACAACTACAGTTAAGGATAGAAGC
CCAAGGGAAGTATTTAAAGAAGATAATTGAAGAACAACAACGAATAAGTG
GAGCTCTTTCAGAAGTGCCAGGTTCTGGGGTCACAGCTCCTGTAACAGAG
GATGCTTGCCGAGAATCAGATAACAAAAGTCACCCAGCAACCCCTGCTCC
AACATCCGAGTCTCCCCATCTAGACAGGCCTGCCAAGGAACGTGCACCAG
TAAAGAGCCTTTCTCTAGATGAATCTTTCTCCTCTCGTCAGGAGCCTCTG
ACCCCGGATTCTGGTTGTCATGTAAACTTATCAATTGATAGCCCTCGTGA
TGGACCTGGAAAAAAACAAAGACTGAGTACTGATGCAGCATTCAGTAAAC
AAGAAATGGCGCTTTCACATTCAATATTCAACTCAAGCTTGAGTCCAAGT
TTCCAGCAGCCACATTCAGTTTTCCTGTCAGGAGAGCAGTTTGATCATTC
ATCAGGAATGTTGGTTGCCAATGAACCGTTGGGAAAAGTTTCAGGTAGCA
ATATATAA
>OfMYB1R62
ATGATGTATAATAATACTGGTAATGAATGGATGCTAATGAGGAATTCCGA
GGCGGCGGTGTGGAGTCGGCAAGATGACAAGATTTTCGAAAACTCTTTGG
TGGAATTCGCTGACGAGATGGATGAGATTCGGTGGCATAAAATTGCCGAT
CGGCTTCCAGGAAAGACGCCGGATGCTGTTAGGACCCATTACGAATCTCT
TTTGCACGACGTGTACGAGATTGATTCCGGTCGGGTCGAGCTGCCAAGTT
ATTGTGATGACTCAGGGCCGTTCGGGTGGAACCAAGTTGAATCAAGAAGG
CCGGGTCAGATCTCCTTCGGGACGGGTGGACACAGGACGAAGAACGAGGT
TGAAAGGAAAAAAGGAACACCTTGGACAGAAGAAGAACACAGGTTATTTT
TAATCGGGCTCGACACGTATGGCAAAGGTGATTGGAGAAGCATTTCGAGA
AACGTAGTGGTTACGAGGACACCAACACAAGTAGCTAGTCATGCACAGAA
ATACTATCTTCGTCAAACAGCCGTGAAAAAAGAGAGAAAAAGGTCGAGCA
TCCATGACATTACGACAGCCGTGGATAGTGTAACGGTGCCTCCACCCGGA
CCACCCGCCAATCTCCCTAATCAAGGAGGGTTTCAAAATTTTAGCTTTCC
AATGTCAAGATGA
>OfMYB1R65
ATGGGTGCACCTAAGCAAAAGTGGACTGCAGAGGAAGAAGCGGCTCTTAA
AGCTGGAGTCCTTAAGCATGGCCCTGGAAAATGGCGTACGATTCTTAAAG
ACCCAGAGTTTAGTGGAGTTTTGACTCTGAGATCCAATGTTGATCTCAAG
GATAAGTGGAGAAACATGAGTGTGATGGCGAATGGATGGGGATCTCGGGA
GAGGGCTAGATTAGCACTCAAGAGGATGCATCAGGCACCGAAACATGGCG
AGAGCTCAACAGCTCTTACCAGTGTTTCTCAAAGCGACGAGGAAATTGAT
GATGCTAGGCCTCATGCACTTTCTGGTGGTTCGTCACCAATCGATGGCCC
AAAAAGATCTATCATGAGGTTGGACAATCTTATAATAGAAGCTATAAACA
ACTTGAGGGAACCTGGCGGTTCTAACAAGACCAATATAGCTACCTACATA
GAGGACCAATACTGGGCACCTCCAAACTTTAAAAGGATATTATCTGCCAA
ATTGAAGCATTTGGCTGCAAATGGAAAACTTATTAAGATTAAACGGAAAT
ATAGAATAGCTCCAACTTCTTCATTGTCTGAGAGAAGAAGGGCCCCTTCT
ATTTCGCTTGCTGGCAGAAGGCAGGGGATTTCTCTGAGAACAGACCGTGA
TGATGTCAGTGATCTCACAAAATCTCAGATCGATTTAGAGTTAGCCAAAA
TGAGGGGCATGACTCCAGAAGAAGCTGCTGCAGCTGCTGCTCAAGCAGTT
GCTGAAGCAGAAGCTGCGATGGCTGAAGCCGAAGAGGCAGCACGAGAGGC
GGAGGCAGCAGAGGCTGATGCTGAAGCAGCACAGGCTTTTGCAGATGCAG
CATCAAAGACCCTAAAAGGAAGAAGCACTCCAAGTGCGAATATGCAAATG
ATTCATGCGTGA
>OfMYB1R66
ATGCCCAGGCTCAGGTGGACTCCGGAACTCCATCTCTCATTTGTTCGTGC
TATCGAAAGACTAGGTGGGCAACAAAGAGCCACTCCTAAAACTGTGCTTC
AGATGATGAATGCGAGAGGACTTAGCATTTCTCATGTCAAAAGTCACTTA
CAGATGTATCGATGCAAGAAACTGGATGATTCTGGCCAAGTAATCAGTCA
AGCCAAGCGAGGATATTGTAATATCCCATCAAGAGATTATTTTTCTACAA
GTAATTTGTATGAAAAATCCAACCCTTTACAGAACTTGAGATTAGAAAAT
GGTGGCATAACCTTCGCGCAAAATTCTCATAATCAAGGCCATCGCTTAGG
ATCCCTATCCTCATATGATCAGATCAAAGGAACTCCATCTCTGAGATATC
AGCACTGGTCATCCAATAAAGGATATCCCAAAATCAGGCTAAATCCTCGT
ATGAACAAGGAAAAGATGATGAAAGTTGAAGATTGGCCTGATTTGCAACT
CGGGTTGAGCATTACCGCGAAATCTAACCACGAGAAGACTTGTAGTAAGG
GCGATTCAGAAATTAATACAATGCTTTCTCTTTCTTTGTTCCCACATTCT
TCAAGTGCAACCTAG
>OfMYB1R67
ATGCATCCTACGTCGAGAATGTCCATGCCTTCTGAAAGGCACTTATTCCT
TCAAGGTGCAAATGGAACTGGAGATTCGGGACTCGTACTTTCCACTGACG
CTAAGCCAAGACTAAAATGGACTCCTGACCTCCATCGGCGCTTCATAGAA
GCAGTTAATCAACTAGGTGGAGCAGATAAAGCTACTCCAAAATCAGTGCT
GAAACTGATGGGCATTCCAGGTTTAACCTTGTACCACTTAAAGAGTCATC
TTCAGAAATACAGGCTCAGCAAGAACCTCCATGGACAAGCTAACAGTGGA
AGCAATAAAGCAGTCACAGGAGAAAGAATGTCCGAGACATATGGAACTCC
CATGAGTAATCCAAGCATGGTAGCTCAGACAAATAAAAATTTACACTTGA
GTGAAGCATTACAAATGCAAATTGAAGTGCAAAGAAGGCTACATGAGCAG
CTGGAGGTACAGCGCCATTTACAGCTACGAATTGAGGCCCAAGGTAAATA
TCTACAGTCCGTATTGGAGAAAGCAGAGGAAACCCTAGGAACACAGAACT
TGGGGACAATTGATTTGGAGGCAGCCAAGGTTCAGATATCAGATTTGGTG
TCTAAAGTATCTACCCAATGCCGGAATTCTGAATTTTCAGGGATGAAAGA
AGTGTCGGATTTGTGCCTACAGCAAATAAAAACAACTCAGCCAACGGATT
GTTCAACAGACAGCTGCTTAACCTCCTGTGAAGGTTCTCTCAGGGACCAA
GAATTGTACAATAACCAAATAGGATTGAAAACTTTGAATTTTCGAGAACC
TATAGAGTCGAGGAATATTGACAATGAACTCAGGGTGCAGAAGACTGAAC
TCAAACTGTGCGAAGACCTGAAAGAGAGCAGCAGATTTCTTTGTGCAACT
AATGACAACGTAGAAAAAGCATTTGCTGCAGAAGAAAACTCCAGAAATTT
ATCGATGGCCATTGGACCTCAGAGAGGACCATGGAATGGCAACAGTAGCT
GTTCAGAGGAAAGATATAGAGAAGCTGATGCAGATGCTAAATATTTAGAC
CGAGATGCTCATAGACCAGAGAAGCAGAAGAAAAAACTACCTTACTTTAC
AACAGAACTGGATCTAAACATAGATGACAAACATGATCCTGCTTCAAGTT
GCAAGCAATTTGATTTAAACGGCTTCAGCTGGGGCTGA
>OfMYB1R74
ATGGGTGAGAACTTAAAGGAACAGAATATAGATGAGGTCTCAAATTTTGT
TCCCAAGATCATTTCAGATATTCTTACAGAAGTTTCATTGATCGACGATT
TTTCCCAGAAATTATCAAAGCTGGATTTCCATGTTAAAGCATTGGAAGAA
GAATTGAAGAAGATCGAATTTTTCAAAAGTGAGATTCCAAACTGCATGCA
TCTGTTAAAGGACGCAATTGAGAAACTAAAGGAGGAGGAATTGCAGTTAA
AGGGTAAAGAAGTGAGGCCAGTGATGAAACAATTCATACCTTTAAAGAGT
GATTTTGATGAAAATGGAAGGGAAGAAAGATCAGGAGATTTCAGTGATAA
AAAAAATTGGATGAGTTCTGCTCAGCTGTGGAGCACCCCAGTGCTGTATG
AAAATAATTTTGCTAGCAAAAATCAAGGATCTGGTCTACACCTCAAATCT
AGGTATCAAGAAGTGGGCACTGGAAGTGAGTATCAACAGCAGATGTGTGA
TTTTGGCAGCAGAAGAGAGGCATTTGTTCCATTCAAGGAACAATCTGGTG
GAGATCAGCAGCAGCAGGCACCGCGAAAGCAAAGGCGCCATTGGTCCCTG
GAACTGCACCAGAGGTTTACCAATGCACTCCATCAGCTTGGAGGAGCACA
AGCAGCGACGCCAAAGCAGATAAGAGAACTCATGAAAGTGGATGGCCTTA
CCAATGATGAAGTGAAAAGTCGTTTGCAGAAATACAGGCTTCAAATACAA
AAGCTTTCAAGTTCCTCAGCTGGTGTATCAAGTAGCTCGTTAAACCACAG
AGGGTCCACTAAGGGTGTCTCGATCAATGGTGGTGATAGCATGGAGGAAG
ATGATGACAAGAAGTCGGAAAGTCATTGCTAG
>OfMYB1R73
ATGGGCCCTCCAAAGAACAGGTGGACAGAAACAGAAGAAGCAGCTTTTAA
GGCTGGCATGGCCAAGCACGGCATAGGAAAGTGGAGTGAGATACTGAAAG
ACCCTGAATTTAAGATCGTCTTGAGATCACGTACAAATGTGAACCTTAAG
GATAAATGGCGGAACATGAATATGATGGCAAGTGGTTTGGGGTCTCAGTA
TAAAGCTAGTACTTCATCTAATTACAATCAGAAGACTTCCAGTGATGACG
AAAATGCTGTGGCTCTTGGCACGGTAGCCGAGAATGATACAGAAGCTCCG
CCTCTGGAAGTATATAGTGAAACACCGGACGAGGCCAGTTCTAAAACACA
AATTTCCAGGTTAGATGATTTTATATTGGAGGCTATAACTAATCTGAAGG
AGCCTCATGGATCTAATCGGGCTGCAATTATACAGTACATAGCGGAATGT
CAATTGGCACCGCCTGACTTTGAAAAGAAGTTGGCTGCAAATTTAAAGAT
TTTAACAGAAGCAGGACGACTGGTTAAGGTGAAGCATCTATATAAGATTG
CACCAAGTTCAATGTCGCTTGATGTAGGGAAAGACCCTTCCCCATCGCTT
CAGGACGAAACACACAAGGTTTCTTCAGAAGTAGACGTAAGTAAGAACAG
AATGCTTACCAGAGCTGAGGTTGATGCTGAATTAGAAGCAATGATGAGAA
TGACTCGACAGGAGGCTACAGCAGCTGCTGAACGTGCAGTAGAGGAGGCG
GAAGCTGCAATTGCGGCAGCCGAGGAAGCAGAAAGGGAAGCCAAAGAGGC
AGAAGCCGAAGCAGAAGCTGCATGGTGTGTTGCCGAGGCAGAAATGAAGT
CATTTAAACATAAAAATGTCCATGCCAGATTCCCAGGTGGCAAGAACGCG
AAGGCTTTCTTCTGA
>OfMYB1R70
ATGAACTCAGGCTCATCTCCACCTCCGCCGCCAACAGACGGGTCGGGTAA
GAAGGTCCGAAAACCCTATACCATAACCAAGTCGAGAGAAAGCTGGACAG
ATGAAGAACACGACAAATTCCTCGAAGCTCTCCAACTGTTTGATCGCGAT
TGGAAGAAGATTGAAGATTTTGTCGGTTCGAAAACTGTAATTCAGATTCG
CAGTCATGCACAAAAATATTTTCTAAAGGTTCAAAAGAATGGAGCAGTAG
CACATGTACCTCCTCCCCGCCCTAAGCGTAAAGCTTCTCATCCGTACCCA
CAGAAGGCACCTAGAAATGTTTTAGTGCCACTACAAGCATCCATGGCATA
TCCTTCTTCAGTGAATTCTCTTGCACCTGGATATCCTACATGGGACGATG
CTTCCATGCTTGTAAACAATCCATCAAGTGGAGCCATGCAATCCCTTAAC
GAATACAATCTTCACGGTTTTGAAGCTGATATTGGATCCAAGGAGGTTGC
AAATATAAGTGATAGCAGTATGAATGGCATGGGAGATTCAACTAGAACAC
CTGCAGGTTCTAGGTTAACAAACCGTGGCAAGCAAGAATCTTTGCTTCAT
GGCATTCCAGATTTTGCTGAAGTCTATAGCTTCATTGGGAGTGTCTTTGA
TCCAGACAGTAAAGGCCATGTGCAGAAGCTCAAGGAGATGGATCCCATTA
ATTTCGAAACTGTCTCATTGTTGATAAAAAATCTTACCATCAACTTGTCC
AGCCCAGACTTTGAGTCAATTAGAAAGGTTCTATCGTCGTATGATGACAA
CACCAAAACAGTAGGGATATGTGCACCAGCTGTCATTAAAGCAGAATGGT
GA
>OfMYB1R69
ATGTCTGAAAATTACTTAAGAACCCAAGGATTGAAGTTTGCACTAATAGA
GTTAGGTGTCATGGAAGATGGGCCTCTGACATTAGATGACGGGACAACTG
AAGTTCAACGTTTGCTTGTAGAACCCAAAGATGAGCATGTTTCAATGGAA
AATGTCTTGTGTTTTAATGAAAAGATTCCAGAGAATGCCATGAAAATGGA
AGAAGTTTCCTGCAGTGTTGTTTTACCTAATTATGGTATTGCTCAGGAAG
GGGGAGATGTTCCAAAGCAAGAAGTACTTGATGTAATGCCAAGTGAAGTT
GAAGCTGGATATTTTCAATTGCCAAATGATTTTTGTAGCATGGGTGAAGA
TTACTTTTCGGGTATTGATTTTGCTCAAAGTATTACCGATTTGGATTATG
GTTTGAGTGAAGGCTTGCATATCTCATTGTCAGAAAGTCCAATTCCAGGG
TCAAGCTCTGATGCTAACACTCCTTGGAATTCAGATATATTAGAAATAAC
TGACGTGTCAGAATGCCAGAATGACCAAGTTAACTTGCAAAATTCTGAAT
TAAGTGACATTTGTATCCGCCAAGAGAGTGAAACATCAGTTGAGAAGAAG
CCTTTGAAATTTCCTATGTCATCTACTACACAAAATATTAGCGAGTCGCA
AAATATGCCGAGCCATTCTCCACAAGGTATATCATCTGATGAGGATGGTG
GAAGCCTATTCCCTTCTGATTTTACATCTGGGGAGTTGTTCTGCAGTTCA
AAGATTCAGAAAAACAGGGAATTTGGGCTGATGTGTCAAACTGTTGAGAG
TAACAGCAACGACCAGGATGAATTGGCAAGGATCTCAAACCCAGCTAACA
TGGATGCCCTTACCACTCAAAAGAGATCCCGTAAGCCTACACGGAGATAC
ATTGATGAATTATCAGAGCCTCTTTCTAGACATTCTAAGAAAAGACAAGA
AGTTTCTACTTCTGCCCCTAGTGCTAAGTCTCCGGTAGTTAAAAATCACA
AGAAGTGTCATATCGAATCAAGAACGAAAATTCCCCCTGAGGAGTCTTCT
GTCATTGCTATTCAAGTGCCCTTCGGTTCATTAGTGCATAAAGAATGTCA
AAAGAGTCATTCATCAAATATGGTACTTAGTTCTGATAATGAGAATTCAG
TGGACGAGTCAGAAGATATCTGGGCAGCTTCAATGAGTCAAAAGAAAAGG
TTTGGCTATGTAATTGCAGCTTGTGAAAAGAAATACGATGACTCAGTCAC
AGCAGTGAATCAAAAGAAAGGAGATGACTGTGTCACAGCAATGAGTCAGA
AGAAAAGGGATGATCGTGTTACAGCAGTTAGTCAAAAGAAACGGGATGAC
AGTGTCACAGCAGCGAGCCTAAGGAAAAGGGAAGATCATATTATATCAAT
GAGTCAAAAGAAATGGGATGACTGTGTCACAGCAGTGAGTCATAAGAAAA
GGGATAATCAAGTTTCAGCAGTGAGTCAAAAGAAGAGGGATGGTTGTGAC
TCAGTAGCGAGCCAAAAGAAAAGGGAAGATCGTGTTACAGCAGTGACACA
ACCTGAAGTTAGCAGTCGGAGGAAGCATCATAGATTGTGGACTATATCAG
AGGTTAGGAAATTGATTGATGGGGTTTCCCAATATGGGGTTGGAAGATGG
AGTTGTATAAAGAAGCTTTTGTTCTCAACTTCTCCCCATCGAACTTCTGT
TGATCTTAAGGACAAATGGCGAAATCTTTTGAAAGCAAGTGGCATTCAAG
AACAAGGAACAAAGCAGGGGGAGAAGAAACGAAATCTGGCCTGGCGCCCT
TTGCCAAAGCCTATATTACGCCGTGTTTGTGAACTGGCCACCATTTATCC
TTATCCAAATGGTCGTAAACCACCCAAGATTATTCACCATGTTCCCCCTG
ACAGAAGTACAGATATAACATTGAGCGACTACAGAAGAATTCTCCGAAGC
ATAAATGGCACCTGA
>OfMYB1R75
ATGGCAGATTCTTCTTGGAGTTGGGAAGAAAATAAGCGATTCGAGTTTGA
TCTTGTGCAATTTCCAGACGGGACTCCAAATCGATGGGAGAAAATTAAAA
TTTCTGCAAAACTTGAGGAAAAATCGGCAATGGAAATTGAAGAACATTAC
GATGATTTGTTGCATGATTTGGCATTAATCGAGGATGGGTTAATTGCGCC
GCCGATATATGCAGACGACACGGCGGCGGAATACGATGAATCCGAGTTTT
TGGTGGATTCCGGGAAGAAGGTGCAGAAAAGAGTAGCAAAACCCTGGACT
GAGGAGGAACACAGGTTATTTTTAGTGGGCTTGCAAAAATATGGCAAAGG
AGATTGGAAGAGTATATCAAGACATGAAGTTCGGACAAGGACCCCAACAC
AAGTTGCAAGTCATGCCCAAAAATATTTTGAGCGCCAGAAAAAGAGAGAA
ACCAAGAAAAGGTCGAGCATATTCGACAATTCTATTGCTCAATCGTCGAC
TCAAAATCTAGTCTAA
>OfMYB1R71
ATGAACAGAGGAATGGGGTTTTCGTCTCCTGCATCATATGTCAGTACATC
AAATTGGTTGTTTCAAGATAGTAAGGTGACAAAGTGGACTCCAGAAGAGA
ACAAAAGGTTTGAGAATGCTCTTGCATTATTTGACAAAGATACTCCAGAT
AGATGGTACAATGTGGCAGCCATGATCCCAGGAAAGACTGTAAGTGATGT
GATCAAACAGTACATGGAATTGGTAGAAGATGTTAGTGATATAGAAGCAG
GGCTAATACCAATACCTGGTTACACCAATGATTCTTTCACATTGGACTGG
GTGAATAGGCCAGGCTATGATGGGTTGAAACAAGGTGTAGCCTGTGGTCG
GAACTCGTCCACTCGATCTTCAGAACATGAAAGGAAAAAGGGCGTGCCAT
GGACTACACAAGAGCACAGGCAATTTCTGTTGGGGCTGAAAAAGTATGGA
AAAGGAGACTGGAGAAATATCTCGCGCAATTTTGTAACAACCAGGACCCC
GACTCAGGTTGCTAGTCATGCTCAGAAGTACTTTATCAGACAGCTTTCCG
GAAGGAAGGATAAGAAAAGATCGAGTATACATGATATCACAACCGCCAAT
CTTACAGAAGTGAAATCAGACACAGATAGACCTCATTCACCAGATAAACC
TACCTTGGTTAGGCACTTTCAACAGAAGTCAGACTCTAATCAGTCAATGA
ACTAG
>OfMYB1R68
ATGTATCATTATCACCACCAAGGAAAGAGCATGCATCCTACGTCGAGAAT
GTCCATGCCTTCTGAAAGGCACTTATTCCTTCAAGGTGCAAATGGAACTG
GAGATTCGGGACTCGTACTTTCCACTGACGCTAAGCCAAGACTAAAATGG
ACTCCTGACCTCCATCGGCGCTTCATAGAAGCAGTTAATCAACTAGGTGG
AGCAGATAAAGCTACTCCAAAATCAGTGCTGAAACTGATGGGCATTCCAG
GTTTAACCTTGTACCACTTAAAGAGTCATCTTCAGAAATACAGGCTCAGC
AAGAACCTCCATGGACAAGCTAACAGTGGAAGCAATAAAGCAGTCACAGG
AGAAAGAATGTCCGAGACATATGGAACTCCCATGAGTAATCTAAGCATGG
TAGCTCAGACAAATAAAAATTTACACTTGAGTGAAGCATTACAAATGCAA
ATTGAAGTGCAAAGAAGGCTACATGAGCAGCTGGAGGTACAGCGCCATTT
ACAGCTACGAATTGAGGCCCAAGGTAAATATCTACAGTCCGTATTGGAGA
AAGCAGAGGAAACCCTAGGAACACAGAACTTGGGGACAATTGATTTGGAG
GCAGCCAAGGTTCAGATATCAGATTTGGTGTCTAAAGTATCTACCCAATG
CCTGAATTCTGAATTTTCAGGGATGAAAGAAGTGTCGGATTTGTGCCTAC
AGCAAATAAAAACAACTCAGCCAACGGATTGTTCAACAGACAGCTGCTTA
ACCTCCTGTGAAGGTTCTCTCAGGGACCAAGAATTGTACAATAACCAAAT
AGGATTGAAAACTTTGAATTTTCGAGAACCTATAGAGTCGAGGAATATTG
ACAATGAACTCAGGGTGCAGAAGACTGAACTCAAACTGTGCGAAGACCTG
AAAGAGAGCAGCAGATTTCTTTGTGCAACTAATGACAACGTAGAAAAAGC
ATTTGCTGCAGAAGAAAACTCCAGAAATTTATCGATGGCCATTGGACCTC
AGAGAGGACCATGGAATGGCAGCAGTAGCTGTTCAGAGGAAAGATATAGA
GAAGCTGATGCAGATGCTAAATATTTAGACCGAGATGCTCATAGACCAGA
GAAGCAGAAGAAAAAACTACCTTACTTTACAACAGAACTGGATCTAAACA
TAGATGACAAACATGATCCTGCTTCAAGTTGCAAGCAATTTGATTTAAAC
GGCTTCAGCTGGGGCTGA
>OfMYB1R72
ATGAGGGAGGAGGATTCGAATTGGTTTGCAAAATGGGAAGAGGAATTGCC
ATCACCAGAAGAGTTGATGCCTTTATCCCAAACCCTAATAACCCCTGATC
TAGCACTGGCTTTTGATATTCGAAACCCACCACCAAATCACAGCCATCAG
AGCACTCCGCCTCCGCCACAGACCACCGCTCACTCTTCTCAACCTAACTC
TTCCGCGGAATTCGACTCAGTTGAGTTGGCTGGGTCGGGAGGGGGTGGTG
ATGGTGGAGTAGCCGGGGCCGGAGGTGGTGTGGGGTCGGACGAGCCTGCT
CGGACCCTGAAGCGGCCACGGCTTGTCTGGACTCCTCAGCTGCATAAAAG
ATTTGTGGATGCTGTGGCTCATTTGGGGATCAAGAATGCTGTGCCCAAGA
CTATAATGCAGCTGATGAGTGTGGATGGACTTACAAGAGAGAATGTTGCT
AGCCATTTGCAGAAATACAGGCTTTATCTGAAGAGGATGCAGGGAATTTC
CAGTAACGGGAGTGGTGGTGTTGGTGGGAGTAATGTTAGTGTGGATCCTA
CAGACCATTTGTTCGCAAGCTCGCCTGTGCCTGCACATTTTTTGCATCCA
GGCGGGCCAAATTCCGACCATTTTTTGCCCTTTATGCCTGTGGCCGCAAT
GCAGCAGCAGCAGCAGCATCAGATGGCGGCAGTGGTTGGTCCAGGGCCAG
GGCAGCACCACCATCAGCAGCTGCAGCAGCAGTTTAGGCATTTTGGGACC
TCACCGCCAAACGGGCAATTTGAGCATCCCTTTATAAGGCAATCACAGCA
GCAGGTACAGAGAATGGGTGCGCCTGTTCATATTAGTAATGGTTCGGTGG
CACCTCCATTGTATGTCGAGGATTCAGAGTCGCCCAGGGCTGGAAATGGG
AGGAAAGTCCTCACCCTGTTTCCAACTGGAGATGATTGA
>OfMYB1R76
ATGTATCATCACCACCACCAAGGAAAAAATCTTCCCCCCTCTTCAAGAAT
GTTCACTCCACCTGTAAGGCACTTGTTCCACCAAGGTGCAAATGGCACCG
GAGATTCAGGACTTGTGCTTTCCACTGATGCCAAGCCAAGACTGAAATGG
ACTCTGGACCTTCATGAGCAGTTCATAGAGGCAGTCAATCAACTTGGAGG
AGCAGACAAAGCTACTCCAAAATCAGTCTTGAAACTCATGGGAATTCAAG
GACTAACCTTGTACCACTTAAAGAGTCACCTTCAGAAATACAGACTCAGT
AAAAACCTTCAAGGACCAGCTAATACTGGGATTGACAAAGCTGGTGCCAA
ATCCGCAACAGGAGAAAGGATACCTGAAGCAAATGGAACTCAAACGAGTC
ATCCAAGCATGGCCAACCAAACAAATAAAAATTTACCTTTAAGTGAAGCA
ATACAAATGCAAATTGAAACGCAAAGAAGGCTACATGAGCAGCTCGAGGT
ACAACGCCATTTACAGCTCCGGATTGAGGCTCAAGGTAAATATTTACAGT
CTGTACTTGAGAAAGCACAGGAAACTCTTGGAAGACAGAACTTGGGAACA
ATTGCTCTAGAGGCTGCCAAGGTTGAGTTATCTGATTTGGTATCCAAAGT
ATCCACACAACGCCTGAATTCTGCATTTTCAGGGACGCGAGATTTGTCGG
ATTTGTGCCTTGAGCAAACACAATTGAAGCCAAACAATGGTCCAATCGAT
AGATGCTTAACCTTCAATGAAGGTTCTATGAGGGACGAAGAACTGTACAT
TAATCAAATGGGATCGAAATCTTTGAATTTTAGAGCACCAACCAAGTCGA
GGGAAGATGGCAATGAATCCAAGCTGCAGGACACTGAACTCACATGGTGC
GAAGACCTGACGGAGAGCAGAAAGTTTCTTTCCGCTATGGATGACAATAT
TGGAAAACCATTTTCTACAGGAAAAAAATCCAGCAATTTATCAATGAGCA
TTGGACTTCAGGGAGGAAAATGGAACAGCAGCAGCAACTATTCAGAGGAA
AGATATAAAGGAACAGGTACAGAGGTTATATTTTTTGATCAGGATACTCA
TAGAAATGATTCAGTTAAGCTAGAGAAGCAGAAGACATCACCAAAGTTTC
AACTGCCTTACTTTTCAACCAAACTGGACCTAAACACGGAGGATGAAAAT
GATGCTTCTTCAAGTTGCAAGCAATTAGATTTAAATGGATTCAGCTGGAG
TTAG
>OfMYB1R81
ATGATTTTTGAAGCTTTGGAACAGTCTTTAATGGATTGCCTTCTTTCCTC
CACATCAACTCTTCCATGGATCTGGATTGTCGAGACACTAGCAAGCTGTA
ATCAAGTTGATGCATCTATTTTATACGATTTGGTTAAGAAGACCCCGGAA
ATAGCTAGTGATCTTGGGAAAAATGCAAGAGAGTTTGTCTCCTTGAGAGT
CATAGAGAGATTGATTGTCATTGGAGCTCAAAATGCAAATCCCGTATCTT
CGTCTTCAAGTACTAAAATTGGATTTGACCCATCAGAGAGTTGTGAAGCT
GTCCTGGAACGCATATCACGTGAGACATCTGTACAAAATCTGATAGAGTA
TGGACTGGACACATTGAAATGGGATATTCAGCCCTTCATAGAGCACAAAA
GATCTAACTTGCCTAAATGCACTTTACAGCAGCTGAAGGATGCAATTCTT
ACAGGAGGGCATCCTCTTCTTTCATCTTTAAAAGAACGCAGTGGTTTGGC
AGTTACAAATCAGCCTGAACATAGACTTTCAGTGGATGATGGTGATACGA
ACCATGTTGCAGCTACACTTAAAGAGAGCAACACAAATACTCTTATTGTT
GCAGCAAATGGTCTCTTAATTTCTCCCATCCCTGCAAATGGGGATGTACT
CTTGAAGAGAAGTTTGCCTGATGAGAACTTATTAGTAGCTAAGCGGAATA
GGAGTGCCACTACTGAAATTGTGGAAGGTCAGTCCCATGAAAACGAAATA
GCATTGGGGAATGGTTGTGACACCCTTGCAAAATCTGCCAAGAAGTTTAA
GCATTGTATCATCGATTGTGAACAGGATGGGGCTATGAATTTAGTATCTT
CACATGCAGGAAAAAATAGTCCTCCTGGAAACTGCAAGAATGAGAATCCT
TCATTGAAGGGGCTTGTTGAACATGGTGAAGTTCTGCCTTGCGAACCTCA
GGTTCTTCACAGGGGCACTGAATTGCCAAAGGACAAATCTGGAGAGGTAC
AAGGCCAAGACAATCATCTTGATGAAATAAAAGCTTATAAGGAAGGTCTT
TGCGAGCTCAGGACAGATATAGGCACTTGTGAGGGTGGGAATCAGCCAGA
GCTCTGTAATGATGAAGACCTGGATGGATATTGGCATAGTTCTCAACGAA
AAGCCTCTAATGTTATCGAAGCTGAAGATGATACTGACCATAATCAAGAT
GCTGATATGTCTTTTGAGAATGAGGGGTATAATGATGAGAATGATATTGC
CATGAAGAAGAATGCTTTCTTAAGCTCTCAGTGCACATACAGCCAAGATT
CCTTGGCAATGACTGATTGGAGAGAGCTAAATCTGTGCACAACATGCAAA
AAGGGTGGAACTTTATTGGTCTGTAGTTATAACAGTTGCCCCTTGATGGT
TCATGAGGGCTGCTTGGGTTCTGCCGCAACCTTTGATGCTGGGGGCAAAT
TTTACTGCCCTTTTTGTGCATACTCTAGAGCAATATCGGAGTTCAATAAA
GTTAAGGACAAGGCCTCCTTGGCAAGAAAGGACCTGGCAACCTTTTTAGA
ATGGGAACTAAATATTTCTAAACAGGCCAACAACCCTCAGTGTCGGGAAG
ATCTTAAAGATGACTGTGTAGCAGAGCCCTCAGTATCATGTGCTGGTGAT
AATCCCCTTCGTGGAGATAAAGTAGCAAATTTAGACGGTGAAAAAGAACT
ACAAATTTTGGCGAAAGAAAATGAAGAGGGGAAAAGGGTGGGTCAAGAGT
GCAAATCTCCAGGAGATCATGGAAAACAACTAATTGCTGTGGAGGCAGTT
TGTAAATCTGGAGACGGTATACCCTTTGCCAGGGTTCCACAGAAAAGCAA
TGGAAATGAGCATTCTGAAGTCAGATCTAAGAAGAAAGTCTCATGCCAAC
CAGGAACAGATTTAGCTCATCAATTGACATGCTCTTCAAATAGTAATGGT
GAACAAATTTCTGAAGAAGAAAATGAAAGTTCCGGTGCATCCAAATTCTT
CATAAGCATCCGAAAGCAGGAAAGGCAACATTCATATCCAGCTATTCCTC
TACTGAGGCGGAAGAAAATCCCATGGACAAGAGTAGAAGAGGAGACATTG
AAGGAGGGGGTACAGAAATTGTATACTGCTCATGATAGAAATATTCCGTG
GAAGAAAATTTTGGAATTTGGATCTGAAGTTTTCCAAAAAGGTCGTACCA
CAATAGACCTCAAAGATAAATGGAGAAACCTTTGCAAAGGAAGTCCAAAA
TCAAAATGA
>OfMYB1R82
ATGAGAGGAGTACAGCAGAACTATGGATTTTCCGGTGATTTTGCTTCAGA
ATTTCAAGACAGTTTTCCACAAAGTTATGGCACTCAGCAGCAGTCTAATC
CCATGATGAATTTTTGGCACTCAGTAGCCACAGAAAATGGCTCAGACTCA
TCACAGCAGAACTTTTGGCCTGCAAATTCATCCAGCTCCATCATCAGCCG
GATTGGATCACCGGCTTCTGCTTTCTATGCAACCGAGCGCTATATGGGCT
TAACGCACTACGATTACCCCAAAAACAGTCTATATTCTTGTTGCTCCCAA
CAATCCCAGAATTCTTATCAGCAGTCAGGAAATGGCTTCTTTGGAGATTC
ATCTGCAGCAACAAGGCAAGATTTCAAGCCAAAGAATGCCACCCTTCAAT
CAGATATCAAAACTCCAACATCACACAATCAATTTGAAAGTTCGGAAGGG
TTGTACAGAAATCGCAGACTTTCAGAGAGTGAACAAATACTGCAACTGAA
AAAGAAGCTGCTAGGTGATCTCGATAATTCAAATATGAGAAGCCCATCTG
TTCCATTTGATGCAAATCAGGATCTTGGGTTTGGAAGTCTGCCTGGATGT
GTTTCGTCTGCTTCAAGTCATTCTGTTTCATCGTGTAAGACGAGAATCAG
ATGGACACAAGATCTTCATGATCGATTTGTACGGTGCGTAAATCGTCTCG
GGGGTTCTGATAAGGCAACACCCAAGGCAATCCTAAAGCTGATGGATAAG
GAGGGACTTACAATCTTTCATGTCAAGAGCCATTTGCAGAAATATCGAAA
TGCAAAATACTTGCCAGAGTCTGTGGAAGGAAAATCTGAAAAGAAGACAA
GTGCCGTGGACATAAAAACTGGTATGCAACTCAAGGAAGCACTGCAAGTT
CAACTAGATGTTCAAAAGCGTCTTCATGAACAACTAGAGATTCAAAGAAC
TTTGCAGTTGAGGATTGAAGAACAAGGGAAGCAGCTGAAAATGATGTTTG
ATCAGCAACAAAAAACAACTAGAAATCCCTTTGATTCCCAAAATTCAAAC
CCAAAATCACCAAATCTCGACCTCTTTACGACGTTTGAAGGTTCACAGGT
TTTGGTTTCAGCAGAGTCAGATAATATGGTCTTCCCCTCCAAGATAAGTT
AG
>OfMYB1R77
ATGGAAGAGGTGAAACCAGAAGAGGTCTATCTTGATGAGAAGCAATCAAC
AGCTGCTTCCAGCTCTTCTGTTTCCGAGAATAGTGGCAGTGTTGCACTTA
AGTCGCCTGGTATAAGTAGTCCCAGAAATATATCACCATCTCATAGGAGA
ACTACTGGTCCAATTAGAAGAGCAAAGGGAGGTTGGACTCCGGAGGAGGA
TGATACCTTAAAAAGAGCTGTTGCAGCTTACAGAGGGAAATCTTGGAAGA
AAATAGCTGAATTCTTTCCAGATAGGTCTGAAGTACAGTGCTTGCATAGA
TGGCAAAAGGTTCTTAATCCAGAACTTATTAAAGGTCCATGGACTCCAGA
GGAGGACGAGAAAATTGTGGAACTGGTAGCTAAATATGGACCTACAAAAT
GGTCTGTTATAGCAAAGTCATTACCAGGTCGAATTGGGAAACAATGCCGT
GAGAGGTGGCACAATCATTTGAATCCGAATATTAAGAAGGATGCTTGGAC
TTTGGAGGAAGAACTTACTCTACTCAGTGCTCATAGGACTCATGGGAATA
AATGGGCTGAATTAGCAAAGCTCTTACCTGGAAGGACTGATAATGCAATC
AAGAATCACTGGAATAGTTCTTTGAAGAAGAAGTTAGATTTCTATTTGGC
TACCGGTAACCTTCCACCTGTTTCCAAGAATGTTACGCAAACTGGCTGTA
GAGTTGTGAATAGAGCTTCAATCGGAGATCTTGTTTGCGCAAATAAAGGA
ACAAATTCAACCACCTTAGTTTCATCAGGACCTACAGATACATGTAAGAT
TGAAGATGGGAAGGATAAGATAGAAACTACTAACGGGGTTCATAATATAG
CTGGATCAGCAACTGATACTGGGAATGAATGTGCGGATCTTCAAGGTGTT
ACGTGTGAGCCAGTGCCATCAGTTGTAGATCCCATCCATTCAAGTACAGA
ATGCAAGTCCAGTAGACGTGGAACACATAGTGTAGTTGATCAATGCTTGC
ACGATGATAGTCCCTTAAATGGGACACTATATTATGAGCCACTGCATACA
GATTCTAATCTTCCAGATATTTCTCGGATGCACTCTGAATCAGACATTAG
TCCCATAATGTCACCTGTGATTTTCTTCACTCCACCTAGCATGAAAGGAG
GAAATTTGTTTGCACAAACTCCAGAATCTATATTGAAAATGGCTGCCAAA
AGCTTTCATAATACTCCATCCATATTGCGAAGAAGAAAGTCAGGAAGCCT
GTTATCTGCACCAGCAAGTAAAAATTGCCGAGTAGATGGGGAAGCAGTTC
AGGAAACATGTCAATCTACCAGCAAGTATAATCAAACAAAAAGTCCAGAG
AATATGGACTCACAAGTAAGTTTGCATACAGATATTTCAGGTGAAGGTGA
TATAGGATTATGTAATGGGAAGTCCTACAATTTATCCCCTCCATATCTGT
TAAGATCGAAAAGGACTTCTGTTCTTAAGTCTGTCGAGAAGCAGCTTGAC
TTTGCATTTGCAATGGAGCAGGAGTGTCGTAATGAAAATACTGAGTCTGA
CGATTCAACAGTCAAAGAAATCCCTCCTGTAACAAAGTTTGTCTATACAC
GTCAAAGACGGTTGAGTTAG
>OfMYB1R78
ATGTGGGATGATAATAAAATGCAAATGGTGTCACATGTTCCTATGGACTG
TGAGGCATGCTTCCTCCCTGAGAATCCTGGAAGTAAGGATGGGAATTCTA
GTGAACCCTCATCCTCACACGATCACATCTCTCCACAGCAGCCAGTGAAA
AAGCAACCACGGCAATGGGCAGCTTGGACTCGTCAGGAGGAAGAAAGCTT
TTTCACTGCATTGCGTCAAGTTGGCAAGAATTTTGAGAAAATCACTTGCC
ACGTCCAAAGTAAAAACAAGGATCAGGTCAGACACTATTACTACCGGCTT
GTGAGGCGCATGAATAAGTTGCTGGGTCCTGAACTTTGTCTTGATGCGAA
AAACTCGAAAGATACCAATGCTGCAATGCTACGATGGTGGTCATTATTGG
AAAAGTACAGCTGTAAAGCCTCAAAGCTTCACTTAAAACCTCGAAGATTT
AAGATATTTGTAGAGGCTCTGGAGAACCAACTCTTGAAAGACCGCAAAAA
GAATATAAGGAAACGGCTATCTCTTGGAGAAAATAACTGCCCTACACCTC
CAATTACTGTCTCAAATCTGGGCAGGCCATTGAGCCATGATAGCAGTGCA
GTGAAAATGGTTCTTGTTGACAGCCAAAACATGCAAAAAGTTGGAGCGGG
CAAAGGATCTTCAGGAAAGCGCAATGTAAATAATATAGGAACTAATCGTA
CTAACTGCAAAGTAGATTCATCTTATCCAAAAAAAGCAAAACATCGTCGG
AAAACAGGCTCTTCTACAGCTGCATATAAAAGATGGGAGAAGGCAGCGAT
TGCTGGGGTTTCGTTGGTGGCTGATGCTGCTGAGCATCTGGAGCGGACAA
TCACTGAGAAAGAGGTTGAACGTGTCAATGAAACACCAGCTTGTGGTTGT
TCTCAACCTGTTGGAGAAGTGGAGCTCTCTTTGCCAATGTCATCACAAAG
CCGTTTCAACGAACACAATGCACAAAACTCTATGAAACTTAAGCTTCAGT
TGTTCCCAATTGATGACTGCACTAGGAAATCCTTGGAAGCGGACAATCAT
AATCCCCATTTGGAGCTCACATTGGGTACAAGAAAGAAGATATCATCTGT
ATTAGATCACCTCAACCGCAAATGGGGAAATTCAAAATTATTATCTGGAG
ATTTAATGCTTTTTCCTTACTGGGCGCACTCTGAAAACCTGGTGGGGTGT
CAGAAGTGGACTAAGGACTCTCTGCTCTGTGCAGCAGATGTATACACAAC
AGTTGGAAGCCCTCCAGTTTTCCGCCTCAGATATGGTTGGTTTTCAAAAG
CTGAGCTTGAATCTGCAACACCTCAAACGTTGCAGTCATATGCTGATGTT
AATGAGAAAAATATGAACATCAATTTAATGAAAGAGCATGACATTGAATC
TGTGCCGACATTAAGTCCAACTTATGGCAAATCTGGGAACCTAAGTGGTA
CTTGTCAAGAACTGTTAGCCTCTGCAGATAATATGACTTCTACTATTCCC
TCTTCAACCTTAGTTTCGGAGGATGAGATCATTGAGTGTTGTAGAATGGA
TACCAACATCAATGGTTCAAGGTACATGGAGAGTACTCCAGCTGTTTCAT
TAGTAAGAAGGGAGACCGGAGATCGAGCTGATAGAAGACAAGTTGAAGAC
ATGGATGATCAGAGCACACAGAAGGATTTGGTGCTTTCAGCTGGCGGGTG
GGCTGAGAGTCTTACCTCTATAAGTGTTGGGGAGCTACTTTCTGACTCGA
TGCTCAACTTGGATGCCAACTGTGCTGAGTCACCATTGCCTGTTGGCTCT
TGCTCTCTGCAGCAGATCCCATTCAGTTGTGACTCGTTCGATGCTGCAAT
TGCTGCTCACATTTACAAACATCAAAATAAACTCGGTTCACAGTCGGGTC
CTGCACCTCACTCAACTTCAATTTGGGATGATGAAGAAACATGTGATGCC
TTCGCATTCCAAAAAAGTTGTGCTTCCTGTGAAATAGGTCAGAATGAGAC
CAGGAATGCTTCACTAGAGACCTGTAAACAAATTATTCGGACAAGTTCTT
CAATAACCCATGAGGCAGTTGAGGAGTTGGCTGAAGACAAGAAATCAAGT
AATGATGATCCTACATATGGAGACCCAATGGAGACCTTAGAGAATTCTGC
AAAGGATTTTAGTGGATTAACTGACATATATTGGCCTGACTCGTTAGGAC
CGTTAGATTTGGATATACCCTCCTGTAGATTGCATGCTGATGATCTAATT
CTTAGCGATAGCATTGGTGGTTTGAACCGATTCCTAGCGAACAGTCTGGA
CGCATTCCAAAATTGCTCGTTCTTTGGGTTGGACAAGAAAGAATCTGCAT
CTGCAGTTGAAGCTCGCCAAACAGCTTCCATTTCAGATTTCAAAATCAGC
GGATAA
>OfMYB1R86
ATGCTCTCTGCATTTTTCGACGAGGAAGCTCCGGATCGATGGTACAATGT
TGCAGCTATGATCCCTGGAAAGACTGTAATTGATGTGATCAAACAGTACA
TGGAATTGGTAGATGATGTTACTGATATAGAAGCAGGGTTAATTCCAATA
CCAGGTTATACCAATAATATTAATTCTTTCACATTGGAGTGGGTGAATAG
CCATGGTTATGATGGATTGAAACAGCTATATGGTCCGGGAGTGAAGAGGA
ATTCGTCGACTCGTTCTTCTGATCATGAAAGGAAAAAGGGAGTTCCATGG
ACTGAGGAAGAACACAGGCAATTTCTGTTGGGGATTGAAAGGTGTGGAAA
AGGAGACTGTAGAAATATCTCTCGGAATTTCGTAATAACGAGGACTCCGA
CTCAAGTTGCCATTCATGCTCAGAAATACTTTATCAGGCAGCTTTCTGGA
GGGGAAGATAATAGAAGATCCAATATACATGATATAACAACTGTCAGTCT
TGCAGAAACTAATTCAAAGCTATAG
>OfMYB1R84
ATGGGCAGAAAGTGCTCAAATTGTGGACACATAGGTCACAATTCAAGGAC
TTGTACCATTTCTGGAGGATCTGTTAATGTTAGACTAAGGCTGTTTGGAG
TACAACTTGAAGTATTTTCTCCTTCATCCATTCCCATCAAGAAATGCTTC
AGCTTGGATTCCTTGTTGTCGTCCTCGTTGCCTGCAGCAGCCTCATCTTC
CTCCCGATCTTGTTCGCTATCTTCCCGTGTTTCAATCAACGAAAATTCCG
ATAAGACATTCATTGGTTATCTCTCTGATGGTCACTTACCCCAAGTTCAG
GAAAGAAAGAAAGGAATTCCATGGACCGAAGAAGAACACCGGACTTTCCT
AATTGGGCTTGAGAAGCAAGGAAAAGGAGATTGGAGGGGAATTTCAAGAA
ACTTTGTAACTACAAGAACTCCAACACAAGTTGCAAGTCATGCTCAAAAG
TACTTTCTCCGGCAAGCCAGTTTGTACAAGAAGAAGAGACGGTCGAGCCT
CTTTGACATGGTTAGTAATGCTACTTCAAAAACAGATTCGAATCAGGAAA
TAGGACAAGATGATGCTATTCCGCCCCCGATAGACCTGAATTCATTTGGA
CAAGACAACGAGTGGAATGATCAAGAATGTGAAAATTCTCGAATAGTTCC
GGATCTGAATTCAAGCAGCTCTCTTTGTGCATATGGATCTCTCAACTCTT
CTTCAAATGTTGTAGGTCCTGATTTGGAGTTGACTCTTTCAGCTCCAAAA
CCAGTGGGGAAAAATGAACCCTCCCCCACTTCCCTTCGAATGGGACCTAT
TATTGTTATCTGA
>OfMYB1R80
ATGAGAGAAGAGGACTACAATTGGTTTGCCAAATGGGAAGAGGAACTGCC
TTCACCTGAAGAACTGATGCCCTTATCCCAATCCCTAATAACCTCTGATC
TTGCACTTGCCTTTGATATTCGGAATCATCACTACCAGAGGACGCCGCCT
CCGCAGCTGCCGCAATCCACGGTTCTCTCCTCGCAACCCAACTCCTCGGC
GGAATTTGACTCGGCTGAGTTGGGCGGTGGTGGGACTGGAGGAGGAGTCG
GGTTGGCCTCAGATGAGCCGGCCCGCACTCTGAAGAGGCCGCGGCTCGTT
TGGACGCCACAGCTCCATAGAAGATTTGTAGATGCTGTGGCTCATTTGGG
GATCAAGAATGCTGTTCCTAAAACCATTATGCAGTTGATGAGTGTGGATG
GCCTTACCAGAGAGAATGTTGCTAGCCATTTGCAGAAGTACAGGCTTTAT
CTAAAGAGGATGCAGGGCATGCCCAATAATGGAAGCGGTGGCAACAATAG
CCCTGCAGCCTTGTCTGCTTTAGGCGTCGACCCTGCGACCGACCATTTGT
TCGCCAGCTCCCCTGTGCCGGCGCATTTTTTGCACCCAAACAGGCCGAAT
TCTGACCATTTCTTGCCCTTTGTGCCGGTGGCCTCAATTCAACATCATCA
TCCAATGCCGGTGGTGGGGCCAGTCCCAGGGCTGCACCACCATTCGCAAC
AGCAATTTAGACATTTTGGGACTTCAACTTCGAATGGGCAGTTTGAACAT
CCGTTCATTAGGACGTCACAGTCAGTTCAAAGCAATAATGGTTCTGTTAT
TGCACCACATTTGGAGGATTTGGGGTTGGCCACTCCCACAAATGGGAGGC
AAGTTCTCACTCTTTTTCCAACGGGCGATGTTTAA
>OfMYB1R79
ATGAGAGAAGAGGACTACAATTGGTTTGCCAAATGGGAAGAGGAACTGCC
TTCACCTGAAGAACTGATGCCCTTATCCCAATCCCTAATAACCTCTGATC
TTGCACTTGCCTTTGATATTCGGAATCATCACTACCAGAGCACGCCGCCT
CCGCAGCTGCCGCAATCCACGGTTCTCTCCTCGCAACCCAACTCCTCGGC
GGAATTTGACTCGGCTGAGTTGGGCGGTGGTGGGACTGGAGGAGGAGTCG
GGTTGGCCTCAGATGAGCCGGCCCGCACTCTGAAGAGGCCGCGGCTCGTT
TGGACGCCACAGCTCCATAGAAGATTTGTAGATGCTGTGGCTCATTTGGG
GATCAAGAATGCTGTTCCTAAAACCATTATGCAGTTGATGAATGTGGATG
GCCTTACCAGAGAGAATGTTGCTAGCCATTTGCAGAAGTACAGGCTTTAT
CTAAAGAGGATGCAGGGCATGCCCAATACTGGAAGCGGTGGCAACAATAG
CCCTGCAGCCTTGTCTGCTTTAGGCGTCGACCCTGCGACCGACCATTTGT
TCGCCAGCTCCCCTGTGCCGGCGCATTTTTTGCACCCAAACAGGCCGAAT
TCTGACCATTTCTTGCCCTTTGTGCCGGTGGCCTCAATTCAACATCATCA
TCCAATGCCGGTGGTGGGGCCAGTCCCAGGGCTGCACCACCATTCGCAAC
AGCAATTTAGACATTTTGGGACTTCAACTTCGAATGGGCAGTTTGAACAT
CCGTTCATTAGGACGTCACAGTCAGTTCAAAGCAATAATGGTTCTGTTAT
TGCACCACATTTGGAGGATTTGGGGTTGGCCACTCCCACAAATGGGAGGC
AAGTTCTCACTCTTTTTCCAACGGGCGATGTTTAA
>OfMYB1R83
ATGAGAGGAGTACAGCAGAACTATGGATTTTCCGGTGATTTTGCTTCAGA
ATTTCAAGACAGTTTTCCACAAAGTTATGGCACTCAGCAGCAGTCTAATC
CCATGATGAATTTTTGGCACTCAGTAGCCACAGAAAATGGCTCAGACTCA
TCACAGCAGAACTTTTGGCCTGCAAATTCATCCAGCTCCATCATCAGCCG
GATTGGATCACCGGCTTCTGCTTTCTATGCAACCGAGCGCTATATGGGCT
TAACGCACTACGATTACCCCAAAAACAGTCTATATTCTTGTTGCTCCCAA
CAATCCCAGAATTCTTATCAGCAGTCAGGAAATGGCTTCTTTGGAGATTC
ATCTGCAGCAACAAGGCAAGATTTCAAGCCAAATAATGCCACCCTTCAAT
CAGATATCAAAACTCCAACATCACACAATCAATTTGAAAGTTCGGAAGGG
TTGTACAGAAATCGCAGACTTTCAGAGAGTGAACAAATACTGCAACTGAA
AAAGAAGCTGCTAGGTGATCTCGATAATTCAAATAGGAGAAGCCCATCGG
TTCCATTTGATGCAAATCAGGATCTTGGGTTTGGAAGTCTGCCTGGATGT
GTTTCGTCTGCTTCAAGTCATTCTGTTTCATCGTGTAAGACGAGAATCAG
ATGGACACAAGATCTTCATGATCGATTTGTACGGTGCGTAAATCGTCTCG
GGGGTTCTGATAAGGCAACACCCAAGGCAATCCTAAAGCTGATGGATACG
GAGGGACTTACAATCTTTCATGTCAAGAGCCATTTGCAGAAATATCGAAA
TGCAAAATACTTGCCAGAGTCTGTGGAAGGAAAATCTGAAAAGAAGACAA
GTGCCGTGGACATAAAAACTGGTATGCAACTCAAGGAAGCACTTCAAGTT
CAACTAGATGTTCAAAAGCGTCTTCATGAACAACTAGAGATTCAAAGAAC
TTTGCAGTTGAGGATTGAAGAACAAGGGAAGCAGCTGAAAATGATGTTTG
ATCAGCAACAAAAAACAACTAGAAATCCCTTTGATTCCCAAAATTCAAAC
CCAAAATCACCAAATCTCGACCTCTTTACGACGTTTGAAGGTTCACAGGT
TTTGGTTTCAGCAGAGTCAGATAATATGGTCTTCCCCTCCAAGATAAGTT
AG
>OfMYB1R87
ATGGAAGTAAGTGATGATACTGAATACTCTAAGACAAGCCCTTTTGAGAG
AAATGATGATGAGGAAGAAAGCGAGGCAAAAAACGAAGCCAGAAACCCTA
GAGATGGAGGAAGCTCAAGTAACAACACAGTCGAAGTGGGCGAGAAGAAG
ACATTGATAAGGCCTTATATTCGATCTAAGATGCCTAGACTTCGGTGGAC
GCCAGCACTTCATCTACGCTTTGTTAATGCTGTGGAAAGACTTGGAGGAC
TAGATAAAGCAACTCCAAAATTAGTGCTTCAGATGATGAATATCAAAGAA
CTAAACATTGCTCATGTCAAGAGTCATTTACAGATGTACAGAAGCAAGAA
AATTGATGAGCCCAACGAATGGATGGCCGATCACAGGCTTTTTATGGAAG
GTGCGGACCGGAATATCTACAATCTAAGCCAACTCTCTCTTCATTCTACC
TTCAGATTTGGAGATGCTTCTTGGATTAATTATGGACAATGGATAAATAA
CTTTACTACGAGGCAGAATGCAATTAATCAGAGGATCTTGGGAAGCTGCA
GCCAACATTATAGGTCAGCAAATCATGATATTTGCAGCAGAATTTCTTGT
TCCAATGAAATATCCACTCGGAAGACCAAAGAACTTGGATCGCTTAACGG
GCATGATTCCTGGCTAGGCCAATCTAGACAAAAACCTATTGAGCAAACAA
TGAATCTCCAAAGGCAGGCAACGGTAAAAAGAAAGGCAGCAGATTGTTGC
CTTAACTTGAATTTATCGCTCGGCATAGAATTAAGGGAGGATGATCAAAG
GCAGCAAGGTTTACAGTATGATGAAAACATCTTGTCACTACCATTGTACG
CTCCACCCTCCTCAAAGCTTAAGAAGATGAAAGAAGGTGAGGGTACTAAA
ATTGCAAGAGGGGCAAGTACTCTGGATCTGACTCTATGA
>OfMYB1R88
ATGGGCTCAAATCGGTTGACTGGCGCGTTGAAGGAGCGGTTAAAATGGAC
TAAAGAATTGCACGAATTGTTCGAGAAATCAGTTAATCAGATAGGAGGGC
CAGATAGGGCTACACCAAAAGGAATTCTGAAAGCAATGGCAATTCCTGGA
TTAACCATATTTCACGTGAAAAGCCACTTACAGAAATACAGGATGTCAAT
ATTTACCCCCGAAGGTGGCCACAGAGACAAGATTGAGCGAAGAAGTATAT
CAGAAGAACTGCCAAATTTTAGCACAAAATCAGGTGCTCAGCTAAATGAA
GCATTAAGAATGCAAATGGAAGCACAAAGACGATGGAACGATCAAATTGA
GGTTCAAAAGAGCTTGAAAATGAAAATTGAAGCACAAGGAAGATTTATGG
ATCGAATCTTTGAGGAATACAAGAATCCGGCACCCAGTACTATGCCAAAG
AAACCTTATTCTTCTGTACTATCAATGCCTTGTCTAAGTGAAGATTCTGA
TCAATCAAATGTGAAGGAATTTGAATCTGATTCTGAAGTTGAAACAAAAG
GATTTGAAGATGAATTTCGAGCACGAAAAAAGATCAAAATCCACGAAGAA
ATTCTACCAAATTTTAATATGTTTCCTCTTGAAGGAATGAATAATAATCC
ATTTGCCGTAAGTAGTTATGTAGGGTCTAGGAAGCCAGCTATTGAGGATC
TTGTGAAAACCAACAAGATTTCAAGGCAAATTCCTGAGCAGGCATGGTAC
ATGAACCCGATTTTCTCTATCCTAATTGGAGGCATACTCCCAATTGGGGC
ACTGTGCAGTGAGGACTATCTTTGGTGGTGGAGATCATACCTGACATCAG
GGTCATCAGCACTCTACCTTTTCCTTTACGCGGCTTTCTACTTCTTCACA
AAGCTTGACATCACAAAACCAGTATCCGGTGTTCTCTACTTTGGGCTCAT
CTACTCCTTTGTGAAGATTGACTAA
>OfMYB1R89
ATGGAAGTAAGTGATGATACTGAATACTCTAAGACAAGCCCTTTTGAGAG
AAATGATGATGAGGAAGAAAGTGAGGCAAAAAACGAAGCCAGAAACCCTA
GAGATGGAGGAAGCTCAAGTAACAACACAGTCGAAGTGGGCGAGAAGAAG
ACATTGATAAGGCCTTATATTCGATCTAAGATGCCTAGACTTCGGTGGAC
GCCAGCACTTCATCTACGCTTTGTTAATGCTGTGGAAAGACTTGGAGGAC
TAGATAAAGCAACTCCAAAATTAGTGCTTCAGATGATGAATATCAAAGAA
CTAAACATTGCTCATGTCAAGAGTCATTTACAGATGTACAGAAGCAAGAA
AATTGATGAGCCCAACGAATGGATGGCAGATCACAGGCTTTTTATGGAAG
GTGCAGACCGGAATATCTACAATCTAAGCCAACTCTCTCTTCATTCTACC
TTCAGATTTGGAGATGCTTCTTGGAATAATTATGGAAAATGGATAAATAA
CTTTACTACGAGGCAGAATGCAATTAATCAGAGGATCTTGGGAAGCTGCA
GCCAACATTATAGGTCAGCAAATCATGATATTTGCACCAGAATTTCTTGT
TCCAATGAAATATCCACTCAGAAGACCAAAGAACTTGGATCGCTTAACGG
GCATGATTCCTGGCTAGGCCAATCTAGACAAAAACCTATTGAGCAAACAA
TGAATCTCCAAAGGCAGGCAACGGTAAAAAGAAAGGCAGCAGATTGTTGC
CTTAACTTGAATTTATCGCTCGGCATAGAATTAAGGGAGGATGATCAAAG
GCAGCAAGGTTTACAGTATGATGAAAACATCTTGTCACTACCATTGTACA
CTCCACCCTCCTCAAAGCTTAAGAAGATGAAAGAAGGTGAGGGTACTAAA
ATTGCAAGAGGGGCAAGTACTCTGGATCTGACTCTATGA
>OfMYB1R90
ATGGCTCATGCTGCTGTTGTTTCTCTTATGCACACTCTTCAGCGTATCCA
CCAACATCCAAATCCACATTTAAATCCTTATGAGCAGCAAGAAATTGATT
GTCTTTTTAAAAAGCTCAGCTTTTTACTAGATTTTCTTGAAGAATATTAC
CAAAATAGCAGCGATCATGTGATATCAGTGGAAATAAAAATAAGGGATGC
GGCTTATTGTGCAGAAGATGTAATTGAATCCCGAATATGCAATACCGTTC
TTCCCCAATCCAGAAGTCACGGTAAGGAGAGTTCCACACAGCACCTACTT
CTTGTGCTCCGAATATCCGACAGCGACCCTCATACAGACTTGCAGAATAT
AATAAAAGAATTTGATTCCATCATGGAAGAGGTGGTGAAGATTGCGGACT
TGCAGAAAAAAATAACAGAAATTGACACACTCATGGAAGGGGCGATGGAG
GGGATCGGGCAGTCAGGTCATTTTTTGCCATCAAGACCTGAACCTAGTGG
CCAGAGTACTGCAGTGGGATTTGAGGAAGATTTGAAGCAGGTAAAGGACC
GACTCTGTAATGGATCATCTGGACTCCAAATCATTCCCATTGTTGGGATG
GGAGGAATTGGCAAAACTACTCTAGCTAGGAATGCTTATGATGATTCATA
TGTTGCGTATCACTTTGAAATTCGTGCTTGGGTAACACTATCTCCACTGT
ATCATAAGAAGGAACTTCTTCTAAGCCTTCTAGATCACTTTGTTGTTCTT
ACTGCCGGGATACGCAAAGAAAGTGATGAGAAATTAGCAGATCGCCTTTA
CAAAAGTATAAAGGGTAGGAAATATCTAATTGTAATTGATGATATTTGGA
GTACTACAGCTTGGGATAACATAAAATTGTTATTTCCAAATGACAACATT
GGAAGCCGAATCATAGTGACAACCAGGTTAACAGATGTGGCTGATCATGC
CGGCTCATCTAAAAAGCATCACCAGATGCATTTTCTAGATGAGGAAGAAA
GCTGGAATTTATTTCGTAAAAAGGGACTTCCATTAACGATTGTGGTGATT
GGTGAACTCCTCTCAAACGTCTGTAAAGCACGAGATTATTGGGAGTATGT
TGCTGAAAATTTAAGCTTAATTATAGCAGAAAAAGATGACCAGTGCTCGA
AGATATTAACTTTAAGTTTCGAGCACTTGCCTACTCATTTGAAAGCTTGT
TTTCTTTATATGGGAGTTTTCCCTGAAAACTATGAGATTCCCATCTCTAG
ACTTATCAAATTATGGGTTGCTGAGGGATTTCTAAAGCCGAAAATATTTA
AACACGTGGATGAGGTTGCAGAGGAATACCTTGTGGAACTCATAAGTAGA
AATCTTCTTTTGGTTCGTCGAAAGGGGTCTAATGGGAAAATTAAATCCTG
CGGCATACATAATCTTTTGAGAGAGTTCTGCGTGAAGAAAGCTCATGAGG
AGAATTTTTTTTGTGTTAAGAGCAGGTATCTGCACTTTGTTCCGGAAGAG
GCAACTTTCATGTGGCGCCGCCTGAGTATTCATGACGATGCCTCGTATGG
TCCAAGTGAAGAGGACGCTGTGCAATCAATGTCTCGTGTACGTTCTTTCA
TATATAGTGGTTGGGATGAAACTCAATTGCTTTCTTATTATTATTTTGGT
TGTCTGTTGCTGAGGGTATTGGATATGGTTGGACTGGAGCTTGCAAAATT
CCCAGATGAAATACTTCAACTAGTTAACTTAAGGTACATTGCTATCACAT
GTCTCGGTAAAATCCCTCCTGCTATTACCTTGCTTAGGAATCTACAGACT
TTAATTGTTGAAGACCCATGTGGAATTGCTATTGAACTACCGGATGAAAT
TTTTAATATGCCACAATTGAGGCATATCATAATTTCTCGAGCTTCCCTGC
CTCCTGTTTTCTCTATCTCATTCCCTGATAGTGATAAACATTTCGTTCTA
GAAAACCTAGAGACACTTTCGAAGGTACAAGATTTAGGAATGACAAAACA
CGTCCTCGAAAAAATGCCGAATGTAAAGAAGTTGGGAATTCATTATACTG
CCACTATATGGCATGTTTATGATGTCCACCTCCAAAAACTTGAAACACTA
AAGATTGTCTTTGAGTCGCCCACAAATTCAACTTTCCTGCGGAGCATCAC
TTCTGCCCCGAGACTCAAAAAGATAACTTTGGAAGGTTGTAGAATTGGTT
GGGAAGATATGACGATTTTTGGTTCGTTGCCAAATCTTGAAGTGTTGAAA
TTGCGCGAGTTTGCCTTCGTAGGCCCAGTGTGGCTACCAGTTGAAGGAGA
ATTTCCTAAACTAAAATTCTTGCACATTTGGGAGACGGATTTGGAGCACT
GGAGAGCGGACAAAACCCATTTTCCAAGGCTTGAGCACCTAATCCTGTGG
AAGTGCTCTAAACTGGTAGAGATCCCACTTTGTATTGGAGAAATAGAGAC
GCTTGAAATAATTGAGATAGATTACTCCAGTCCTTCTGTCGTGAAATCTG
CAAAGGATATACTTAATGACCAACAGAACCAGGGAAATGAAGGCCTTCAA
GTTCTCTTCCATCCAACGAAAGCAAGGCTTAATCCTTTAAAATTTGGGTT
ATGGCAAGATGACTCAAGTGTAATTCATCGACGAAAAAGGAAACTCGATA
CGTTAAGGAAAGAGGCTTCTCCAGCTGTTCAAAATGTTGAGTCGTCACAG
AGCACTCCGCAGCCGCTGCCACAAACTTCCTCTCACTCTTCTCAAACTAA
CTCTTCTATAGTAGCTGGGGCCAGAGCCGGTGTGGGGTCGGCTTGGACGT
TACCGCGGCCGCGGCTTGTTTGGTCTCCACAGCTGCATAAGAGATTTGTG
GATGTTGTAGCTGATTTGGGGATCAGAAATGCTGTGCCCAGGACTATAAT
GCAGCTGATGAGGGTGGATGGACTTACCAGAGAGAATGTTGCTAGCCATT
TGATGAAATACAGGCGTAACTTGAAGCGGATGCAGGGAATTTTCAGTAAT
GGTAGTGGTGGTGTTGGTGGGGATAATGTTAGTGTGGATCCTACAAATCA
TTTGATCGCAAGCTCGCCTGCGCCGGTGCATTTATTGAATCCAGGTCGGC
CAAATTCCCTTCATTTGTTGCCCTTTATGCCAGTGGCAGCAATGCAGCAG
CAGCAGCATCAAATGACGGCAAAGGTTGGGCCAGGGCTGGGGCTGGGGCT
GGGGCTGGGGCCGAGCCACTATCCACAGCTGCAGCAGCCGTTTAGGAATT
TTGGGAGCTCACCGCCAAACAAGCAATTTGACCATCCGTTAGTAAGGCAG
TCACACCAGCAAGTGCAGAGCATAGGGGTGCCGGTTCATAGTAGTAATGG
TTCAGTGGTCTCTCCATCGTATGTCGAGGATTTAGAGTAG
>OfMYB1R85
ATGAAGTTGGGAGAGGTTGGATGGGAGTTGAAGAAGAAGTTAAGGGCTAT
CGACTGGTGTCCAAGTCCGGCGGCTTTGACGGCTGTAGGTGGGCCAGCAG
GCGACGGTGGGGTGGGGGTAAGAAAGTGCTCAAATTGTGGACACATAGGT
CACAATTCAAGGACTTGTACCATTTCTGGAGGATCTGTTAATGTTAGACT
AAGGCTGTTTGGAGTACAACTTGAAGTATTTTCTCCTTCATCCATTCCCA
TCAAGAAATGCTTCAGCTTGGATTCCTTGTTGTCGTCCTCGTTGCCTGCA
GCAGCCTCATCTTCCTCCCGATCTTGTTCGCTATCTTCCCGTGTTTCAAT
CAACGAAAATTCCGATAAGACATTCATTGGTTATCTCTCTGATGGTCACT
TACCCCAAGTTCAGGAAAGAAAGAAAGGAATTCCATGGACCGAAGAAGAA
CACCGGACTTTCCTAATTGGGCTTGAGAAGCAAGGAAAAGGAGATTGGAG
GGGAATTTCAAGAAACTTTGTAACTACAAGAACTCCAACACAAGTTGCAA
GTCATGCTCAAAAGTACTTTCTCCGGCAAGCCAGTTTGTACAAGAAGAAG
AGACGGTCGAGCCTCTTTGACATGGTTAGTAATGCTACTTCAAAAACAGA
TTCGAATCAGGAAATAGGACAAGATGATGCTATTCCGCCCCCGATAGACC
TGAATTCATTTGGACAAGACAACGAGTGGAATGATCAAGAATGTGAAAAT
TCTCGAATAGTTCCGGATCTGAATTCAAGCAGCTCTCTTTGTGCATATGG
ATCTCTCAACTCTTCTTCAAATGTTGTAGGTCCTGATTTGGAGTTGACTC
TTTCAGCTCCAAAACCAGTGGGGAAAAATGAACCCTCCCCCACTTCCCTT
CGAATGGGACCTATTATTGTTATCTGA
>OfMYB1R98
ATGGAAACCTTGTTTCCAGCTTCATTCGTATCGAATTCGAGTTTGTTGAT
GCAACAGAGGAAAACCACGGTATGGACGAAAGAAGAAAACAAGAAATTTG
AGAGTGCACTTGCAGTGTTTGATGAAAATACTCCCAACAGATGGTCTTTG
ATGGCGTCCATGATCCCTGGTAAATCAGTTTATGATGTGATAAACCAGTA
CAAAGAACTGGTGTCAGATATTAGTGATATAGAAGCTGGTTTGGTCCCAG
TACCTGGATACTTGAACTCTTCTTTTACATTGAAATTGCCCGATAATCAC
AGTTTTGATGTGTATAGGAAGAAAGGCAGGTCTTACAATCAAGAAAGAAA
AAAAGGTGTACCATGGACAGAGGAGGAGCATAGACGTTTCCTGTTGGGAC
TTCAAGAGCATGGCAAAGGGGACTGGAGGAACATCTCGCGAAATTTTGTT
ATCTCTAAAACACCTACTCAAGTTGCAAGCCATGCTCAAAAGTACTATCT
AAGGCAGCTTTCAGGAGGGAAAGATAAGAGGAGGCCAAGCATCCACGATA
TAACATCAGTCCAACTCACAAAAAATTGTCCCTCGGAAAATAAAAAATCT
CCATCATCAGATAATATTTCTTCGGTTACATTCGTACAGAAGTCCATTGG
CACTCCAAAAATATTACTCGACTGGAATCACAAAAATAATGGAGCTTCAA
TGGTTTTCGACTCAGCTTATGACGATCCATTCATTACATATCCACATGAT
ATTGCATCGCATGGTACCTGTATAATTAACACTGGTGCAGCCAATCAAGG
GTTCCAGTTCCAGTTCACAGGAACATTCCAATCCGGGAGATCTCTTGAGT
GA
>OfMYB1R97
ATGGAGGGAAGTGGATATAGTACAGAATATTCTAAGAGTAGCCCTTATGA
GATAAGTGATGATGACGGTGAAAGTGAACAGCAGAAAAATGAAGTGTTCA
AGCTCAAGGATGGAGGAAGCTCAAGCAACAGTACTGTTGAAGAGAGCGAG
AAGAAGCCATCCTTGAGGCCTTATGTCCGATCCAGGATGCCTCGAATCCG
GTGGACGCCTGATCTTCATCTGCGCTTCGTTAATGCTGTTGAAAGACTTG
GGGGTCAAGATAGAGCAACACCAAAATTAGTACTTCAGTTGATGGACATG
AAAGGGCTTAATATAGCTCATGTGAAGAGTCATTTGCAGATGTATAGAAG
CAAAAAAACTGATGATCCCAGCCAATTAGGTATGACGGATTACAGGGTAT
TTATGGAAGGCACAGACCGATATATCCATAATTCAAGACAGCTCCCTCAT
CTTCCAAGCTTTAACCAAAGGGATAATTGTACTTTCAGATATGGAGATGC
TTCTTGGAATGGACTTGCGAAATGGATGCATAATTCGACTAAAAGGCAGA
ATACTTATCACAAGATCAGTCGACAAGGGTTTTACGATAATCTTACTGAG
AGGATCTTCAGCAACCAGTATTATAGGTCAGTAAATCAAGATCTTCTTAG
CACCAGAAAGTTTTCTTTCAATGAAGGATCCACTTGGAGAATCAACGAAT
CCAAAGGTGCATTCGGATCACTTCACGAGCATGAATCTTGGAGAGGGCAA
TCTAAACAAAACCCTATTTGTGAGCTCAATTCCATAAAGCTGATGCAGCA
GAAGGTTCATGAGCATAGTGCTTCAGATAATAGAAATAGTATCCCTCCTC
GAAATATGGATGGAACAACGAGTTTTCAAAGGCAGACTACGGTAAAAAGG
AAGGCCTCAGACTGTGATCTCGACTTGAATTTATCGCTCGCATCGGAATC
AAGGGATGATGAGAGGCAGAAAGGTTTACAGTACGACGAGAGCAGCTTGT
CTTTATCATTGTACACTCCATCTTCATTGAAACTCAAGAAGTTAAAAGAA
GAACATAGTAATGCAAGAGTGGCGAGTACTCTAGATCTGACTCTCTGA
>OfMYB1R94
ATGGGTAGTTGTGGAAGGAACAGTGGGGTGAGGCAATACGTAAGATCAAA
GGTGCCTAGATTAAGATGGACTCCTGATCTTCATCACTGTTTTGTTCATG
CCATAGAGAGGCTTGGAGGCCAGGAAAAGGCAACTCCAAAGCTTGTTCTT
CAGTTGATGGATGTTAGAGGACTCACCATTTCTCACGTTAAAAGTCATCT
ACAGATGTACAGAGGCATGAAGCCTGATATGAGCAAACAAGACGGAAGCA
GCAGTACACAGCAGAAGAAAAAGTTTCTTGAAGAAGATCATCAAGAAGGA
TGTGTTGAACAAGAAAATCCCTTGGAAATATCAGATTCAAAGTTCATTTA
CTCTCCTCTACCTGTAAAAAGAACTCGAATCGAGGAGATTAAATCTTTCT
CAGAGGAGCAAAGAATAAGTGAGTCAGTCGCAAATCCGTATTGTGATGAT
GATTACATGCAGACTAGGGCTGAGAAAGGTGTCAAAGAAGAGAGTAAATT
CAAATGGCAGATTCAAGAGACACCTCCAATGTGCACTGCTACTCCATTCT
CTATGCTACAGCGAGATTTCTTACACAACCTCAATCCTTTAGCCATTGCA
GGTTCACTAGTAGAATCTGAGTTTTTCAAGGTGATTCCGAACCAAGAGAA
GGAACGATGTGAATCATTTGATCAAAGGAAACTCGAGAAAATTGAGGGTA
ATTGCGAATTGTCATTGTCCCTTTCGTTGCAGAAAAGTAATGGTTGTTCC
ACGAGCGAGGTAGTATCATCGACCTACACCAGTAGGTTGAACACTAATCA
GCACTCGACTTCTTCGCAAAATCATAATGTTAATCTAGACCTCTCTATTG
CTCTCTGTGGTGCTTGA
>OfMYB1R95
ATGGCGACTGATCCATCAAGTAGCTCTATGTGGAGTAGAGAGCAAGATAG
GCAATTCGAGAAAGCGCTGGCAACTTACCCCGAAGATTGTTCAGATAGAT
GGGAGAAAATTGCAGCCGATGTTCCTGGAAAATCCCTGGAAGAGGTTAAA
CATCACTATGACCTTTTAGTTGATGATGTCGACCGGATTGAGTCGGGCTG
CGTACCTCTGCCTAGTTATAATTCTTCGTCAGATGGTTCCACAAACCATG
CGGGTGATGAAGGAACTGGTAAGAAGGGTGGCAGTTTTGGGCACTTAAAT
AGCGATTCCAATCATGGAGGCAAGGCTTCCAGGTCTGATCACGAGCGCCG
CAAAGGGATTGCTTGGACAGAGGAAGAACACAGGTTGTTTCTTCTTGGTT
TGGATAAATATGGAAAAGGTGATTGGCGAAGCATTTCCCGGAACTTTGTG
GTGACCAGAAATCCTACACAAGTGGCTAGCCATGCCCAAAAATACTTCAT
TCGTCTGAACTCTATGAACAAAGATAGAAGGCGGTCGAGCATTCATGACA
TCACTAGCGTCAGCAGCGGAGAAGTTTCAGTGCCACAAGGTCCATTCACT
GGTCAAACAAATGCTTCTGCTGTGGGAAGTTCATCTGCAAAATCAAACAA
ACAACCTCCTCAAATCCCAGATACTGCTCCTGGAGCTGGGATGTATGGAG
CACCAACTATAGGCCAACCAATAGGAGGACCCCTTGTTTCTGCAGTTGGC
ATGCCAGTGAATATTCCACCACCGACCCACATGGCATATGGTGTCCGAGC
ACCAATTCCAGGACACCGCCCCCAGACTAACATGGGTCCTATGACTTATC
CAAGGCCGCGTACATCTGCTAATGGTTGA
>OfMYB1R92
ATGGGGAATCAGAAGGTGAAGTGGACATCGGAGGAAGAGAAAGCCCTAAA
AGCGGGAGTGGTGAAGCACGGCACCGGCAAGTGGAAGAATATCCTCATAG
ATCCTGAGTTCGCGCCCGACCTCATTAATCGCTCTAACATCGACCTCAAG
GACAAATGGCGGAACATGAGTATTAGCTATGGACAGTGCTCTAGAGAAAA
ATCTAAGGCTTCTAGAGTAAAAACAATTTCATCTGAAGCTCTCTCCACTC
CCACCACTGAAAACTTAGTTGCTGAGGCTGATGCTGTTGATGATTTTTCC
AGAAGCCCAAGGGATGTTAGAAATGCTACAGGGTACACCGCCATGATATT
TGAAGCACTTTTATCAGTCAAAGACTCCAATGGATCCAATATTGGTGCTA
TTGTGGAATTTATTGAGCAAAAGCATGAAGTGCCACAAAATTTCAGACGA
TTATTGAGTTCAAAGCTGAGGAGACTTGTCTTGCAAGGCAAACTCGAGAA
GGTCCACAACTGCTACAAGATCAAAGATGCGGCTTTGGGGACGATAACAC
CTATGCCAAAACAAAAAGATATCAGACCAAGGCCAGCACAGAATTCTGGA
TTAGTCATTTCTGCTGAAACAGCGGAAGAAGCTGCTATGACTGCTGCCTA
CAAGATTGCCGAGGCAGACAACAAATCATTTGTGGCAGCAGAAGCAGTTA
AAGAGGCTGAAAGGGTCTCAATAATGGCCGAAGATGCAGATTCAGTAATG
TTGCTTGCGAAAGAGATTTTTGAGAAATGTTCAAGAGGTGAAACCGTTCG
CTTAGCATAG
>OfMYB1R96
ATGGAGGGAAGTGGATATAGTACAGAATATTCTAAGAGTAGCCCTTATGA
GATAAGTGATGATGACGGTGAAAGTGAACAGCAGAAAAATGAAGTGTTCA
AGCTCAAGGATGGAGGAAGCTCAAGCAACAGTACTGTTGAAGAGAGCGAG
AAGAAGCCATCCTTGAGGCCTTATGTCCGATCCAGGATGCCTCGAATCCG
GTGGACGCCTGATCTTCATCTGCGCTTCGTTAATGCTGTTGAAAGACTTG
GGGGTCAAGATAGAGCAACACCAAAATTAGTACTTCAGTTGATGGACATG
AAAGGGCTTAATATAGCTCATGTGAAGAGTCATTTGCAGATGTATAGAAG
CAAAAAGACTGATGATCCCAGCCAATTAGGTATGACGGATTACAGGGTAT
TTATGGAAGGCACAGACCGATATATCCATAATTCAAGACAGCTCCCTCAT
CTTCCAAGCTTTAACCAAAGGGATAATTGTACTTTCAGATATGGAGATGC
TTCTTGGAATGGACTTGCGAAATGGATGCATAATTCGACTACAAGGCAGA
ATACTTATCACAAGATCAGTCGACAAGGGTTTTACGATAATCTTACTGAG
AGGATCTTCAGCAACCAGTATTATAGGTCAGTAAATCAAGATCTTCTTAG
CACCAGAAAGTTTTCTTTCAATGAAGGATCCACTTGGAGAATCAACGAAT
CCAAAGGTGCATTCGGATCACTTCACGAGCATGAATCTTGGAGAGGGCAA
TCTAAACAAAACCCTATTTGTGAGCTCAATTCCATAAAGCTGATGCAGCA
GAAGGTTCATGAGCATAGTGCTTCAGATAATAGAAATAGTATCCCTCCTC
GAAATATGGATGGAACAACGAGTTTTCAAAGGCAGACTACGGTAAAAAGG
AAGGCCTCAGACTGTGATCTCGACTTGAATTTATCGCTCGCATCGGAATC
AAGGGATGATGAGAGGCAGAAAGGTTTACAGTACGACGAGAGCAGCTTGT
CTTTATCATTGTACACTCCATCTTCATTGAAACTCAAGAAGTTAAAAGAA
GAACATAGTAATGCAAGAGTGGCGAGTACTCTAGATCTGACTCTCTGA
>OfMYB1R91
ATGCCGCCGGAGCCATTGCCTTGGGATCGGAGAGACTTTCGCAAGCACGA
GAGATCCGACCCCACCCGTGTTGGTGCTGCTGGAGGTTTCAGATGGCGGG
ACCTGCCGCATCCCCTTCATCCGCCGCCGCCTCCTCCTACGCATCATCCC
TACCATCACCACCAGCAACGATGGTTCTCAGATTTCCGCTCCCGCCCTCT
TCCCCCTGGGCATGGTAAGCAGGGTGGTTGGAACATGTATCCTGAGGAGC
ATGTTCGTGGATTTCAGCCTTTCGGGTCTCGGTTCAATGAAAGGAATTTA
GATGACGAGAAATCTCGGCCCTTTGTGTCTCGTGGCGATGGAAGATATTT
CAGAAATAGCCGGGAAAATAGGGGTTTCTTTAGCCAGAAAGACTGCAAAG
TTAACTCTTGGGAACCTCCTACATCACCTGGTCATCTTGGAAAACCAGAT
AATGAGGTCAATGATCAAAGGTCTGTAGGGAATATGCAAACATGCAACAA
CGATAACCCCCACCACAACCACAACATAAACGCCTGCCCTCCTGATCCAA
ACATTGAGAACTCATGTGATCAATCTCAGATGAAATGTCAGCTTGATAAG
AATGGTAGCAACGCTGATGGATTGGGCAGCGCTGATCAGAAAATAGAGAT
AGAGAACTCACTGGGATCAATAGATTGGAAGCCCCTGAAATGGACCCGTT
CAGAAAGCTTGCCTTCCAGGGGATCTGGTTTTAGCCATTCAAGCAGCTCC
AAGAGCATGGGAACAGACTCCAATGAGATGAAAGCTGACCTGCAACCAAA
GAACGTGATGCCAGTACAGTCTCCTTCCGGAGAGGCTGCTGCTTGTGAGA
AATCTATCGTTCTGACTACAGCCCTGTCTGAAGAGACAAGTTCCAGGAAG
AAGCCACGCCTGGGTTGGGGTGAGGGACTGGCAAAGTATGAGAAGAAGAA
TGTGGATGGCCCTGATGATGGTGCAACCAAAGATGGGTTGGTCATTAGTA
TTAATAAAACAGAACCTGCACACACACACTCTGCAAACGTGGCTAATAGA
AGTCCTAGAGTAGCAGCTTTTCTGGATGATTCCTTGCCTGCTACTCCATC
TTCTTCAGTTGCTTGTAGTTCCTCATCAGGTACTGAGGAGAAACAATCTG
TCAAGGCTGTCAATGTTGATCATGATGCTTCTAATTTAAGCTTCTCACGA
AGCACTCTGTCGCACACTCCCCGTTGGGGACCATCTTTTAATTTAGAAAA
TTTGGAGCCCTCATCTATTGCTAATTTGAGCTCTTACATTAATGAATTGT
TACAATCTGATGATTCTAGCTCCATGGATGCTAGTTTTGTGCGATCCGCT
GCTATGAAAAAGTTGATGGTATGGAAAGTTGACATATTAAAAGCACTTGA
GATGACTGAAACTGAGATAGACTCGCTTGAAACAGAACTCAAGTCATCGA
TATCTGAGTCTAGATTTGGTTGTTGTCATCCTCCTGTATCCAGTTCACTG
CCTGGAGAATGCAACTCAAAAACTTGTGAAGATCTAGTTGCCAGACCTTG
TCCAGTGCAGTTTGCTTCTAGTGAAATTAAGATCATAGAGAACACAGCTA
ATGCATTGGAAACTGAATTGAAAGAAGAGAATATTGATAGTCCAGGAAGT
GCGACATCCAAGTTTGTTGAGGTGCCTTCTTCTGGGGAAGATGTTTCCCC
TCCCAAGACAGCAAACCCTGTTGATGGTTTCTTGAAATTAGATGTAAATA
ATTGTAGGAAGCTGGAAAACAGTGATCTAAATGATGAGGCAAATGCTAGT
GATATGCCTGCTCATGTGGATGATTTTCAACCTGTTGTAAGTAGTAGTTG
TCTAACTCAGGCTACCGATGACAATTTATTTGGCAATGGGGAAGATATTT
ATAATTTAATACTGGCTTCTAACAAAGATTCTGCAAATCGAGCTTCAGAA
GTGCTTAATAAATTATTGGCTGTCAATCAGTGTCATTCTAGTGTCTTTTA
TTTGCAATGTGATCCAACGATAGTAAAGAAAAAATTTCTAATGAGGCGGC
GATTCCTACAGTTTAAGGAGAAAGTTATCACTCTCAAGTTCAGGGCATTT
CAACATTTCTGGAAGGACGATCGTCTACTTGCTTCAATTAAAATTCTTGC
AAAGTCTTCCAAGAAGTTAGATCGAAGGTTTCGCTTTACACGCCATGGCT
CTCAAAAGCATCTTCCCTCCGATATCCCTCAATTTTCCTATCCTGACGGG
ATTTTTCATGTGGTGCCCGAAGCAGAAGTAAGTGATTATGTAAGCAGGTT
GCTTTCAAATTCTCAGGTCAAACTCTGTAGGAATGCATTGAAGATGCCCC
CTGTAATTTTGGATGGAAAGGAGAAGATGGTATCAAAGTTTATTTCAAGT
AATGGTTTGGTAGAAGACCCTTGTGCTGTTGAGAAAGAAAGGTCTATGAT
CAACACTTGGACGCCTGAAGAGACGGAAATTTTCATCAACAAGCTTGCTA
CCTTTGGGAAAGATTTCAGGAAGATCGCATCTTTTCTGGATCATAAAACC
ACGGCAGATTGCGTTGAGTTCTACTACAAGAATCACAAGTCTGATTGCTT
TGAAAAAGCAAGAAAGAGGCCGGACTTTGCTAAGCCAAAGAAGTCCCGAT
CTACTAATACATACTTGGTTGCATCAGGGAAAAGATGGAATCGTGAGGTT
AATGCAGCTTCAACTAATGTGGCTAATGTTATTGATGGCATAGAAAATCA
GCAGAATCACTCATCAAGATACTTTTATGGTGGTTCATACAAATCACTGA
GGATTGATGATGGTTCATTAGGGCAATGGACCAGTATTGACGCCTATAAT
GATGACAGAGAAACTGTGGCTGCTGATGTGTTGGCCGGTATCTGTGGCTC
CTTATCATCAGAAGCGATGGGTTCTTGCATCACGAGTTCTGTTGACTTTG
GAGAGGGCTATCAGGATTGGAGGTATCACAGAGTGGGTTCTTCCACTAGG
CAGCCTTTAACCCCTGAAGTTACACAAAATGTCAATGGTGAATGTTCAGA
TGAGAGCTGTGAGGAGATGGATCCTACTGATTGGACTGATGAAGAGAAGT
CCATCTTCATTCGGGCCTTGTCATCTTACGGCAAGGATTTTGCAATGATT
TCACGATGTGTCAGAACAAGATCCAGGGATCAATGCAAGGTCTACTTTAG
CAAGGCCCGGAAGTGTCTTGGATTGGATCGGATTCGTCCTTCACCTTGCA
ATGTAGTGTCTGGTGATGTTAATAGAGGTGGCAGTGACGCAGAAGGTGCT
TGTGTTGTGGAGACTGGCTCAGTTATCTGCAGTGAGAAATCAAGATGTAA
GATAGAAGAGGACCTTCCATCCCCTGATGTGAAGTTGAGCAGCAAATCTG
ATCTTGTAGGAACAGTGAATTTGAGGCCCAATGTTCACAAATATGAGAAT
TATAATGGAACAGCATCTCAAGATTTTATAGGTACTGAACCCGTGTTAAA
GAATTCTGCACCTACTGATTGTCAGGTGGATAATAAGCCTGATCTAGACT
TTGATGTGGTAAGCGAGGAACAAAATGGTGTTAATAGTGGGTCTGCAGCT
GCTGTAGACTGTAAAAATGTTGTTGCATCTTCGGATGAAGTAGCCAGGCA
AGTTATTGAAGAGGCAGATGACCATGCCCTGCCAAATAGACCGAGAAGTG
AGTTTGAGAATTCAGTTTTGGTCGAGGTTCCTACTTGGCATACTGGGACA
GGAAATGAAGGACGAGGACGCCTGTTGCCTGAAGGTAGTTTGACTGATGA
GAAAGTCGAAAATTGGCCTGCTATTTCTGGTGAAATGAATGGCCTAAGCT
GCTCAACGAGAGAGATGAACTATGAGCCCCAGCCATCAGCAAACCCTTCT
CGTCCTTTTGCTGACATGCATTCTTCACATGTCAATGTTGTATCTGGATG
CCAAAAGAAGGCTGACTTGGAAAGCTCATCCTCAGAGAACTCTCACACCG
TTACTTTGCAGCAGAGAGATTGCTTAGTGCCCATGATTCCATCGTCGCTA
TTTTCGCCTCCAACTAAAGTCTCATCATCAGCCATTGGTGCCTATGGGAT
TAAAGATGAGCAGGGTCAAGAGTCTCTTTGTGCAGGTGATTGTCATCAGC
ATTCTGGGCGTTCATTATTGGACCATGTTGAATCTTCCCAGATTCTCCGA
GGTTATCCTTTATCAGTTTCAACAATGAAAGAGAGGAATGGCAATATGGA
TTGCAAAAGACCCATTTTACTTCAAAGAGCCCCCAAGTCAGATGGCAATT
TTCATCCAGATAGGCATTCTGAGTTTTATCTTCAGAAGTGCGACAGTTTG
AGAAAGCATAGTTCAGTTGCTGAGGCTTCACTTCCATCCCGAGAACTGAT
CAAAGATCATTATAGACCTAAATCAGGCAGTTCAACTGATTCTGAAAAAC
CTTGCGGAAATGGTGATGTGAAATTGTTTGGAAAAATTTTAATCTCCTCT
GAGCAGAGACCAATTTCTGGTATAATACACGAGAGTGATGATAATACGAC
TCAGCATCATAAAGACGGTACCCAGTCATTCAATCTGAAACTATTGGGTG
ACAGGAGTGCTGATTGCAATTCAGATAAAGTTCCGTTTGATCATTACAAC
TGTTTGGGCACTGAGCATATTCCTGTCAGGAATTTTGGTTTCTGCAATGG
AAACAGATCTCAAATTGGTTTTCCTAATTTACTGGATTCTACTTTCTTGC
TGACTAAGTATCCTGATGCATTTAGTAATTTTGCCACACCCTCAGCCAAA
TTGGAGCGAGCTGTTATGAGCAATGGCCATAGTTTGAATGGTATCTCTGT
TTATTCAACTAGAGAACAACGTAGCAGTAATGGAGCAGCCGATTATCATG
TGTCGAGGAATCAAGAAGTTCAGCCTTTTAGCATAGACATGAAGCGGCAG
CAGGATTTATATGCTGAGATGCAAAGAAGAAACAGGTTTGATATCGTTTC
AGAAATGCAACCGCAAGCAAGAGGGACGGTTGGAATTAACATTGTTGGAA
GGGGTGGGGTTCTTGTTGGAGGCCAACCTACCGGTGTTTCTGATCCCATG
GCAGTCATCAAAATGCACTATGCTAAGGCCGAACAATTCGGTGTTCAGAA
CATCATCATAGAGGATGATTCTTGGAGAAGCAAAGGGGATGTAGACAGAT
AG
>OfMYB1R99
ATGGAAACCTTGTTTCCAGCTTCATTCGTATCGAATTCGAGTTTGTTGAT
GCAACAGAGGAAAACCACGGTATGGACGAAAGAAGAAAACAAGAAATTTG
AGAGTGCACTTGCAGTGTTTGATGAAAATACTCCCAACAGATGGTCTTTG
ATGGCGTCCATGATCCCTGGTAAATCAGTTTATGATGTGATAAACCAGTA
CAAAGAACTGGTGTCAGATATTAGTGATATAGAAGCTGGTTTGGTCCCAG
TACCTGGATACTTGAACTCTTCTTTTACATTGAAATTGCCCGATAATCAC
AGTTTTGATGTGTATAGGAAGAAAGGCAGGTCTTACAATCAAGAAAGAAA
AAAAGGTGTACCATGGACAGAGGAGGAGCATAGACGTTTCCTGTTGGGAC
TTCAAGAGCATGGCAAAGGGGACTGGAGGAACATCTCGCGAAATTTTGTT
ATCTCTAAAACACCTACTCAAGTTGCAAGCCATGCTCAAAAGTACTATCT
AAGGCAGCTTTCAGGAGGGAAAGATAAGAGGAGGCCAAGCATCCACGATA
TAACATCAGTCCAACTCACAAAAAATTGTCCCTTGGATAATAAAAAATCT
CCATCATCAGATAATATTTCTTCGGTTACATTCGTACAGAAGTCCATTGG
CACTCCAAAAATATTACTCGACTGGAATCACAAAAATAATGGAGCTTCAA
TGGTTTTCGACTCAGCTTATGACGATCCATTCATTACATATCCACATGAT
ATTGCATCGCATGGTACCTGTATAATTAACACCGGTGCAGCCAATCAAGG
GTTCCAGTTTCAGTTCACAGGAACATTCCAATCCGGGAGATCTCTTGAGT
GA
>OfMYB1R93
ATGGAAGCACGCCAAGCTTTATCTATTCAAAGCTCAGGTGTAAGACAACT
TGGTAATTGTGGAGCATCTGGGACTTCTTCACCTGTTATTCCGACCCCTC
TCGAAGAGACATATCCCAAGTTACAGGAGTCTCTGCAGGTTTCCACAGAG
AGCGAATTCATGCAACATCCTCCAGCTGTCCTTTCATCGATGTCTTCCAA
TAGTGGGGTTGTTGGTCATATATTTTCTTCATCCTCTGGATTTTCTAGTG
ATCTTCATTTTTCATCCGTCCCAAAGCAAGAAAAGCATTTAAGGCAAGCC
CCTTTCATTTCTCAATCAGCAAATAATGGGACATCAGTTACATTACCAAG
TTCTTGTGATTCTGGAATTCTTCAATCCACAGCATCCAGCCAATATACCA
AAGAAAATAACAGCTCTTCCTGGTGTCCAGATTCACTGCCTGATTTTCTT
GATTATTCATTTGGTACCTCAATCCAGAATGGTCAGCTAGAAAGTATTAA
CAGTGGTGACATTGGCATTTCATCTGAGGATCTTAGCAAAAGAAATGATT
GGCAGGAATGGGCTGACCAGCTTATTACCGTTAATGATCCTTTGACCTCT
GACTGGAATGAGCTTCTTGCCGATGCAAATGTTGAACCAAAGATGCAACA
TCAAATGTCCAAACAGCCAGTGAATTTTTCAATGCAGCCATCCCAAATAC
CCCAACAGCCTCCAGATACACCTGGAGAAACTAACGTAGCTGTTGCTCAA
TCATCCTCAGCAAATGTGGCTCCAGTAAAACAACGCATGCGCTGGACACC
AGAACTTCATGAAGCCTTTGTCGAAGCAGTCAACAAACTTGGTGGGAGTG
AAAGAGCTACTCCCAAGGGTGTTCTGAAGCTAATGAAAGTTGATAGTTTG
ACAATTTATCATGTCAAAAGTCACCTGCAGAAGTACAGAACAGCTAGATA
CAAGCCAGATTCAACAGAAGAATCTTCGGAGAAAAAACTACCGTCTGTTG
AAGAATTGTCATCCTTGGACTTGAAAACGGGAATTGAGATAACTGAAGCA
TTGCGGTTGCAAATGGAAGTGCAAAAGCGTCTGCACGAACAGCTTGAGAT
TCAAAGAAATCTACAGCTTCGAATTGAAGAACAAGGGCGATACCTGCAGA
TGATGTTTGAGAAACAGTGCAAGTCCGGGTCTGACTTGCTCAAGGGGACT
TCATCGACTATGGAGAACTCCATTAAAGAGTTGTCGGGTGCTGCACAAAG
TTCTCCTGCCAAAGATGATTCAGGATTACAGGCACCTATCAGCAAAACAG
GAGGTGACCAATCTAATGTATCCACAGCATCAGGAGAATATTCTCAAGAC
AGAGGAGAGAAATATAAAGCCCAGGAGACTCAAGTTCTTGAAAATTCAGA
GGCAAATGTTGACGGCACATCACCATCTTCGAAGCGTGCTAAAGTGCATG
AATAG
>OfMYB1R100
ATGGCTCTTCAGAACGTTCGTAATAAAGATACGAGCTTGGTGTTATCCAG
TGATGCGAAACCGAGATTGAAATGGAATCAAGAACTGCACGAAAGGTTTA
TGGATGCAGTTAATCAGCTTGGAGGTGCAAATAAGGCGACGCCGAAATCC
TTAATGAGGGTGATGAGTGTTGATGGACTAACTTTGTACCACCTCAAGAG
CCATTTACAGAAATATAGGATGGGAAAGAATCAACAATCGCAGTCCTACT
ACAAGGATAATGAACAAGAAAACTACAGAGATAACCAGAGTCACTTCTCT
AGAAAGAATCCTGATGGAGAACAGAACCAGATTAATGAAGATTTGCAGAT
GGCTCAGGCTCTACGAGTACAAATAGAGGTGCAGAGGAAACTTCATGAAC
AAATTGAGGTGCAAAGGCATTTGCAGCTGAGAATTGAAGCACAAGGAAAA
TATTTACAATCGGTCCTGAAGAAAGCACAGGAAAAACTTGCTGGATATTG
TTCTTCCTCTACTGAAGTCGAACAAGCAAAAGCTCGACTTTCTCAATTAG
TCGCGATGGTTGACACTGGATGTCTAAGTCCTTCATTATCCGTTTTGACA
GAGAGTGAAGGCTTATTTTTAAAAGATGCAAAGAATATACTACCAAGACA
TACTGGATGCTCACTCGAGAGTTCCTTGACATCAGCTGAGAGCTCGAGCA
GAAAGGAAGAACCTCGTCCGAATCTTGATTTTGATGACAATGAGAAGAAA
AAAGCTTCCAAACCCTGTACAAGGAAGAGGGATTCAGTTGTTCTCTCGCT
GATGGAAATGCATCCGGCAGAAAAGAGTGGATCAGAGAGTGAAGGTAGCA
AAATTAAAAGGAACATAAGTAATATTTATGATGGTAATTCTATTGAGCAA
CCATCAGGTAAGAGATCAGAAGGGTACAGAAGTCGTGAACAATCGAGAAA
GTTTGGATTATTGGAGAGATTTGATTTGAACACCAAATTGCTGACAGAGT
TCGATTCAGGTTCAAAAGCAATAGACTTGAATCGCAAAGCAGTCGAGCAA
TATACTGGAAATCTTTAG
>OfMYB1R103
ATGATGTATAGTAGTAGTGGTAATGAATGGATGATGATGGGGAATTCTGA
GGCAGCGATGCCGGTGTTGTGGAGTCGGCAAGATGACAAGATTTTTGAGA
AGGCTTTGGTGGATTTCGCCGACGAGATGGAGGAGAACCAATGGCATAAA
ATCGCCGATCGTCTGCCTGGGAAGACTCCAAATGATGTTAGGGCCCATTA
CGAGGCGCTTCTGCACGATGTGTACGAAATTGATTCTGGTCGGGTCAACC
TGCCGAGTTATTATGATGATGACTCAGACACGCTTGAGTGGAATCAGGTT
GAATCGAGTAGGCCAGGTCAGATCTCCTTTGGGTCGAGTGGGCATAGAAC
GAAGAACGAGGTAGAAAGGAAGAAAGGAACACCTTGGACAGAAGAAGAAC
ACAGGTTATTTTTAATCGGGCTCAGCAAATACGGCAAAGGTGATTGGAGA
AGCATTTCAAGAAATGTAGTAGTTACGAGGACACCAACACAAGTAGCTAG
TCATGCGCAGAAATATTTTCTTCGTCAAACAGCTGTGAAAAAAGAGAGAA
AAAGGTCGAGCATCCATGACATTACAACAGCTGATAATAGCGTAACGGTG
CCTCCACCTGTCAATCTCCCCAATCAAGGAGGGTTTCAAGATTTTAGCTT
TCCTATGCCAAGATGA
>OfMYB1R104
ATGGAAACCTTGTATCCAGCTTCATTCATGTCAAATTTGAGTTGGTTGAT
GCAACAAAGGAAAAGCACAGTATGGACAAGAGAAGAAAACAAGAAATTCG
AGCGTGCTATTGTAGTTTATGATGAAAAAACTCCCTACAGATGGGATAGG
GTGGCATCCATGATCCCAGGCAAATCAGTTACTGATGTGATAAACCAATA
CAGGGAACTGGTGAAAGATATTAGTAATATTGAAGCTGGTTTGGTCCCAA
TTCCAGGATACTTGGCTGCTTCTTTCACATTTGAGTTGGGAGAAAATCGC
AGTTTTGATGCTTATAGGAAGAGAGGAAGGTCTTGCGATCAAGAAAGAAA
GAAAGGTGTACCATGGACTGAGGAGGAACACAGGCGTTTCCTGTTGGGAC
TTGAAAGACACGGAAAAGGTGACTGGAGAAATATATCGCGCAATTTTGTG
ATCACCAAAACACCTACTCAAGTCGCGAGCCATGCTCAAAAATACTTTCT
AAGGCAGCATACTGGGGGCAAAGATAAGAGGCGTCCAAGCATCCATGATA
TCTCACTTCATCTCACACACACCACTACTAAGACTACTTGTTCAGAATCA
GTTGAAAAAAACAACTCAACCGCTGCTACAAATAATGGCGCTTTATTGGT
TTTTGACTCCATTGCATATCCACAAAATATAGCAAGATTTCATGGAAGAC
CTGTTAGCAATATCTGTTCTGGATACTAG
>OfMYB1R109
ATGGGGAATCCCAAGCAGAAGTGGACCTCTGAAGAAGAAGAAGCGCTCCG
GGCCGGTGTGGCGAAACACGGCGCCGGAAAATGGAAGAACATACAGAGAG
ACCCTGAGTTCAATCATCTCCTATTTGCTCGCTCCAACATTGATCTCAAG
GATAAATGGCGGAATTTGAGTGTTGCCAATGGTCAAGGCTCACGAGAAAA
ATCAAAGACACCTAAAGCAAAGGGCAATCCTGCTGAATCTCCTGCTACTC
CCTTGCCCAATGTACAGACCCCCGCTTCTGCCACTCCACTGTCACAGGAG
GCTTCAATGGATGTGATTATGTTAGATTCTCCAAAGCCCTTACCTGAAGG
AAATAATGCTTCAAAGTACAATTCAATGATATTTGAAGCACTCTCAACTT
TGAAAGAACCAAATGGATCAGATTCCAGTGCACTTGCTAATTTTATAGAG
CAAAGACATCAGGTGCCCCAAAATTTCAAAAAGCTATTGAGTTCAAGACT
AAGAAGGCTTGTGCAACAAGACAAACTTGAAAAGATTCAGAATTGCTACA
GGATCAAACGAGATTCCTTGGCTGACACAAAAACCCCTACCATGGTACAG
AAAGACTTCCGGCCTAGACAGGCTCATAGCATTGGGTATCTGGGTGATAC
GGTGGAAGAAGCAGCAGTGGAGGCCGCCTATAAAATTGCAGAAGCAGAAA
ACAAATCTTTTGTGGCGGCCGAAGCTGTCAAAGAGGCAGAAAGGGTCTCA
GGGATGGCTGAAGACACTAATTCTCTGCTGCAGTTTGCACTGGATGTGTT
TGAGCAAAGTTCAAGTGGTGAAATTCTCCTGATGGCATAA
>OfMYB1R106
ATGGATGTCTCTGGAGCTATGTCTAGATCTTTACCCATTCTGCCTTCTCC
TTTGGAAGAGAAATATCCCAAGCTACCAGATTCACCTCAGGTTACTTTAG
CACAGGAACTGACTAGTAATCACAAATCTTCTTGCCCTGCTACACTGTCA
AGTAACAACCAAACTACGGGGAATTTGTTTTCATCTCCTTCTGGATGCTC
TACTGATCTTCAGTCTTCTTGTATGTCTCCTCAGACAAGTCGATTAAAAG
TTTCTCCATTCATTTCCAAGTCACCAAACGAAAGAGTGTCTTATGTATCA
AACCAGCCTCCAGATGAAAATGGCCAAGTAGAAACCTGTACTGGTGTAAT
GGCTTCAGAAGACCATACCAAGGGAACCGATTGGCATGATTGGGCAGACC
AGTTGATCACGGTTGATGATACACTGGACTCAAATTGGAGTGATCTCCTT
GTTGATGTCAATTTTCTAGATTCAGAACCCAAGTTTCTGGACTTGCCACC
GAATGCCTCTGTGCATCCTCCACAAATTCACAAGCTGCACAATCATCCTG
TGTCAAGTGAAAAAGATTCTCCTGTAGGTAGCCTTCCTGCTGCTGCACCC
TTGACTAAAGCACGGATGCGTTGGACTCAAGAACTTCATGAAGCTTTTGT
GGATGCTGTCAATAAACTTGGTGGTAGCGAACGAGCTACACCAAAGGGTG
TCTTGAAGCTTATGAATGTTGAAGGCCTAACAATCTATCATGTGAAAAGT
CACTTGCAGAAATATAGAACTGCCAAATACAAACCGGAGACATCAGAAGG
AACTTCAGAGAAGAAGTCAAATACGATTGCTGAGATGACACCCCTCGACT
TGAAAACGACAATGGGAATAACAGAAGCACTACGAATGCAGATGGAAGTA
CAGAAGCAACTCCATGAACAACTTGAGATTCAACGAACACTGCAGTTGCG
AATTGAAGAACAAGGAAAACACCTGCAGATTATGTTTGAACAGCAGATGA
AGATGGAGAAGGAAAAGCTGAAATCCATTTCACCTTCCCTTGATAAAGAG
AAACCTGAACCTGTGGAACTAATGGCTGCTTCAAGTGATGCCTTCATTTC
AGCAGCCGAACATCCAAATGACATGCAAAAGTCGCCTGAAAGGAATAATG
AACTGAGTCGACCAACAAAACGAGCCAAATCTGATGAAACCGAAGCATCA
TCTTGA
>OfMYB1R110
ATGAACTGGGAAATGGAACTCTTATCTCCTGCATCATATTTAAGTTCCTC
AAATTGGCTTTTTGAGGAGAACAAGGGGACAAAATGGACTCCTGAAGAGA
ACAAAATGTTTGAAGAAGCTCTAGCATTATTCGACGAGGATACTCCGGAT
CGATGGGACAATGTTGCAGCTATGATCCCTGGAAAGACTGTAAGTGATGT
GATCAAACAGTACATTGAATTGGTAGACGATGTTAGTGATATAGAAGCAG
GGCTATATCCAATACCAGGTTATACCAATAATATTAATTCTTTCACATTG
GAGTGGGTGAATAGCCATGGCTATGATGGATTGAAACAACTCTATGGTCC
TGGAGGGAAGAGGAATTCGTCGGCTCGTTCTTCTGATCATGAAAGGAGAA
AGGGAGTTCCATGGACCGAGGAAGAACACAGGCAATTTCTGTTGGGGCTC
AAAAAGTATGGAAAAGGAGACTGGAGAAATATCTCTCGAAATTTCGTAAC
GACAAGGACTCCGACTCAAGTTGCCAGTCATGCTCAGAAATACTTTATCA
GACAGCTTTCTGGAGGGAAAAATAAAAGAAGGTCCAGTATACATGATATC
ACAACTGTCAATCTTACAGAAACTGAATGGACCTTACCAGAAAAAGATAG
GCCTCATTCACCACAGAAACAGAATTCAAATATGAATGCCAAGATCAAAG
TAGAACATGATTCTAATATGCCGAATCAAGGATTCAATCTGCCAAATTGC
AGCTTAATCCGGACCCATCTCAGAGGGGCTGCTCCGTTTGGATTAAATCT
GCATGATCTACATATGCAGAATGTTACATCAAATGGACTCGAGTTAGGAC
ATCCCAGTGCAATTTTTCAGATGTAG
>OfMYB1R112
ATGCCTAGAATCCGGTGGACACCTGATCTTCATCTGCGCTTTGTTAATGC
TGTGGAAAGAGTTGGAGGACAAGATAGAGCAACTCCAAAATTAGTGCTTC
AATTGATGAATATCAAAGAACTAAACATTGCTCATGTCAAAAGTCATTTA
CAGATGTATAGAAGCAAGAAAATTGATGAGCGCAACCAATATCACAGGCT
TTTTATGGGAAACGCAGACAAGAATATGTATAGTCTAAACCAACTCCCTC
TTCATTCTACCTTCAGATTTGGAGATTCTTCTTGGAATAATTATGGAAAA
TGGATACGTACCTCTACTATGAGGCAGAATCCAATTAATGAGAGGATCTT
GGGCTGCGGCGGCCAATATAGGTCAGTCAACCATGATATTTGCCCCAGAC
TTTCTTGTTCCAATGAAACATCCACTCAGAAGACCGTCAAATTTGGATCG
CTTAACGGGCATGAATCCTGGCTAGGCCGATCTAGACAAAACCCTATTGA
GCTAACCATGAATCTCCAAAGGCAGACTATGGTAAAAAGAAAGGCGTCAG
AGTGTGGCCTCGACTTGAATTTATCACTCGGGGTTGAATTAAGGGAGGAT
GATCAAAGGCAGCAAGGTTTACAGTATGATGAAAACATCTTGTCATTATC
ATTGCACACTGATCCATCCTACTCGAAGTTTATGAAGTTGAAAGAAGATG
AGAGTACTAAAATTGCAAGAGAGGCAAGTACTCTGGATCTGACTCTATGA
>OfMYB1R111
ATGGGCTCGAGTCGGTCGACAGGCGCGTTGAAAGAGCGGTTAAAATGGAC
GAAAGAATTGCATGAATTGTTCGAGAAAGCAGTTAATCAGATCGGTGGGC
CAGATAGGGCTACACCAAAAGGAATTCTGAAAGCAATGGCAATTCCTGGA
TTAAGTATATATCATGTGAAAAGCCACTTACAGAAATATAGGGTGTCAAT
ATTCACTCCAGAAGGTGGCCACAAAAATAAAATTGAACGAAGAAGTATAT
CAGAAGAATTGCCAAATTTCAGCACGAAATCAGGTGCTCAGCTAAATGAA
GCATTAAGAATGCAAATGGAAGCACAAAGACGATGGAACGATCAAATTGA
GGTTCAAAAGAGCTTGAAAATGAAGATTGAAGCACAAGGAAGATTTATGG
ACCGTATTTTCGAGGAATATAAGAACCGGGTACCTAGTACTATGCCAAAC
AAGCCTTATTCTTCTCCTATACTATCACTGCCTTCACTAAGTGAAGAATC
TGATCAATCAAATGAAAAGAAATTTGAATCTGATTATGAAGTTGAAACAA
AGGGATTCCAAGACGAATTCCAAGCACGAAAAAAGATCAAAATCCATGAA
GAAATTCTACCAAATTTTAATGTTTTTCCTCTTGAAGGAAATCCATTTGC
AGCAAATGATGAAATAGGGTTTTGTCCATGGACTGTTGGCACCTTTCCGT
CCCCATTGCTGCCATCTTCTTTATACAACCATCTAAATTAG
>OfMYB1R102
ATGTATCAACCAAAGGGTGTTCCTACCTCAAGCTTAGTTCATAGCAATCC
GTTAATTCACAGTCAGCCATTAGACAGTGGTGCCAGCTCAATGGATCCCA
TCAACTCAGGCAACAATGCCAACAACAATCCTAATCTGGCCTCTAAGCAG
CGGCTTCGTTGGACGCATGAGCTTCATGAACGGTTTGTTGATGCCGTAGC
ACAACTTGGTGGACCAGATCGTGCTACACCGAAAGGTGTTCTCCGAGTTA
TGGGGGTTCAGGGGCTAACAATTTATCATGTCAAAAGCCATTTACAGAAA
TATCGACTTGCCAAGTATCTTCCAGATTCTTCATCTGATGGGGGAAAAGC
TGAAAAGAAGGAATCTGGAGATATGCTTTCCAGTTTGGATGATACATCTG
GAATGCAAATCAATGAAGCACTTAAGCTGCAAATGGAGGTCCAAAAGCGT
TTGCACGAACAATTGGAGGTTCAAAGACAGCTACAGTTACGTATAGAAGC
CCAAGGGAAGTATTTAAAGAAGATAATTGAAGAACAACAACGAGTAAGTG
GAGCTCTTTCGGAAGTGCCCAGTTCTGGGGTCACAGCTCCTGTAGCAGAG
GACACTTGCCCAGAATCAGATAGCAAAGTTCATCCAGCAACCCCTGCTCC
AACATCCGAGCCTCCCTATCTGGACAGGCCTCCCAAAGAACGTGCAATAG
CGAAGAGTCTTTCTCTAGACGAATCTTTCTCCTCTCATCAGGAGCCTCTG
ACCCCTGATTCCGGTTGTCATGTGAACTCATCAATTGATACCCCTCGTGA
TAAACCTGGAAAAAAGCAAAGAATGAGTACAGATGCAGCATTCAGTAAAC
AAGAGATGGTGCGTCCCCATTCGATAATGGAGTCGAGCTTAAGTCCCCGT
TACCAGCAGCCACATTCAGTTTTCCTGACCGTAGAGCAGTTTGATCGTTC
ATCAGGAATGACAGTCGCCAATGAACTGTTGGGAAAAGTTTCAGGTGGCA
ACATATGA
>OfMYB1R101
ATGTTTCCCAGATTGATTCAACCCCGAGAAGCTATTTTAAGCCAAGAAAA
CATTCAGGGGCCTAATATTAGTGGTGGGTTTAGCCAAAGGGCTGCTGCGG
GGGACCCATGTTTGGTTCTTACTTCTGACCCAAAACCTCGTCTGAGATGG
ACAGCTGACCTCCATGAACGCTTTGTTGATGCTGTTACTCAACTTGGTGG
CGCCAGCAAAGCTACCCCAAAGGCTATAATGCGAACAATGAGTGTTAAGG
GATTGACTCTCTTTCATTTGAAGAGTCACCTTCAGAAATATAGACTAGGT
AAGCAATCTGGGAAAGATTTTGGTGACTCTCCAAAAGAAGGACTGTCGGG
TTCATACCTTTTGGATAGCCCTTGTGCCAGCAATTCTCAAAACTTGCCAG
TTTCCGACGTAATTGAGGGCTATGAAGTCAAGGAAGCATTGAGAGCTCAA
ATGGAAGTTCAAAGTAAACTGCACCTGCAAGTTGAAGCTGAAAAGCATTT
GCAGATTCGGCAGGATGCTGAGAAAAGGTACATGGCTATGTTGGAAAGAG
CCTGCAAGATGCTAGCTGATCAAATTATTGGAGATTCAAACAATGATGTA
GAGAATTTCCCGGAAAAAGGAACGAAGACGCAACCTGCTACTGGGCACAA
ACCATTTGGATCATACAGTTCACAATCTGCCGATGAGTTGGGTATCCATG
GCCCTGAAGTAGTATCTCCTAGATTTCATCAGCAGCGTGCAGATTGTTCA
ACTGAAAGCTGCCTTACATCTCATGAGAGTCCTATAGGCTTGCCCGTGGA
TGGGTCTTTGCCTGGAGGAAAGAAACGAGTGCTAAACATGGATTCGACAA
ATGCACCTCTCATGTGGGGTGACTCTGAATTACGTACCCCGGATTTGCAT
GCGGTACAAGTTAATTCCCGTGGAATTACCGGGTATGGTGTATAA
>OfMYB1R105
ATGGAAAGAAAGCTCAAAAGAGCGAAAGGCGTTCCATGGACTGAAGAGGA
ACATAAAATGTTTTTGCTTGGTTTGCAAAAGCTTGGCAAAGGTGATTGGC
GAGGAATTGCGCGGAATTATGTTATCTCTAGAACACCTACCCAGGTTGCT
AGCCATGCTCAGAAATATTTCGTCAGGCAATGTATTGTGTCTAGAAGAAA
AAGATGCGCCAGCCTCTTTGATATTGTGGTAGATGAATCGGTGGATGTTC
CAGTAGCATCAAAAGATAATAATGCTGTAGTGCCCCCGCAAGCCGAGACG
CAAAGCAGCACCTACCTACCTCCTCCTGCTGCAGACGAAGAATGTGAATC
AATGGTTTATGCAAACTCCAAGGATGATGAAGCCATGCTTCCTTCGCCGG
AGGGCTCACAATACTCTTACCCAGTCATATTCCCAGCTTATGTCACTCCA
TATTTGCCGATGTCCTTTCCATTTTTGTCGGGCCACAGTATGGAGGCAGT
GAAGGAAGAAACCCATGAAGTGCTCAAGCCAACAGCTGTTCATTCAAAGA
GCCTAATCAATGTCAATGAGCTGATAGCTAAACAGTCTGAGCTAAGATTT
CTCTCTCTCAGTATGGCCGCTCCATTCTTTTCTACACCCTTTCAACCTTT
TGTTTATCAGAGCCCACAAGATGCTGTTACACCTTTTCAGATTTTGGGTG
GTGAAGCTCAGATAGTTCAGATAATGTTAAAGCCTCAAGAGAAGGTGATT
GCAAAGCCTGGTACCATGTGCTACATGTCTGGCTCTGTCCAAATGGAAAA
TGTTTATGCACCTGAAAATGAAGCAGGTGTGTTGCAGTGGCTTTTTGGGA
AAAGTGTGACTAGCATAGTTCTCCAAAATAAAGGTTCAGCTGATGGATTT
GTCGGGATTGCTGCTCCTTCTCTAGCAATAATTATCCCGATTGACTTGGC
AATATTTGGCGGTGAAATGTTGTGCCAGCCAGATGCATTTCTTTGTTCAA
TTAATGATGTCAAAATCAATAATACAGTTGATCCGAGGGCACGTAATGCT
ATTACAAGTGCTGAGGGATTTTTGAGGCAGAAGATATCTGGTCAAGGACT
TGCATTTGTAGTTGGGGGTGGTTCTGTTGTTCAGAAAAATCTTGATGTGG
GTGAAGTACTCTCTGTTGATGTGTCAAGCATTGTTGCCTTGCCAGCATCA
GTTAATGTACAGATCAAATATAATGGTCCCATGAGAAGAGTGGTATTTGG
GGGCGAAAATTTGGTAACTGCTGTTCTGACTGGACCTGGTATTGTCTTTA
TTCAAAGTATGCCCTTCCATCGGCTTTCTCAGCGAATTGCTAGGTCTGTT
ACATCTCCAAACATGAGGGAAAATCCAAAGTTTTTCCTTCAGATGGCAAT
CTTCTTCTTCCTAGCTTATGTTGTTATTGTGTCATCGCTAATCTTGACTG
ATATATAA
>OfMYB1R108
ATGATTGGAGAGAACACACCCAGTGTACTGGAAGATGAGCACTCTGAGTT
GGAAGATGAGGATATGGATAATCCAGATAGCGCCACATCTAAGTTTGTCG
AGGCACCATCTTTTGTGGAGGATGTTTCACCATCTGATACAGGAGAACTT
ATAGAATGGTTTATGAATTCTGATGTCAATAATTCTAGAAACCTGGAAGT
GAAATGCATAGAGAATGGACTAAAAGATAAAACAATGGCAGGTCATGTAG
ATGATTCTGGACCTATCATGAGTTGTAATTGTCCAACCTTTACAAGTGGT
GGGAACTTTTGTTGTGGCAGAGAGGGGATTTATGATCTTATACTTGCTTC
CAACAAAGATTCTGCAAATAGGGCTTCAGAAGTGTTAAATATGTTGTTGC
CTGCCAACCAGTGTAAAGTTGACGTTTCAACTGATGCCTTTGTTTCTTAT
TTGCAAAGTGATCCCATGATAGTGAAGAAGAAATTTCTAAATAGGAAGCG
ATTTTTACAGTTTAAGGAGAAAGTAATAACCCTCAAATATAAGGTGCTTA
AGCGTATGTGGAAGGACGATCTTTGTGTTGCTGCAAGGAAAATTCCTCAA
AAGTCTCACAAGAAGTTGTATCCAAGGAGGTATCGTTCCTCCAGTGGATC
TCAATCTTCATCTCCTGAGAATCTGTGCTTCATGCCTACAGAAGAAGTAA
TTGATTTTGCACAGGAGTTGCTTTCAAATTTTCAGGTCAAAATCTACAGG
AGTACATTGAATATGCCTGCTTTAATATTGGACAAGAAGGAGAAGATGGT
ATCGAGGTTTATCTCGACTAATGGTTTGGTGGAAGATCCTTGTGCTGCTG
AGAAAGAAAGATCTTTGATAAACTCTTGGACATCTGAAGAGAGGAAAATT
TTCTTGGATAAGCTTGCATCCCTTGGGAAAGATTTCCGCAAGATTGCATC
TTTCCTAGATCACAAATCAACTGCAGATTGCATTGAGTTTTACTACAAGA
ATCACAAGTCGGATTGCTTTGAGAAAGCACCAAAGAAGCCCGACTTTCTG
AATCAAAGAAAGTATCAACCTACTAGCACATACTTGGTTGCATCAAGGAA
AAGATGGAATCGTGAATCTAATGCAGCTTCCCTTGATTTATTAGGTTCAG
CTTCAGCAATTGCAGCTAATGTAGATTATGGCTTGGAGATTCAGGAAAAG
TGCACATCTACATTATTTTCAGGTGCGTCTAGTGCTCACAAAGGACCGAT
GGATGATGATAATTTATTGGAAAGATCAAACGGTCCTGGTATCTATCTTA
ATGAGAGAGACACTTTTGCTGCTGATGTGTTAGCCAATATCTGTGGTTCC
CTATCATCTGAAGCTATGAGTTCCTGCATTACAAGTTCTGTTGACCTTGG
AGAAGACTATCAAGATTGGAGGTGTCAGAGGGTGGGTTCTTCCACGAAGT
GTTCTTTTACCCCTGAGATTACACAGAATGTTAATGATGAGAGCTCAGAT
GAAAGCTGTGGCGAGATGGATCGTACTGCTTGGACTGATGAAGAGAAAGC
CCTCTTTATTCAGGCCGTATTGTCTTATGGCAAGGATTTTACAATGATAT
CACAATGTGTCAGATCCAGATCCAGGGATCAGTGCAAGGTCTTTTATAGC
AAGGCCAGTAGGATTCTTGGATTGGATCGGATTCAGCCTGGACTGTGCAA
TGCAACGTGTTATAATGTTAATGGAGGTGGAAGTGACAGTGGAGATGCTT
GTGATGTGGAGACTGCCTCTGTTAATTGCAGTGGGAGATCGGGATGTAAA
ATGGAAGATGACTTTCCGTCTCCTGTTTCAAAGTCGAATCTTGAAGCCAA
TTTAGTAGGAACGTTGAGTTTGATGCCCGATCTTGACAAATCTGAGGATA
ATAGTGGAACAAGTTTTCTTGATTCTAGGGATATTGAACCTTTGTTAGAG
AATTGTTGTCAGGTGGATGATATGCTAGTTATAGACGTTGATGCAGACTC
CAATGGTCGAAATGGTGCTAATAGTGGGCATGTACGTGTGCAAGACCATG
TGGCTCCTGTTGAATCCTCAGATGCAGAAGTTACTCCAGTAGTTGAGGAG
GCAGATGAATGTGGACTGCCCAATGGATCGAGTGAGGATGAACGTACTGC
TTTGGTCAATGCTTCAGATGGATACTATAGAGCTGGAAACAAAGGACAAG
AGATTCTACCTAAAGCAAGTTCGGATGGTAGGGAAGTCGAAAATGGATGT
GGGAGCTTCTCAACAAGAGATGTGACATCGGAGCACCAGCTGGCTGCTAA
GAATGCTTCTCATATTTCTGCTGATGCGTATTCCTCTACACAATTAAATA
TTTTACCTGGACGTGAAAAGAAGGTTGATTTGGATAACTGTTATGCAGAA
AAGTCTCGTGTCAACTCATTGCAGCAGAAGGATCACGTAGTATCGGTCAA
GTGTCGGCAAATTTTTCGGACAGGGGAATGTCACCAGAACCTCTCAGGTC
AGTCATTGTCAAACCGTGTTAAATCTTCCCAGATTCTCAGGGGTTATCCA
GTTTCAGAGTCAACCTTGAAGGATATAAATAATAGGGAAATTGATTGCAT
AAGCCCAGTTTCATGTCAAAATGCCTCCAAGTTAGATGGAAATTTCTATT
TGGACCAGCATTTGGATTTCTCTCTTCAAAAGTGCAATGGCTCGAGACAT
CAAAGTTCAATTTCCGAGTCCCTGTTTCTATCCCAAGAACAGACCAGGGT
TCATTCTAGACCCCACTCAGGTAGTTCACTTAATTTGGATAAACCTTGCA
GGAATGGTGATTTAAAATTGTTTGGTAAAATTTTAATCTCCGAAAAATCA
AATTCTGTTACGCAACGGACTGTTGATAAGAACATTCAGCATCATAAAGA
AGGAAGCCAGTCATTGAACTTGAAACGTGGTGGTGACCACAGGTTCAATT
ATGATTCATCTCAACCAAAGTTTGATTTTAGTAACTATCTGGGATCTGAG
AATATTCCTGTCATGAATTTTGGTTTCTGGGACAGAAACAGGATGCAGAC
TGAGTTCCCTCTGCCAGATTCTGCTCTGTTGCTGGCAAAGTATCCTGCTG
CATTTAGCAACTACGCCATGTCACAAAAATTGGAGCCGCCAAGGCTACAT
GGTCGTGTTTCTGCTATCCCAAGCAGAGAACTAAGTAGCATCAATGGAGT
GGCAGATTATCAGGTGTTGTTGAGTCGACGGCAAGTGCAGCCTTTTGCCA
TAGATATGAAGCAACCACAAGATGTATTTTGCTCTGAGATGCAAAGACGA
AATGGCTTTGATGTTCTCTCAGGTATGCAAAAGCAAGCTCAAGCGATGGT
CAGAACTAATGCTGTTAGAAGAGGAGGCCAGTGGACTGGTGTTTCAGATC
CCGTGGCAGCATTCAAAATGCACTATTCTAAAACTGAGCAATTCAGCGTG
CAGGCTGGGAACATCATCAGAGAGGACAATTCATGGAGAAATAAAGGGGA
TTTAGGCAGCTAA
>OfMYB1R107
ATGGATGTCTCTGGAGCTATGTCTAGATCTTTACCCATTCTGCCTTCTCC
TTTGGAAGAGAAATATCCCAAGCTACCAGATTCACCTCAGGTTACTTTAG
CACAGGAACTGACTAGTAATCACAAATCTTCTTGCCCTGCTACACTGTCA
AGTAACAACCAAACTACGGGGAATTTGTTTTCATCTCCTTCTGGATGCTC
TACTGATCGTCAGTCTTCTTGTATGTCTCCTCAGACAAGTCGATTAAAAG
TTTCTCCATTCATTTCCAAGTCACCAAACGAAAGAGTGTCTTATGTATCA
AACCAGCCTCCAGATGAAAATGGCCAAGTAGAAACCTGTACTGGTGTAAT
GGCTTCAGAAGACCATACCAAGGGAACTGATTGGCATGATTGGGCAGACC
AGTTGATCACGGTTGATGATACACTGGACTCAAATTGGAGTGATCTCCTT
GTTGATGTCAATTTTCTAGATTCAGAACCCAAGTTTCTGGACTTGCCACC
GAATGCCTCTGTGCATCCCCCACAAATTCACCAGCTGCACAATCATCCTG
TGTCAAGTGAAAAAGATTCTCCTGTAGGTAGCCTTCCTGCTGCTGCACCC
TTGACTAAAGCACGGATGCGTTGGACTCAAGAACTTCATGAAGCTTTTGT
GGATGCTGTCAATAAACTTGGTGGTAGCGAACGAGCTACACCAAAGGGTG
TCTTGAAGCTTATGAATGTTGAAGGCCTAACAATCTATCATGTGAAAAGT
CACTTGCAGAAATATAGAACTGCCAAATACAAACCGGAGACATCAGAAGG
AACTTCAGAGAAGAAGTCAAATACGATTGCTGAGATGACACCCCTCGACT
TGAAAACGACAATGGGAATAACAGAAGCACTACGAATGCAGATGGAAGTA
CAGAAGCAACTCCATGAACAACTTGAGATTCAACGAACGCTGCAGTTGCG
AATTGAAGAACAAGGAAAACACCTGCAGATTATGTTTGAACAGCAGATGA
AGATGGAGAAGGAAAAGCTGAAATCCATTTCGCCTTCCCTTGATAAAGAG
AAACCTGAACCTGTGGAACTAATGGCTGCTTCAAGTGATGCCTTCATTTC
AGCAGCCGAACATCCAAATGACATGCAAAAGTCGCCTGAAAGGAATAATG
AACTGAGTCGACCAACAAAACGAGCCAAATCTGATGAAATTGAAGCATCA
TCTTGA
>OfMYB1R119
ATGGGACCATCGGAACTGAGTTTGACTTGTAGCCAATCGGCGATGAAACC
TTATATTCCTAAAACGATTAATGAATTTCTCGAAGAAGTTTCGTTGATCA
GTAACTCATCTGAAAGGCTTTCTAAGCTTGATGATTATGTGAACAGACTC
CAAGATGAAATGAAGAAGATCGATGCATTCAAACGCGAGCTGCCTCTTTG
CATGCTCCTCCTCACCGACGCAATTGCGACAATGAAGGGGGAGTTGATGC
AGTGCAAAAATTCAAGTACTGAGCCAATATTGGAAGAATTTATACCATTG
AAGAAAATTAGCGATGATTCAGATGAAAAGGTTGAGGTTCCAAAAGATGA
AATTGTTAGCAGTAGCGATAAAATGAATTGGATGAGCTCTGTGCAGCTAT
GGAACTCTGATAATCAAAATCCTTTCCCAGATATTGAACTCAGCAACAAG
AAGAAGGCCTTAAAAGAAGACAACAAAAGGAGAGCTGAAGAAGAAAATAA
TCGACCTGTCAATTTGATGGATGAACTGTTACAGTCTAGTAATGACAGAA
CAGTGGGAAGGGCTTTTATGCCTTTCAAGGGGTATACTAATTTTCCAGTG
ATGACAGTGAGGAAGGAAGATAGGGATGAATTGCCTAGAGCAGCAGGGCT
TTCGCTTTGTACGCCTGGAATTAAGAATGTGGGAGACGATATGGAATCTT
GTGGTTTGAACTCAATATCTAATTGCAGCGGATCAGGTTCATCTTCTGCA
GCGAATGGTCAATTGAATTCGAGGGCCGGGCAGCAGAGGAAGCAGAGGAG
ATGCTGGTCACCTGAATTGCATCGGCGATTTGTCAGTGCCCTACAACAAC
TTGGAGGTCCACAAGCTGCTACTCCTAAGCAGATCAGAGATCTTATGCAA
GTTGATGGTCTCACAAATGATGAAGTCAAGAGTCATTTGCAGAAATATCG
GCTTCATACTCGAAAAGTTCCACCTACAACAAGCACCTCTTCGAATCAAC
CTGTAGTACTTGGAGGTCAGTGGATGTCCCATGAACAGCACGGTGAATCC
TCAAAGCAAAGCAATTCCCAGTCGGGTTCTCCTCAGGGCCCTCTACTGTT
AGCTGGATCATCTCGAGGTACTTCCATGACCGGAGGCAATAGTATGGAGG
ACGAAGATGATGAAAAGTCGGAGAGCCACAGCTGGAGAAGTCACATTCAC
CTGCCCGGAAGAGACGATGTATAG
>OfMYB1R120
ATGGGACCATCGGAACTGAGTTTGCCTTGTAGCCAATCGGCGATGAAACC
TTATATTCCTAAAACGATTAGTGAATTTCTCGAAGAAGTTTCGTTGATCA
GTAACTCATCTGAAAGGCTTTCTAAGCTTGATGATTATGTGAACAGACTC
CAAGATGAAATGAAGAAGATCGATGCATTCAAACGCGAGCTGCCTCTTTG
CATGCTCCTCCTCACCGACGCAATTGCGACAATGAAGGGGGAGTTGATGC
AGTGCAAAAATTCAAGTACTGAGCCAATATTGGAAGAATTTATACCATTG
AAGAAAATTAGCGATGATTCAGATGAAAAAGTTGAGGTTCCAAAAGATGA
AATTGTTAGCAGTAGCGATAAAATGAATTGGATGAGCTCTGTGCAGCTAT
GGAACTCTGATAATCAAAATCCTTTCCCAGATATTGAACTCAGCAACAAG
AAGAAAGCCTTAAAAGAAGACAACAAAAGGAGAGCTGAAGAAGAAAATAA
TCGACCTGTCAATTTGATGGATGAACTGTTACAGTCTAGTAATGACAGAA
CAGTGGGAAGGGCTTTTATGCCTTTCAAGGGGTATACTAATTTTCCAGTG
ATGACAGTGAGGAAGGAAGATAGGGATGAATTGCCTAGAGCAGCAGGGCT
TTCGCTTTGTACGCCTGGAATCAAGAATGTGGGAGACGATATGGAATCTT
GTGGTTTGAACTCAATATCTAATTGCAGTGGATCAGGTTCATCTTCTGCA
GCTAATGGTCAATTGAATTCGAGGGTCGCGCAGCAGAGGAAGCAGAGGAG
ATGCTGGTCACCTGAATTGCATCGGCGATTTGTCAGTGCCCTACAACAAC
TTGGAGGTCCACAAGCTGCTACTCCTAAGCAGATCAGAGATCTTATGCAA
GTTGATGGTCTCACAAATGATGAAGTCAAGAGTCATTTGCAGAAATATCG
GCTTCATACTCGAAAAGTTCCACCTACAACAAGCACCTCTTCGAATCAAC
CTGTAGTACTTGGAGGTCAGTGGATGTCCCAGGAACAGCACGGTGAATCC
TCAAAGCAAAGCAATTCCCAGTCGGGTTCTCCTCAGGGCCCTCTACTGTT
AGCTGGATCATCTCGAGGTACTTCCATGACTGGAGGCAATAGTATGGAGG
ACGAAGATGATGAAAAGTCGGAGAGCCACAGCTGGAGAAGTCACATTCAC
CTGCCCGGAAGAGACGATGTATAG
>OfMYB1R123
ATGGCGTCTAGCTCGGTGTCCTCCCATGCCTCAGGAACTTGGACTGCTCA
GGAGAACAAGGAGTTTGAGAAAGCTCTTGCCGTTTATGATGCTAACACAC
CCAACCGTTGGGCCAAGGTTGCAAGGGCTGTCGGAGGGAAAACCCCAGAA
GAGGTGAAGAGGCATTATGAAATTCTTATGGAAGATGTCAAAACCATTGA
GAGTGGCCAAGTGCCCTATCCCTACTGCAGAACCTCTCGGGCCGCCTGTA
ACAGAGGAGGTATACAGCTTACACTACCCCAACCCACCCGATCAAAACAC
CACAAACGCTTAAGAATCCGTCGTATAATCATTATTCATCATGAACTGGA
TGAAGAATCTCTTAGCAACCGTCCTACTATATTCCAGAAGCTCTTAGCAA
CATGA
>OfMYB1R124
ATGGCGTCTAGCTCGGTGTCCTCCCATGCCTCAGGAACTTGGACTGCCCA
GGAGAACAAGGAGTTTGAGAAAGCTCTTGCCGTTTATGATGCTAACACAC
CTGACCGTTGGGCCAAAGTTGCAAGGGCTGTCGGAGGGAAAACCCCAGAA
GAGGTGAAGATGCATTATGAAATTCTTATGGAAGATGTCAAAAATATTGA
GAGTGGCCAAGTGCCCTATCCCTACTGCAGAACCTCTCGGGCCGCCTGTA
ACAGAGGAGGTATGCAGCGTACACCACCCCAACCCACCCGATCAGAACAC
CACGAACACTTAAGAATCTGTCGTATAATCATTATTCATCATGAACTGGA
TGAAGAATCTAAAGTTCCAGTTAAGCGTCATTACACTCGTAATGATCAAC
TTTACAACCGTCCTACTATATTCCAGAAGCTCTTAGCAACATGA
>OfMYB1R125
ATGTCTTCCCATGACTCAGGCACTTGGACTGCCCAGGAGAACAGGGAGTT
TGAGAAAGCTCTGGCCGTTTATGATACTGACACAACTGACCGTTGGGCCA
AAGTTGCAAGGGCTGTTGGAGGGAAAACACCAGAAGAGGTGAAGAAGCAT
TATGAAATTCTTGTGGAAGATGTCACATACATCGAGAGTGGCCAAGTGCC
CTTCCCCTACTGCAGAACCTCTCGAGCGGCCTGTAACAGGGGAGGATGA
>OfMYB1R126
ATGGCTTCTAGCTCAATGTCTTCCCATGCCTCAGGCTCTTGGACTGCCCA
GGAGAACAAGGAATTTGAGAAAGCTCTGGCCGTTTATGATACTGACACAC
CTGACCGTTGGGCCAAAGTTGCAAGGGCAGTTGGAGGGAAAACCCCAGAA
GAGGTGAAGAGGCACTATGAAATTCTTGTGGGAGATATCACATACATTGA
GAGTGGCCAAGTGCCCTATCCCTACCGCAGAACCTCTCGGGCCGCCTGTA
ACAGAGGAGGTATACAGCATACACCACCCCAACCCGATCAAAACACCACG
AACATTTAA
>OfMYB1R127
ATGGGATCGTCAAGTCCACCTGAACTGGGTTTAAATTGTAGATTATCATC
AGCAACAAAAACTTATATTCCCAAAACAATCAGTGATTTTCTGGCAGAAG
TTTCAATGATTAGTAATACTTCTGAAAGGCTTTTAAAGCTTGATGATTAC
GTCAATAGACTCCAAGATGAGATGAAGAAAATCGATGTCTTCAAACGTGT
TCTTCCTCTTTGCATGCTCCTTCTCAAAGATGCGATTGTGACAATGGAGG
AAGAGTTAAAGCAGTGCAAGAAATCAAATGCTCAGCCAGTTTTGGAAGAA
TTTATACTATTGAAGAAACCTAATGATTATGAAAATGAAAAGGTCAAGGG
CAGTACCGAAAATGATATTAACAATAGAGATAAAATGAATTGGATGAGCT
CTGTGCAGCTATGGAACTCAGATCATCACCACCAATATCCGAATCTTGAT
TTGAATAACAATAATCAAACCTTAAAACTGGATATCAAAAAGGGAGTGGA
AGGAGAAATCCATCGGCCGCTTATGGACGATTTGTTTCGGTCTGGTAAAA
TTAGGACAATGGGAAAGGAATCTGTACCTTTCAAAGGGTGTAAAAGTTAT
TCAGAGAGGAAGGAAGATAGGAACGAATTGCCCGAAGTGACAGGGCTTTC
GCTAAGTATACCAAAAATGAAGAGTTCGAGGGAGGATATTGGTTATAGTG
GCTTGAGCTCGAAATCCAGTTCTAGCAGATTAGGTTCCTCTTTGATAACT
AATGCTGGATTGAATTTGAGGACTGGACAGCAATCAAAGCAGCAGGAAAC
TGCAAGGAAGCAAAGGAGATGCTGGTCGCCTGAATTGCATCGGAGATTTG
TGGATGCCCTGCAACAACTTGGAGGTCCACAAGTTGCTACTCCTAAACAG
ATCAGAGAACTGATGCAAGTTGATAGTCTCACAAATGATGAAGTGAAGAG
TCATTTGCAGAAATATCGCCTTCATACTCGAAGAGTTCAAAGCACGTCCA
CAAATCAACCTGTGGTACTAGGAAGTTTGTGCTTGTCCCAAGAACAGTGT
GGTGAATCCTCAATACCGAGCACATCTCAATCCGGTTCTCCTCAGGGACC
TTTTCACTTAACTGGATCCTCCAGAGCAACTTCCATGACTGTAGCAGATA
GCATGGAAGACAATGACGACGAAAACTTGGAGAGCCATAGCTGGAAAAAT
CGCATGCATTTATCCAATGTGTAG
>OfMYB1R122
ATGGTGTCAACGTGCCGGAATCCAGTACCCGGTCAGGATTTTTGTTACTA
CAATTACATGGATGGGGATCCGATGAAAATGGGTACGATGGCAATGAATA
ATGCTGATAACAATCTATCGATACTGGGGGAAAGCGGGAATGTGGGTCCG
GGTGTGGAGGACCTGAATAAGAAGGTCCGGAAGCCTTATACTATAACCAA
GTCTAGGGAGAGCTGGACTGAGCAAGAGCACGATAAATTCCTCGAAGCCC
TTCAACTATTTGATCGTGACTGGAAAAAGATTGAAGCTTTTGTGGGGTCA
AAGACAGTTATCCAGATTCGTAGCCATGCTCAGAAATATTTTCTGAAGGT
CCAGAAGAATGGAACAAGTGAACATGTACCTCCGCCACGTCCAAAGAGAA
AAGCAGCCCATCCTTATCCACAAAAGGCTCCCAAAAAAGTTGTGTCTCAA
GCCACTGGATCATTGCAGTCTTCAGCTTCTCTGCTGGAGCCTGGACATGT
TGTGAGACCGGATCCATTGTCAGTACCTAGAAACACAACTAATAAGGCTG
CCTTATTGCCTTGGACTTATAATGTTGTTCCAGCAGGCATTATGTCACAC
GTGTCAAGAGATGACATGGGATTAGCCAGTTTAGCAGTGACACATAATTA
TAGCAGTGGCAGTAATGAAAGCACTCCTCAGCTGTGGCCAAGTAATGAAT
CAAATTCCCAAGTAAAAGAGAAACAAGGCCCGCCAACAAAAGTTATGCCT
GATTTTGCTCAAGTCTACAGCTTTATTGGTAGTGTCTTTGACCATAATGC
AAGTGATCACTTGGAAAGACTAAAGAAGATGGACCGGATAAATGTTGAAA
CAGCGGTGATGTTGATGAAGAATCTGTCTATCAATTTGATGAGTCCTGAA
TTTGAGAATCATAGGAAGATGTTATCATCACACAGTGTTGGCATCGAGAA
AGATAGGTTCGATAGCCCTACGAAAAATCTTCAGGTTGATAAACTCGGGA
ATGCAATCGCAACAGCGTAG
>OfMYB1R113
ATGGGTCTAGCGGGGATGAACTACGGTAATTTGATTCAACCTGCTAGGGG
CAATGGGGGTTTCAGTGTGGAGGATCTGAATAAGAAGGTCCGGAAGCCGT
ATACTGTAACCAAGTCAAGAGAGAGCTGGACTGAGGAAGAACATGACAAA
TTCCTCGAAGCTCTTCAACTATTTAATCGCGATTGGAAAAAAATTGAAGC
ATTCGTGGGGTCAAAGACAGTTATCCAGATTCGTAGCCATGCTCAGAAAT
ATTTTCTGAAGGTCCAGAAGAATGGAACAAGTGAACATGTACCACCTCCA
CTTTTGTCCCGAGCTACTGGACCATTGCAGTCTTCATCTGCTCTGCTTGA
GCCTGAAAATGTTGTGAGGTTGGATTCATTTTCAGTACCTAGAAATGAAA
TTGCTGGCGCCGCTTTGTCATCTTGGACGTACAATGTCCCGGCAACAGGT
TTTACCATGACACATAAGTATAGCAGCAGCAGCAGCAGCAGCAGCAGCAG
CAGCACCACCACCACCACCACCACCACCACCACCAAAAGAACTCATTGGG
TGTGGACAACTAATGAGGCAACTCCCCAAGTAAGACGGAAACAAGGCAAG
CCAATAAGAGTCATGCCCGATTTCGCTCAAGTTTACAGATTTATTGGCAG
TGTCTTTGACCCAAATTCAAGTGATCACTTCCAAAGACTAAAGAAGATGG
ACCCCATAGATGTTGATACGGTGCTAATGTTGATAAAGAATCTAACTATC
AATTTGAGCAGTGCTGAATTTGAGGACCATGCTACCCCAGTTACCTTTAA
ATGTTAA
>OfMYB1R118
ATGGCGACTAGTTCGATAACATCCCTTCGTTCACCCACTTGGACCGCTAA
GGAGAACAAGGCGTTCGAGAAGGCATTAGCGGTTTACGACCAGGACACAC
CCGACAGGTGGGCCAACGTGGCAAGGGCTGTGGGCGGGAAAACCCTGGAA
GAGGTGAAGAAACACTATGAAATCCTTGTGGAGGATGTCACATATATTGA
GAATGGTCATGTGCCTTTTCCCAACTACAAAGCTACCACGAGCGACCATC
GAGGTAGTAACATCAATGCTGAGGAGCAAAGGATGAAAAATCTAAAGCTC
CATTGA
>OfMYB1R117
ATGACATCAAGCTCACTTAAATCATCATGGACGTCCCACCAAAACAAGCT
ATTCGAGAAGGCGTTGGCGCAGTTCGACAGGGACACACCCGACCGGTGGC
AGAACATTGCTAGGGCTGTAGGCGGTGGAAAAACGGCGGAGGAAGTCAAG
AAACACTATGAGGTCCTTCTTGAGGATCTCCAACGTATAGAATCCGGTCG
GGTTCCAATTCCCAACTACATGAAAAATGGAAGCAATGGCTCTGCTGATC
AAGAACGAAGGCTTCTCAAGTATAAGTAG
>OfMYB1R116
ATGATTTCGATTCATCACAAGAAGATGATGCTAATTTTCAACATAGAGAC
ACTATGCATTTCCTTGTGCAATCTTTTTTTCATGGTAATCAAGTCCCTAC
CTCAGCAGGAGAACTCCATTAGATCCCTCTTCCAGCAGCATCAAAGCTCG
ACTCACTCCTTTTCAAGCTTCGACAACAAATTCGAAATTATGAAGCCAGA
TAGTTCCCAAGGGATTACATCTATTGTTCCAAACAACGTTGTTTCGCAAA
AGCCAACCTTGAGAAATCGAACGCGGATTAGATGGACTCAGGATCTTCAT
AAGAAATTCACCGACTGCGTAAATCGACTTGGGGGTGCCAAAAAGGCAAC
ACCTAGGGGGATCCTGAAGCTAATGAATTGTGAAGGATTGACAATCATTC
ATGTTAAGAGCCATCTACAGAAGTATCGTGTTTCTCACTACATATCAAAA
TCTACAGAAGGCAAAGGTGAGAAACCGATATGCGCAGATTCAACAACACA
ACTCGACGCAGAAACGGGGATGCAAATAGTAGAAGCGCTAAGGCTACAGA
TAGGTTTCCAAAGGCGCCTATACGAGCAATTGGAGCGTCAAAGAAACTTG
CAGACGCGGATCGAAGAACAAGCGAAGCAACTTAAGACAATGTTCGAATG
CAAAGTGAAGACAACATAA
>OfMYB1R114
ATGGACCCATATTCGTCTGGAGAAGAACTCGCTGTCAAGACAAGGAAACC
ATATACAATCACTAAGCAAAGGGAGCGATGGACAGATGAGGAGCATAATA
GGTTTCTAGAGGCCCTTAAGCTCTATGGACGTGCTTGGCAACGAATAGAA
GAACATGTAGGAACCAAGACTGCTGTGCAGATCAGAAGTCATGCACAAAA
GTTTTTTACAAAGCTAGAGAAAGAGGCTTTTATTAAAGGAGTTCCAATTG
GACATACTCTTGACATTGAAATTCCTCCTCCGCGTCCGAAAAAGAAACCA
AGCAATCCTTATCCAAGGAAGACAAGTGCAGGAGCTCCTACTTCTCAGAC
AGAAGTGAAGGATGGTAAAATGTTGGCCCTTGTTTCTTCTTTGTATGTGC
ATAAAACCACACTGGACTTGGAGAAAGAACCAGTTCCTGATGAGAAACAT
GGTGATGATGGAAAGATGGGAAGCACTAAGCTGTACGAAGATGAGGGCAG
TGTCTCTGAGGCTGTGACCCTTCTCAAGACAGTTACTTGCACCTCTCCAT
CTTCAATAATCAAAAGTTCCTTGACAACTTCAGTTTCACGTAGAAACTCA
TACAGTGAATTTCTCCTGAGCTCTAAAGGGGCAAATAATGAGGATGAAAC
AACTGAATCCCATATCACCATTGAACAAAAAGGACATCAGAAAGACAAAT
TTGATAACAGCAAGCTGTCTCAGGATTATGGCTTATGTAACACTGTGAAC
ATTGGAAATTCTCAACTTTTACATGAGAAATCTGTACAAGGTGAAGTAAC
AGATGAGCTGAATCATTCCACAAATATTGATGCATTTCTGAACAGTGATG
TGCAAGCCTCTCAGAACTATCCTAGACATGTTGCAGTTCACATTCTGGAT
GGGAGCTTAGGAATGAATACACAGAATGTTTCCCCAGTTATACAATATCA
AGAACCTATGTTTCATCAAATGGGGGGAGTTAATGGCCACCCAAATCTAT
TTATGAATCCGACTTCATCTACTGCTTCTGAACATCAAAGTAATGGATCG
TCTTTCATTCATCAATCATTACCGAGTTTCCATCCAATCTCAAACCCAAT
CCCCAATCAAGAAGATTACCGATCATTTCTGCACATGTCATCTATGTTTT
CAAGTCTTATTGTATCTGCTTTGTTACAAAATCCAGCAGCCCATGCCGCT
GCAAGCTTTGCAGCTCCATACTGGCCATGTACAAACATGGATTCTCCAGC
AGACCACCCTGCAAGAGGATTTCAGTCAGGGCAGATAAATTCAGCTCCTA
GTATGGAAGCAATTGCTGCAGCTACAGTAGCAGCTGCAACGGCATGGTGG
ACGGCCCATGGCTTACTCCCATTTTGTTCTCCATTTCACCCGGGCTTTAC
ATGTTCTCCCTCATCAACATCAGCAGTTCCAATGGATATGAGTAAAGATA
GAGGAGCTAATACTGAAAGAAGAGAAAATGCTCCTGATCCCGCCACCTTA
GGCGGTCAACTACTAGAACCAGAGTGTTCTGAGGCTTTGCAAGAACAGCA
TTCAGCTTTGAAGTCACCAGTGTTGTCGTTGTCAGATTCCTTGGAAAGTG
AAGGTGCACAGCGAAATGTTGGATTAGCTGCTACTGAAACTGAACGGACT
GCAGATGCAGCAATGCTGAATGATTTGAACAAGTCAAAAAGCAGAAAGCA
GGTGGACCGTTCTTCATGTGGATCCAACACACCTTCCAGCAGTGAAGTAG
AGGCAGATGCTTTGGAGAATCATTCAAAAGGAAAAGAAGAGAAGCATGTG
AAATATAAGGAGTCAAAAGAACCTGATGTAAATCATATAGCTCTTGACTC
CACTAGTCGACGTTGTAGAAGCACCAGCAATATAAGTGATTCTTGGAAGG
AAGTGTCTCAAGGGGGACGACTGGCTTTTCAGGCACTCTTCTCTAGAGAA
GTATTGCCACAAAGTTTTTCCCCACCCCATGGTTTAGACAAAAGGGATTT
GAAAAATAACGATAAGGGCATAGAAAGTTCACAAGAGAAAGATGAAGATG
GATTGCAGTTAGACCTTAATGGTAAGACGTGGGATACCTCTTCTGGGAAG
CTAAGAATGGAAGATAATGCTACTTTGATAGGTAAAAACAAAGAAGAGGG
ACTCCTGAGTATGGGACTTGGATACGCAAAGCTAAAAGCTCGTAGAACAG
GGTTTAAACCTTACAAAAGGTGCACGATAGAGGCAAAAGAGAGCTGGTCA
CAGGACAATGGCCAGGAAGAAGAGAAAGGCCCTAAGAGAATACGCCTAGA
AGGAGAGGCTTCTACCTAA
>OfMYB1R115
ATGGAGGAAATTGAGAGGTCTGATGCGGAGACAGAAAAGGAAGAAAAGTC
TGCAAATTCGCCTACAACAGATGGTGCTGATGATCATAAACCACTCAATG
TTAAGAAGGATGAAGGCAACAAGAGGAATACAAGAGTGACAGCTAGAACA
TCGTCAAAGGGGAAATGGACAAAGGAAGAGGATGAAACTTTGCGAGATGC
AGTTCAACAATTTAATGGAAAGTGCTGGAAAGGAATAGCCAAATGCCTCC
CTGGTCGAACTGATGTGCAGTGCTTGCATCGCTGGCAAAAAGTTATTCAC
CCCGAACTTAATAAAGGACCCTGGACTAAGGAGGAAGATGATGTTCTTAT
CGAGTTAGTTGGCAAACAGGGTAACAAAAAATGGTCTGAAGTAGCAAAAC
ACCTTCCAGGTCGTATAGGAAAGCAATGTCGAGACAGATGGCACAACCAT
TTGAATCCAGAAATAAACAAGGGTGCCTGGACCAAAGAGGAAGACGAGGT
TCTTATAAATGCTCATGCAGTATATGGAAACAAATGGGCTGAAATGGCAA
AGCTTTTGCCAGGAAGGCCGGAGAACTCAATAAAAAATCGTTGGAATTGC
TCTCTCAACAAGAAACTTGCTAACTCTATGACATGTGGTTTCGCTTTAAA
TAATCCGGGATTCAATATCCCTGTTTTGCATACTCCTGGATCACACTGTT
TGTCCAACCAGAAGGTGGATAACAAACGGAATGGAGATTCGGGTTCCCTT
GATTTGTTTCTTGGATACCCAGAAAGTGCTCAAAGTCATTTGCAGTCTTC
TGAGAATGGATCTTCTACAATTGTTCCGAGTGGACAGGCAAATTATCCAA
TGAAACTACTACAGTCCAAAGTGTTAGACCATGGTTATAGTCATAAGCAT
GAGCTAAGCAGCTCCTTGCCTCAAGCAGTTCCTTCTAAATATAAGCCAAA
TTGTAAGAATTCTCCCCCAAAAGAGATTGACGACAATAGAACCAGCAAAA
AGGAGGCATTTCCCTGTTCAACCTTGCCAAAAGGGAGGAGTTATAAATGT
GATTGCATTGAAGTGCACCAAAGTCTGATGGATAAATCTTATGCAGGCTT
ATGCTATCAGCCACTTCAGGAGGATGATATGAAAATTTACATGTCAAGTG
GTAAATTTCCAAGTACGGATTGTTATATCAGGCCGCCAATTTCTACTCCA
ACAAGTTGTATGAAAGTAACATCAGTTTTATACAGCAGCCCAGAGTCCAT
TTTGAAGACTGTAGCAGTAAGTTACGATAACAAGCCATCCATTATTAGAA
AACGAGCAATTCAAGTTTCTCAACAAGCATGCGGTAAAAGTACTTCTGAT
ACACCAGATAAAATTACGGATTCTTTGAGCAGCTTGCTTCTGGCAGCACA
TAAAAATCCAAACTCAGTGGATGACCAATATCAAGCTTTGAGACGACCTC
TCCATTCTTCACTCAAATATCAGAAGCTTGAAAAAAATGCTGCCATTAAA
TCTGTGGGGAAATGCCTGGAACGAGCATTTGACGTTTTGTTGGAGTCTGA
AAGCACTGACATAAAAAACTCGGTTGTTAATTCCATCCATGCCGATCATG
ACTCAGATAGCTTGACAAAATCTTCTTGA
>OfMYB1R121
ATGGAGGAAATTGAGGGGTCTGGTGCGGAGACAGAAAATGAAGATAAGTC
TGCAAATTCGCCTACAACCGATGGTGCTGATGATCATAAACCACTCAATG
TTAAGAAGGATGAAGGCAATAAGAGGAATACAAGAGTGACAGCTAGAACA
TTGTCAAAGGGGAAATGGACAAAGGAAGAGGATGAAACATTGCGAGATGC
AGTTCAACAATTTAATGGAAAGTGCTGGAAAGGAATAGCCAAATGCCTCC
CTGGTCGAACAGATGTGCAGTGCTTGCATCGCTGGCAAAAAGTTATTCAC
CCCGAACTTAATAAAGGACCCTGGACTAAGGAGGAAGATGATGTTCTTAT
CGAGTTAGTTGGCAAACAGGGTAACAAAAAATGGTCTGAAGTAGCAAAAC
ACCTTCCAGGTCGTATAGGAAAGCAATGTCGAGACAGATGGCACAACCAT
TTGAATCCAGAAATAAACAAGGGTACTTGGACCAAAGAGGAAGACGACGT
TCTTATAAATGCTCATGCAGTATATGGAAACAAATGGGCCGAAATGGCAA
AGCTTTTGCCAGGAAGGCCTGAGAACTCAATAAAAAATCGATGGAATTGC
TCTCTCAACAAGAAACTTGCTAACTCTAAGGCATGTGGTTTCGCTTTAAA
TCATCCAGGATTCGATATCCCTGCTTTGCATACTCCTGGATTACGCTGTT
TGTCCAACCAGAAGGTGGATAACAAAAGGAATGGAGATTCGGGTTCCCTT
GATTTGTTTCTTGGATACCCAGAAACTACTCAAAGTCATCTGCAGCCTTC
TGAGAATGGATCTTCTACAATTGTTCCGAGTGGACAGGCAAATTATCCAA
TGAAACTACTATCATCTACTTGCAATCTGACAGAAAGGTTTCACAATGTA
AGGGACAGTACCGACATATCAGAAGTTAAGCTGTCCAAAGTGTTAGACCA
TGGTTATAGTCATAAGCATGAGCTAAGCAGCTCCTTGCTTCAAGCAGTTC
CTTCTAAATATAAGCCAAAACGTAAGAATTCTCCCCCAAAAGAGATTGAC
GACAATAGAACCAGCAAAAAGGAGGCATTTCCCTGTTCAACCTTGCCAAA
AGGGAGGAGTTATAAATGTGATTGCATTGAAGCACACCAAAGTCTGATAG
ATAAATCTTATACAGGCTTATGCTATCAGCCACTTCGGGAGGATGATATG
AAAATTTACACGTCAAGTGGTAAATTTCCAAGTACGGATTGTTATATCAG
GCCACCAATTTCTACTCCAACAAGTTGTATGAAAGTGACATCGTTTTCAT
ACAGCAGCCCAGAGTCCATTTTGAAGACTGCAGCAGTAAATAAAATCATG
GATTCTTTGAGCAACTTGCTTCTGGCAGCACATAAAAATCCGAACACAGT
GGATTACCAATATCAAGCTTTTAGACGACCTCTCCATTCTTCACTCAAAT
ATCAGAAGGTTGAAAAAAATGCTGCCATTAATTCTGTTGGGAAATGCCCG
GAACGAGCATTTGAAGTTTTGTCGGAGTCTGAAAGTACTGACATAAAAAA
CTCGGTTGTTAATTCCATCCATGCCGATCATGACTCAGATAGCTTGACAA
AATCTTCTTGA
>OfMYB1R135
ATGGATTCTCCCAATTCTCTTTCCGCTCCTAACATCAGAGATCGAGATGA
ATTCTCCACTAGAACCGTTTCACGGTGGTCGATGGAAAACAGGCCGGCTC
CGATCACGCCGGCTCGACTGGCCGGTGTTAGGCCTTATGTTAGGTCGAAA
ATGCCTCGATTGAGATGGACACGGGATCTTCATCAATGTTTCGTGCATGC
TGTTGAGCGACTTGGTGGAGAAGACAGAGCTACTCCAAAAATGGTGCTGG
AGTTGATGAATGTGAAGGGGTTAACAATTACTCACGTAAAGAGTCACCTT
CAGATGTACAGAAGCACAAAGCATGAGCAGATGTTACAAGAAGCAGAAGC
TGCGGGTAGGAACATGAATGTGCAATTGACTCATTCAAATTGTTCTCACA
GTTCCGATCCCTTCTATTCCCAGCAAACAAACCATCAACAATGTTACCGT
CAGGGATTCATTAGTAACAACACGATCCACAATGAAAATCGCGGGACTTG
TTACGATTTGGAGATTGCCCCAAGATCCTCCACCAGGCCAGTGACGTGGC
AAGAGCTCCAACAGAAATCAGAAGAAAGGAATACTTTTCTGCCATTATCG
TACTCTGATGTAACAACACAAGGATGCGAACTTGGATTCAATGTTTCAAC
ATCTATCACGTTCAAGGACTTTTTGGGCAGCTCCAATTCTCAAGGTGGTG
AGTCGAAGAAACAAATGTTGGCAGCAGTGGAGGATGGTAACAGTTTCAAG
TGGCTTCCAAATTCCTTGGCGGAAGAATCTGTGGGTACTTTGCCTTTGAA
ATTAGCTTTAGAATTATCCGTCTCCACGGACGGTGCAAAAGACGTTTCCC
TAGAGCTGACTCTTGGTTAA
>OfMYB1R132
ATGCTATATATAGAGCAGCCAGCAGCCAACCACAATACACTGATCATTGC
AAGAGATTCAGTTCTACTGACTGAAATGGCGTCAAACTCGACATGGACGG
CTAAGCAAAACAAGCTGTTTGAGAATGCACTGGCAACCTACGACAAGGAC
AGCCCAGATAGGTGGCGGAAAATGGCCAATGCCGTGGGTGGCAGCAAGAC
GGCGGAGGATGTGAAGCTCCACTATGAGAAGCTTGTTGAAGATATCAACC
ACATTGAGTCTGGACAAATTCCTTTGCCCAATTACTCTTCAACTGGAGAC
ACTGGAAAAGGAAACAAAATCGTGGCTGAGGAAAAAAGGCTGAAGTATCT
GAAGCTTCAGTGA
>OfMYB1R133
ATGGCATCATCCTCTCGTTCATCTACAAGAAGCTCCTCATGGACGCCTAA
ACAAAACAAGCAATTTGAGGAGGCTTTAGCTCGGTATGACAAGGACACAC
CCGACCGCTGGCACAATATAGCACAAGCAGTAGGCGAGAAATCAGCCGAT
GAAGTAAGGAGGCATTATGAGGCACTAGAGAAAGACATCATGAAGATAGA
AACTGATCAAGTACCAATACCTAATTATAGGTCTATTCCAAACAATAGCA
GAGGATATGGTATGAACAGAGGTAGTGTATCTCTCTAA
>OfMYB1R129
ATGTTGTTTAGCACAAACCAAATGAGAAGCAGAGATTCCACCATGCCTGA
TCTGTCTCTGCAGATCAGCCCTCCATCGATATCAAACTGTGAATCCAAAT
ATGATCATGGGCTGATGAAAGTACCTGGCTGCAATACTGAGGGGAGCTCT
CCTAATGAGTCGGCCAGCAGTGGAAGCGATTTGACCCATGAAAATGGTAT
CTTTCACCCAGAAAAGAATTTTAATCATCCACCTGTTGAACCCAGTTTGA
GTCTTGGATTTGAAACGGTGGGGTTGAATCCTGTTCCAGTTCATATACCA
AGGCAATTTCAACATTATCAGGCTCATTTATATGGGATGCGAGACTTCAA
AAGAAGTTCGAGAACGATTAATGGAATTAGGAGAAGTGTTAGAGCTCCTA
GAATGAGATGGACTTCAACTCTTCACACTCATTTCGTTCACGCAGTTCAG
CTCCTTGGTGGCCATGAAAGAGCAACACCAAAATCAGTTCTTGAGTTGAT
GAACGTGAAGGATCTAACCCTAGCTCATGTGAAGAGTCACTTGCAGATGT
ATAGAACAGTGAAGAGCACTGAGAAAGGAACTGGTGAAGGACAGACAGAT
ATGGGACTGAAGCACTACTCGAAAGGGATAGAAATTGAAGGCTTTTCTTG
TGAAAATTCTGAGAAAGCTTCACTGGCATCTTCTTCCCTTGAGCACTTGA
GATGTTCGTATGATGGAGCTGATATAACAAAGGTTGATGGACTCGACACA
TCTGAGAAGGAGAATTTGGATAGCTCCTTGCCTTCTTCTGATAAGTTACT
TAATCTTGAGTTTACCTTAGGAAGGCCAAGCTTTCAAATGGACCACTCCA
AATCCTCCCTTCTCAAGTGTTGA
>OfMYB1R131
ATGGCATCATCCTCTCGTTCATCTACAAGAAGCTCCTCATGGACGCCTAA
ACAAAACAAGCAATTTGAGGAGGCTTTAGCTCGGTATGACAAGGACACAC
CCGACCGCTGGCACAATATAGCACAAGCAGTAGGCGAGAAATCAGCCGAT
GAAGTAAGGAGGCATTATGAGGCACTAGAGAAAGACATCATGAAGATAGA
AACTGATCAAGTACCAATACCTAATTATAGGTCTATTCCAAACAATAGCA
GAGGATATGGTATGAACAGAGGTAGTGTATCTCTCTAA
>OfMYB1R130
ATGCTATATATAGAGCAGCCAGCAGCCAACCACAACACACGGATCATTGC
AAGAGATTCAGTTCTACTGACTGAAATGGCGTCAAACTCGACATGGACGG
CTAAGCAAAACAAGCTGTTTGAGAATGCACTGGCAACCTACGACAAGGAC
AGCCCAGATAGGTGGCGGAAAATGGCCAATGCCGTGGGTGGCAGCAAGAC
GGCGGAGGATGTGAAGCTCCACTATGAGAAGCTTGTTGAAGATATCAACC
ACATTGAGTCTGGACAAATTCCTTTGCCCAATTACTCTTCAACTGGAGAC
ACTGGAAAAGGAAACAAAATCGTGGCTGAGGAAAAAAGGCTGAAGTATCT
GAAGCTTCAGTGA
>OfMYB1R128
ATGGCTGCTGAAGCTGCTTTAAATCTGAAAAAGTTGAAGGAGAGAGAGAA
AAAGCTATTGCGCAAAGAGCGGACCCGGCTTCGAACACTTTCTGGAGCCG
TTGTGTCCCAGGATTTACTTGATCTTTCTGATGATAATGTGGAAGGTCTT
TGCATGTCACTTGATATTGAACAACTGAGGAATTTATGTGACAAGATGGA
AAGAAAGGAAGGGCTAGGGAGAGCTGAACTTCTCAGGGAGGCACTTGGAT
CTGATAACAAATCCAAGGATGAGAAACAACATAATGAGATGAAGAACCAA
CAGCAGAATGGTTCTGTGGGGGTGAACGAGCAAGTAATTTTTAGCAGCAA
TGAGAAAAGGGAGAAACCCTGGGGCAAAGAAGAGATTGAGATGTTAAGAA
AGGGGATGCTAAAATATCCTAAAGGAACTTCTCGGAGGTGGGAAGTGATT
TCTGAGTACATTGGTACTGGAAGAAGCCTGACTCCGCTAAAGCTTTTGAT
TCCTTCCTTGAGAAAAGAAAGCCAGCACAATCAATTGCATCTCCTCTTAC
AGCTAGAGAGGACTTGCCTGGGATATCAAACAGCAATTTGCCCTGAGAGG
AATGCTTCTGATCCAAATAATGTGCCTGAGTCATCCAGTGGAACTGGAAG
CTGCCAGAACTCAGACGGTGGTGCAGCATCTAATGGTGTTGCTTCAAGTT
CTGATCAAGACGCATGGTCAGCTGCTCAGGAAAAAGCTTTGGTTCAAGCT
CTGAAGGCCTTTCCCAAGGAAACTAGCCAGCGCTGGGAACGAATTTCAGC
TGCAGTTCCCGGGAAAACTGTCGGCCAATGCAAGAAGAAATTTATGTTGA
TGAAAGATAACTTTAGGAACAGCAATGTGCCAGAGAAGAATAGTTGTAAG
CTGGATGGTTCAGATCCATCTTCCAGTCCCATTGAGAATGGTCAAAAAAC
TGATGAAAGCAATATCAGAAATGGGGGTTTTTCAAGTTCTGACCAGGATA
TATGGTCCGATGTTCAGGAAAAAGCTTTGGTCCAAGCTTTCAAGACATTC
CCAAAGGAAACTAACCAGAGGTGGGAACGAGTAGCTGCTGCAGTTCCTGG
GAAAACTGTTAATCAGTGTAAGAAAAAGTTTGCAATGCTGAAAGAGAACT
TCAGGAACAAGAGAAATGCAGTGTAG
>OfMYB1R134
ATGAATCTTTGTGGCTCTCGAGCAGTGAATTCCTTAACTGTTCAAAGTTC
AAGCACAGCAAGGAGACCCGGTGATGGGGTGGTCCACCCGTTTCCGGCGG
GTCTAAGAGTACTTGTTGTGGATGATGACGTTACTTGTCTCACTATACTG
CAGAGAATGCTTCAAAAATGCCTATATGAAGTTACAATACACAATCGAGC
CGAGGCTGCATTAGAGTTACTCAGGAAAGACAAAACTGGCTATGACATTG
TTTTGAGCGATGTTCATATGCCAGACATGGATGGTTTCAAACTTCTAGAG
TGTGTAGGGCTTGAGATGGACTTACCTGTTATTATGATGTCCGGGGATGA
AAGCAAAGATGTCGTCATGAAGGGTGTTACTCATGGTGCATGTGATTATC
TCATCAAACCAATTCGCATTGAGGCATTGAAGAATATATGGCAGCATGTA
GTTCGTAAAAAGAAGCAAAACCGGAAGGAAATAGAATTTGAGCAACCTGG
AAGTGTGGACGATGGAGAACAGCAGCAAAACCCACTCGAAGATGCTTACT
ACTTGTCTTCACCTTATGAAGAGAACAGGAAAAATTCCAATAAAAGGAAA
GATGAGAATGACGAAGCAGAAGAAATGGATGATCCATCTACTTTGAAGAA
ACCGCGTGTGGTTTGGTCGGTCGAGCTCCATCAACAATTTGTAAATGCTG
TTAATCAACTTGATATTGACAAGGCTGTTCCTAAGAAAATTCTGGAATTA
ATGAATGTTCCTGGGCTTACAAGAGAGAATGTTGCAAGCCATCTTCAGAA
ATATCGTCTGTATCTTAGAAGGATTAGCGGGGTATCACAGCAGCAGAATG
GATTCAATAATTCCTTTAGGGGACCCCCTGATGTGACCTTTGGATCTATA
TCTTCACTCAATGGCCTTGGTCTTCAAGCTCTAGCTGCTTCTGGTCAGAT
TCCTCCACAAAGTCTTGCTGCAATCCAGGCAGCAGCACTAGGTAGAGTGG
CCAATAAATCTGCCATATCTGTGCCCCTAATTGATCAAAGAAATATTTTC
GGCTATGAAAATCAAAAGTTGAGGTTTGGTGAGTGCTATCAACAACTAAA
TGATAATGGTAAGCAAATGAAGTTACTTCATGGAATCCCAACAAATATGG
AACCAAAGCAACTTGCCACATTGCACCAATCTGCAGAGGCCTTTGGGAAT
ATTCAAGTCCAATCTCAATCAAGCGAAAGCGGCTCTTTACTGACACAGTT
GGCTCAACCACTATCAAGGAATCAAATTTTAAATGAAATTAATGGTAGTT
GTGGTCTTTCATCATCTTTTGGTCAACCTACTTTATCACAGCCCAATCCT
AGTGGTGGTGTGAATAGAAATGAGATTGACAATGTTTGTGGAGCTGTATA
CAGTTCCGTTTCTCATCCCTCTGCAGCTGTAGATTTCTCTGTGAATCCCA
GCATACAGTTGCCGGGCAATAGGTTTGCTCCTGTGAGTAACCCAAAGATG
TCAACTCGTGCCTCTAAAGGGATTCTGCAAGAAGAGGCCAAGTCGGATAT
GAAAGGTTCAAGAGGTTTTCTTGCTAATTATGGTGTTTTTTCCAATCTGA
ATCAGAATAGAACCCCAGATTGGGGGTTGCATAATGGTGGACGGGCCTTT
GAACCCACACGACATTCAAATGTGAGTCAACAACTTAACTCGTCCCTCAC
TGATAATACACTGAGCAAGGCCCAAAAATTCCCTGATATGGGCTTCCAGA
ATACCCTATTTCCCCAACAGTTTTGTCAGGAGGATCTTTTGAGCTCAATT
CTCGAAGAACATCAGGAAAGCACTGGACTAGGTGAAAGTGAGTTCGGTTT
TGATGGATATCACTTGGACAATCTTCCCGTGAATGCTTTATGTGCTTCTT
TCTTTGAAATCAAAACACGATATAACAATCCATCATGTGGATAG
>OfMYB1R143
ATGAACAGAGGAATGGGGTTTCAGTCTCCTGCGTCATATGTGAGTACATC
AAATATGTTGTTCCAGGAAAGTGTGGTGACAAAGTGGACTCCTGAAGAGA
ACAAAAGGTTTGAGAATGCTCTTGCATTATTTGACAAAAATACTCCAGAT
AGATGGAACAATGTGGCGGCCTTGATCCCAGGAAAGACTGTAAGTGATGT
GATCAAACAGTATATGGAATTGGTAGAAGATGTTAATGATATAGAAGCTG
GGTTAATACCAATACCTGGGTACACCAATAATTCTTTCACATTGGATTGG
GTGAATAACCGATGCTATGATGGCTACAGACCACCCTGTGGTTCGGCCGG
TAGTTGGCACTCATCCACTCGGTTGTCTGAACACGAAAGGAAAAAGGGTG
TACCATGGACGGAAGAAGAGCACAGGCAATTTCTGTTGGGGCTGAAAAAG
TATGGAAAAGGAGACTGGAGAAATATCTCGCGCAACTTTGTGACGACAAG
GACTCCAACTCAGGTTGCTAGTCATGCTCAGAAGTACTTTATCAGGCAGC
TTTCTGGAGGGAAGGATAAGAAAAGATCGAGTATACATGATATCACAACC
GTCGATCTTACAGAAATGAAATCGCCTTCATCAGACAAAGATAGACCTCA
TTCACCAGATACATCTACCTTGGTTATGCATTTTCAACAGAATTCAGACT
CTAGTCAGCCAAATGAAAGTGCAAGAACGGCGTTCAACCTACCAAATAGT
AGCCTGATCACGACACATCTTCGAGCCCACCCCACACAAGTGATTTCACA
ATGCAGCTAG
>OfMYB1R142
ATGGAAGATGGACCTCTGACATTGGATGACGGGACAACTGACGTTCAACA
TTTGCTTGTAGAACCCCAAGATGAGCATGTTTCAATGGATAGTGTCTTGT
GTTTTAATGAAAAGAACCCAGAGAATGCCATGAAAATGGAAGATGTTTCC
TGCAGTTTTGTTGGACCAAATTATGGTGTTGCTCAGGAAGAGGGAGTTGT
TCCGAAGCAAGAAGTACTTGATGTAATGCCAAGTGAAAATGAAGCTGGAT
ATTTTCAATTGCCAAATGATTTCTGTAGCATGGGCGAAGATTACTTTTCA
GGTATTGAATTTGCTCAAAGTATTACCAATTTGGATTACGGTTTGAGTGA
AGGCTTTCACATCTCATTGTCAGAAAGTCCAGTACCAGGGTCAAGTTCTG
ATGCTAACACACCTTGGAAATCAGATTTAGCAATAACTGATGTGACAGAA
TGCCAGAATGACGGGGTTAACTTTCGCAATTCTGAATTAAGTGATATTTG
CATTCGCCAAGAGTGTGAAACATCAGTTGAGGAGAAACCTTTGAAATTTC
CTTTGTCATCTACTATACAAAATATTAGTGATTTGCAAAATATATCGAGC
CATTCTCCTCGAGGTATATCATCTGATGACGATGGTGGAAGCCTTTTCCC
TTCTGATTTTACATCTGGGGAGTTGTTCTGCAGTTCAACGATTCAGGAAA
ACAAGGAATTTGGGCTGATGAGTCAAAATGGTGAGAGTAACAGTTCCAAT
GGCCAGGATGAATTGGCAAAGATCTCGAACCCGGCCAACACTGATGCCCT
TACTACAAAAAAGAGATCTCGTAAGCCTACACGGAGGTACATTGATGAAT
TAGCAGAGCCTATCTCTAGACATTCTAAGAAAAGACAAGAAGTTTCTATT
TCCACCCCTATTGCTAAGTCTCCAGTAGCTAAAAATCGCGAGAAGTGTCA
CATCGAATCGAAATCGAGAATTTCTCCTGAGGAGTTTTCTGTCATTGCTA
TTCAAGTGCCGTTCGGTTCTTTAGTGCATAAAGAATGTCAAAAGAGTCGT
TCATCAGATATGGTAATTAGTTCTGATAATGAGAATTCAGTTGACGAGTC
GGAAGATATCTGTGTAGCTGCTTTGAGTCAAAAGAAAAGGTGTGGCTATG
TAAATGCAGCTTGTGAGAAGAAACGTGATGGCTCTGTCACAGCAGCGAAT
CAAAAGAAAGGAGATGACTGCATCACTGCAGTGAGTCAGAAGAGAAGGGA
TGATCGTGTCACAGTAGTGAGTCAAAAGAAACGGGATGACTGTGTCACAG
CAGTGAGTCAGAGGAAAAGGGAAGATCATGTAACACCTGTGTGTCAAAAG
AAACGGGATGACTGTGTCACAGCAGTGAGTCAGAGGAAAAGGGATGGCCG
TGTTTCAGCAGTGAGTCAAAAGAAAAGGGGTGACTGTGTCATGGCAGCGA
GTGAAAAGAAGAGGGATGACTTTGACTCAGCAACGAGTCCAAAGAAAAGG
GGCGATCATGTTACAGCAGTGAGACGACCTGAAGTTAGCAGTCGGAGGAA
GCATCATATATTGTGGACTATTTCAGAGGTTAGGAAATTGATTGACGGGG
TTTCCCAATATGGGGTTGGAAGATGGAGTCGTATAAAGAAGCTTTTGTTC
TCAACTTCTCCCCATCGTACTTCTGTTGATCTTAAGGACAAATGGCGAAA
TCTTTTGAAAGCAAGTGGCATTCAGGAACAAGGAACTAGACAGGGGGAGA
AGAAACGGCATATGGCTTGGCGCCCTTTGCCAAAACCTATACTACGCCGT
GTTTGTGAACTGGCCACCATTTATCCTTATCCAAATGGTCGTAAACCCAA
GATTATTAACCATGTTCCCCCTGACAGAAGTACGGATATAACATTGAGCG
ACTATAAAAGAATTCTCCGAAGCATAAATGGCAACTGA
>OfMYB1R141
ATGCATCCTACGTCCAGAATGTCCTTTCTTTCTGAAAGGCACTTATTCCT
TCAAGGTGCAAATGGAACCAGAGATTCAGGACTTGTACTTTCCACTGATG
CTAAGCCAAGACTAAAATGGACTCCAGATCTCCACAGGCGTTTCATAGAA
GCAGTTAATCAACTAGGTGGAGCAGAGAAAGCTACTCCAAAATCAGTGCT
GAAACTTATAGGGATTCAAGGTTTAACCTTGTACCACTTAAAGAGTCACC
TTCAGAAATACAGGCTCAGCAAGAACCTCCACGGACAAGCTAACAGTGGG
AGCAACAAACCAGCCACAGGAGAAAAAATGCCGGAGACAAATGGAACTCA
CATGAGTAATCCAAGCATGGTACCCCCGACAAATAAAAATTTACACTTGA
GCGAAGCAATACAAATGCAAATTGAAGTGCAAAGAAGGCTACATGAGCAG
CTGGAGGTGCAGCGCCATTTACAGCTACGGATTGAGGCCCAAGGTAAATA
TTTGCAGTCGGTACTGGAGAAAGCAGAGGAAACCCTTGCAACACAGAATT
TAGGGACAACTGGTTTGGAGGCAGCCAAGGTTCAGTTATCTGATTTGGTG
TCTAAAGTATCAACCCAATGCCTGAATTCTGCATTTTCAGGGATGAAAGA
ACTGTCAGATTTGTGTCTACAGCAAATAAAAACAACTCAGCCAACGGATT
GTTCAACAGATAGCTGCTTAACCTCCTGTGAAGGCTCTCTCAGGGACCAA
GAATTGCACAATAACCAAATAGGATTGAAAATTTTGAATTTTAGAGAAGC
TATAGAGCCAAGGAATCATGAAAATGGATTCAGGCAGCAGAAGACTGAAC
TCAGACTTTGTGAAGACCAGAAAGAGAGCACCAGATTTCTTTGCGAAACA
AATGACAACGAGGAAAAAACATTTGCTATAGAAGAGAACCCCAGAAATTT
GTCAATGGACATTGGACCTCAGGAAGGACCACGGAATGACAGCGGCAGCT
GTTCAGAGGATAGATTTAAAGAAGCTGGTGCAGATGCTAAATATTTTGAC
CAAGATGCTCATAGACCACAGAATCAGAAGACAACACCAGGGTATAAACT
ACCATACTTTACAACAGAACTGGATCTAAACATAGATGACAAAAATGATG
CTGCTTCAAGTTGCAAGAAATTTGATTTAAATGGCTTCAGCTGGGGCTGA
>OfMYB1R144
ATGTTAGTTTCACGATCAAATGCTTCTTGGAAGTCCGAAGATAGAACTTC
CGGCCAGTTTCCGACGGGTCTCAGAGTACTTCTTGTGGATGATGACAACA
CTTGTCTCAAGATCATGAATAGCATACTTAAAAAGTGTGGCTATGAAGTA
ACCCAAAAATCTGATGCAGAGAGTGCATTAGATTTACTCCGAAAAAACAA
AAACGGGTATGATATTGTTATCAGTGATGTCCACATGCCGGACATGGATG
GTTTCAAACTTCTCGAGCATATTGGCCTTGAGATGGACTTGCCCGTCATC
ATGATGTCAGCAGACGATAGCAAAGATGTTGTTCTGAAGGGCATTACTCA
TGGTGCGTGTGATTATCTCATCAAACCTATAAGCATTGAGGCATTGAAGA
ACATATGGCAGCATGTGGTTCGGAGAAAGAAGCAAGAGTTGAAGGAAAAG
GAGTTCGAAGGATCGGGAATTTCAGAAGATGGAGAACAGCAGCAAATATC
ACCCGAATTTTTTGATTATTCATCATCATTAAATGAAGTGAATTATAAAA
ATTTGAAAAAGAGAAAGGACGAGGAGGATGAAGAAAGGGATGATACATCT
ATATTGAAGAAGCCGCGTGTCGTATGGTCAAATGATCTCCATCAGCAATT
TGTAAATGCTGTCCATCAACTTGGAATAGAGAAGGCTGTTCCTAAGAAAA
TTCTGGAATTGATGAATGTTCCCGGGCTTACAAGAGAGAAAGTTGCAAGC
CATCTTCAGAAGTTTCGCCTATATATTAGAAAGGCATCGCAGCACCAGAG
CGGACGTAATAATGCTTTTATGGGACCCCCAGAGTCATCGTTTGGGCCAA
TATCTTCGACGGATGGCCTCAATCGTCAACCTCTTACTGCCACTGGTCAA
ATCCCCTCTCAAAGCCTCGCTACATTTCAGGCCGCAGCAGTCTGTAGGCC
TACTACCACATATGTGCCCATCGTTGATCACAGAAATATTTTCAATTTTG
GAACTCCAAAGTTAACGTCCGAGGACGACCAGCAACAGCCGAAAAATAAC
GTTATGCAAATGAACTTATTTCATAGAATTTCTAGTATGGAACCGAAGCA
GTTTGCTGCTTTGCATCCTTTTGCTCAGTCCTCTGGGGACATGAATATGC
AAGTCGACTACTCGGCACAGATGGTTCAACCGCAGCAGATGACTCAAATA
TTCAACGATATCAACGGTGGTAATATCTCGAGCCTTGAATCATCTGTAGG
TCAACCTAATTTACTACAGAGGATCCCTAGTGGTGTTCATGGACCAGCAT
ACAGTCCACTTTCCCAGCCTTCTACACCGCTGGGCAATAGTTTTCCTCTT
ATGAGTAATTCTGGGATGTCAACTCTCACCTCTAAAGGAATGCTGCAAGA
AGAGGTTAATTCGGAAATGCAACAGTCGAGAGGTTCCATTTCTAATTATG
ATGTTTTCGGTGGATTTGGTAGTAGTCAAAATACCGTACAACAGGTTAAC
TCGTCTCTAGCTGATAATTCACTAAGGATCAAGGGAGGAAGACTACCTGA
TATGGGCGTCCAAAATAATCCATTTCCCGGACAACTAAGCGAAGAGGATC
TCTTTACTGCATTTTTCAAACAGTCAGAATGCTCAGAACCAGTCGAAAAT
GAGTTCAACTTTGACGGGTACCAGCCGAACAATCTTCCTCTCTAA
>OfMYB1R137
ATGGCTGACTGTTCGTGGAGTTGGGAAGAAAATAAGCGATTCGAGTTTAA
TCTTGTTCAATTTCCAGACGGGACACCAAATCGATGGGAGAAAATTAAAA
TTGCTGCAAAACTTGAGGGAAAATCGGCACAGGAAATTGAAAAACATTAC
GATGATTTGTTGCATGATTTGGCGTTAATTGAAGATGGGTTAATTGCGCC
GCCGATATATACAGACAATACGGCTGTGTCTGTGGCGGTGGAATCTGAAG
AAGCCGAGTGTTTGGTGGATTCCGGGATGGATTCCGGGAAGAAGGTGCAG
AAAAGAGTACCAAAAGCCTGGAGTGAAGAGGAGCACAGGTTATTTTTAGT
GGGCTTGGAAAAATACGGGAAAGGAGATTGGAAGAGTATATCAAGATATG
AAGTTCGGACAAGGACCCCAACCCAAGTTGCAAGTCATGCCCAAAAATAT
TTTGAGCGTCAGAGAAAGGGAGAAAACAAGAAAAGGTCCAGCATTTTCGA
TAATTCTATGGCCGAATTCTCGACTCAAAATCCTGTTTAA
>OfMYB1R145
ATGACTGCCGAGGAAATTAGGGCTGAAACTGGAAATTATGACAAATTTCC
AGTGGGTCTCCGTGTTCTTGCTGTTGATGATGACCTAACTTGTTTGAAGT
TATTGGAGAATCTACTTAGAAAATGCCAGTACCATGTTACTACAACAAAT
CAGGCAAGGATGGCATTGAAAATGTTGAGGGAAAATAAAGACAGATTTGA
CCTGGTAATCAGTGATGTGCATATGCCGGACATGGATGGTTTTAAGCTTT
TGGAGCTTGTTGGTCTTGAAATGGACCTGCCTGTTATTATGTTGTCCGCA
AATGGTGATCCAAAACTTGTAATGAAAGGGGTTACTCATGGTGCCTGCGA
TTATTTGGTGAAACCTATCCGAATTGAGGAGCTGAGAAATATATGGCAAC
ATGTAATCAGGAAGAAAAAGCCTGATTCCAATTCCCAAAACAAATCCACT
GCTCAAGATAAGGCTAATCAAGCAAATGGAGGAGGTACTGGGACTTCACT
GGTAGGTAATCCCGATCAGAATGGGAAACTTAATAGAAAGAGGAAAGATG
ATGAAGATGAGAGTGACGATAATGGACATGAAAATGAAGACCCTGCAACA
CAGAAGAAGCAACGAGTGGTATGGTCTATTGAGCTTCATAGGAAGTTTGT
TGCAGCAGTGAATCAACTGGGCATTGAAAAAGCTGTCCCTAAAAGGATCC
TTGACATGATGAATGTTGAAGGGCTTACCCGGGAAAATGTGGCAAGCCAT
CTTCAGAAGTATAGGCTTTACCTGAAAAGGATCAGTTCAGTTGCAACCCG
ACAAGTGAACATGGCTGCAGCACTAGGGATTAAGGATTCTCCTTTTATGC
GTATGAGTTCGTTTGATGGGCTTGGAGATTTCCGAACTTTGGCTGGATCG
GGAAGATTTGCAAATGCTGCTTTATCTCCTTATACAACAAGACTAAATAG
TCCTGCTGGTGTAAACCTTCGGAGCCTTACTCCTACACTCATCCAACCAA
ACGTTGCACAAAACTACAGCAACTCCATCTGTGCTCTTGGGAAAATTCAT
CCAGCCATTTCAGCTGCAAGCCAAAATTCAAGTTTATTTCAAGAAATTCC
ATCGTCATTGGAACTGAATCAATTACAACAGAGTGGGTGCACCACGGGCA
TTGGGAATTTCAATTCTATGAATGACCCAAGAATTTTAATGGCTTCCAGT
ACATTCAAAGACCCCAGAGCAGCAGTTGGTAGCTCAAGCAACTCTTTAAT
CCCTGCTCCTAATAATCCCATGGTACAACATGGGGACTCCCAGCTAACAC
TGAATGGAGGAGAATTTGAAAATCAATCTTCTCTCAGCATGGTTCCTTTT
AACTCTGAACCCTTTAACATTGGTGTCAATTGTTCCTCTAATTTTCTGGA
TAACGGTAAATGTAATGAGACCTGGCGGAGTGCCAACCAATTGCCTAAGT
TGCAGTCCATTTCGTTGCTTTCTATTGATCCTTTTCATGGTCAGATGGCT
CTGAATAGGGTGAGAGACAATAATTCTTCGAATGGTCCTCAATTACAGCA
CAACCCACTTGATATTTCTTCCACCACCATGGTTTCAGCATCTCTCGAAG
ATTCAAGAGAGATTCAATGTCGAGAAGGTTTAGTTGGCAATGTTCTTCAT
AATATGAGCCAAGCACCAAACCAGGGTTGGGGAGAACAAAAACAGAATTA
CGACCACACCTCAAATAATGCATTTGGTTCCTTGAATTCCCATATTCCTT
CCAACGGCATTGCATCTCCCTTGGGCCAGGGTTTGGACCAGAATAATGGA
ATCTTCAATGGAAAGATGGACATGTTCTCAAGTGGCCAAACAAATGAAGG
TGCTTCAACTCTTATGCAGCAGAATGAGATTGAAATTTCAACTACTGAGT
CAAGAATGAGATCCAATGAAAACTTTCTTTTGGAGCAAACGAAGCTGCAA
GGTGGTTTTGTTCCTCAAAGTTATCATTCCTTGGATGATTTAATGAATGT
AATGATCAAGCGGGAACAAGATGGAACCATGTCAGATGCTGACTTTGGAT
TCGACAATTACTCTTTTGGAGCAGTTATATAA
>OfMYB1R136
ATGGGTGAAAAATTAAAGGAACTGAGTTTAGATGCGGGCTCAAATTTTGT
TCCGAAGATCATTTCAGATATTCTAACAGAAGTTTCAGTGATCGAAGATT
TCTCGCAGAAATTATCAAAGTTGGATTTTCATGTTAACGCATTTGAAGAA
GAATTGAAGAAGATCAATGTTTTCAAACGTGAGCTTCCAAATTGCATGCA
TCTGTTGAAGGACGCAATCGAGAAATTAAAGGATGAGGAATTGCAGTTAA
AGGGTAAAGAAGTGAGGCCAGTGATGGAACAATTCATACCATTAAAGAGT
GATTCTAATGAAATTGGAAGGGAGAAAAGATCAAGAGATTTCAGTGAGAA
AAAAAATTGGATGAGTACTGCACAGCTATGGAGCACTCCAGTTCTGTATG
AAAATAATTTTGATAGCAAAAATCAAAACTCTGGTTTACACCTCAGATCG
AGGTATGAAGAAGAGAGTGGCATTCGAAGTGAGTATCAGCAGAAGGTGTG
TAATTTTGGCAACAGGGGAGGGGCATTTGTTCCTTTCAAGAAATCTTCTT
GTGGAGAAACGAAGGAAGACAATGGGCTTGTATCAGTTCACGATTTACCA
ATGTCAAGTCCTGTGATTGAAATGGGATCCTACGATTTGAGTATGAAAGG
TAAATGTGGTAATGGTAGGGTACAACAGCAGCAGCAGCTGGAGGCACTGC
GAAAACAAAGACGCTGTTGGTCCCCGGAACTGCACAAGAAATTTGTCGAT
GCACTCCATCAGCTTGGAGGAGCACAAGCAGCGACGCCAAAGCAAATTAG
AGAACTCATGAAAGTGGATGGCCTCACCAATGATGAAGTGAAAAGCCATT
TGCAGAAATACAGGCTTCACATACAAAAGCTTCCAAGTTCATCAGTTGGT
GTATCAAGTAACTCATGGTTTACACAAGAACAGTATGGAGACTTGTTGAA
GGCAATCGTCACGCATTCTGGATCCCCACAAGGCCCGTTAAACCACGGAG
GGCCCACTAAGGGTGTCTCAGTTAATGATGGTGACAGCATGGAGGATGAC
GAGGACGGCAAGTCTGAAAGCCATAGCAAGAAAAGTCTACTTCAGCAGCC
AATCGAGGATCATGTATAG
>OfMYB1R138
ATGGCTGACTGTTCGTGGAGTTGGGAAGAAAATAAGCGATTCGAGTTTGA
TCTTGTTCAATTTCCAGAAAGGACACCAAATCGATGGGAGAAAATTAAAA
TTGCTGCAAAACTTGAGGGAAAATCGGCACAGGAAATTGAAAAACATTAC
GATGATTTGTTGCATGATTTGGCGTTAATTGAAGATGGGTTAATTGCGCC
GCCGATATATACAGACAATACGGCTGTGTCTGTGGCGGTGGAATCTGAAG
AAGCCGAGTGTTTGGTGGATTCCGGGATGGATTCCGGGAAGAAGGTGCAG
AAAAGAGTACCAAAAGCCTGGAGTGAAGAGGAGCACAGGTTATTTTTAGT
GGGCTTGGAAAAATACGGGAAAGGAGATTGGAAGAGTATATCAAGATATG
AAGTTCGGACAAGAACCCCAACCCAAGTTGCAAGTCATGCCCAAAAATAT
TTTGAGCGTCAGAAAAAGGGAGAAAACAAGAAAAGGTCCAGCATTTTCGA
TAATTCTATGGCCCAATTCTCGACTCAAAATCCCGTTTAA
>OfMYB1R146
ATGAGGGAGGATGATTCGAATTGGTTTGCAAAATGGGAAGAGGAATTGCC
ATCACCAGAAGAATTGATGCCTTTATCACAAACCCTAATAACCCCTGATC
TAGCACTGGCTTTTGATATTCGAAATCCACCTCCAAATCACGACCATCAG
AGCACTCCGCCGCCGCTGCAGACTACCGCGCACTCTTCTCAACCTAACTC
TTCCGCAGACTTCGACTCGGTCGAGTTGGGTGGTTCAGGAGGGGGTGGTG
ATGGGGGAGTAGCAGGGACCGGAGGCGGCGTGGGGTCGGACGAGCCGGCT
CGGACGTTGAAGCGGCCACGGCTTGTTTGGACTCCTCAGCTGCATAAGAG
ATTTGTGGATGCTGTAGCTCATTTGGGGATAAAGAATGCCGTGCCCAAGA
CTATAATGCAGCTGATGAGTGTGGATGGACTTACTAGAGAGAATGTTGCT
AGCCATTTGCAGAAATACAGGCTTTATCTGAAGAGGATGCAGGGAATTTC
CAGTAATGGGAGTGGTGGTGTTGGTGGGAATAATGTTAGTGTGGATCCTA
CTGATCATTTGTTCGCAAGCTCGCCTGTGCCGGCACATTTTTTGCATCCA
GGAAGGCCAAATTCCGACCATTTTTTGCCCTTTATGCCTGTGGCTGCAAT
GCAGCAGCAGCATCAAATGACAGCAGTGGTTGGGCCGGGGCCGGGGCCTC
ACCACCATCCACAGCTGCAGCAGCAGTTCAGGCATTTTGGGACCTCACCG
CCAAACGGGCAATTTGAGCATCCGTTTATAAGGCAGTCACAGCAGCAGGT
GCAGAGAGTGGGGGCGCCGGTTCATAGCAGTAATGGTTCGGTGGCGCATC
CACTGTATGTCGAGGATTTGGAGTCTCCCAGAGCTGGAAATGGAAGGAAA
GTCCTCACCTTGTTTCCAACTGGGGATGATTGA
>OfMYB1R140
ATGGGGAATCCGAAGCAGAAGTGGACTTCTGATGAAGAAGATGCACTACG
TGACGGCGTTGCCAAGCACGGTGCCGGAAAGTGGAAGAACATTCAAAAAG
ACCCTCAGTTCAACCAGCTCCTCTCTTCTCGCTCCAACATTGATCTCAAG
GATAAATGGCGGAATTTAAGTGTTGCCAACGGCCTAGGGTCTAGAGATAA
ATCAAAAACACCCAAGGCAAAGGCCAGTCCAGCTGATACTCCTACTATTC
TGTTTCCCAATCCACATACCCCGATTTCTATTACTTCGATGTCACAGAAT
ACATCAGCAGATGTAGTCATGGAAGATTCTTTGAGGCCTTTACCTGAAGG
GAATAATGCATCAAGGTACAATGCAATGATATATGAAGCACTTTCGACCC
TTAAAGAGCCAAATGGATCAGATTCTAATACTATTGCCAATTTTATTGAG
CAAAGAAATGAGGTGCCCCAAAATTTCAAAAGGCTATTGAGTTCCAGATT
AAGAAGGCTTGTGCAACAGGACAAACTTGAAAAGGTGCAAAATTGCTTCA
GAATCAAAACAGATGTCGTGCTTAACACGAAATCCTCTACTACAAAGCAG
AACTCACTACCAAGACAGGCACAGAGCATTGGATATCTTGGGGATACAGT
TGAAGAAGCAGCAGTTTCTGCTGCCCATAGAATTGCAGAAGCAGAAATCA
AATCTTTTGTGGCAGCTGAAGCTGTCAAGGAGGCGGAGAGGGTCTCGAGG
ATGGCTGAAGAGATGGACTCACTGCTTCAGTTTGCAGCTGATATTTTCGA
TCAAAGTTCAGGTGGTGAAATCTTGCTAATAGCATAG
>OfMYB1R139
ATGATGACTTCGTCGTCTGAACTGAGCCTTGACTGCAAACCCTGCAGCCA
TTCCATGCTTCTTAAATCATTTGGAGAGCAGATTGCTGATTCTGATACCA
AAAAACTTGAAGAATTTCTAGCTCGTCTTGAAGAAGAAAGACTCAAGATT
GATGCGTTCAAACGTGAGCTTCCCCTTTGCATCCAACTCCTCACCAATGC
TATGGAGGCATCAAGGCAACAGCTTCAATCCTATAGAGCTAGTGCAGGGC
AAAGACCAGTTCTTGAAGAATTTATTCCACTTAAAAACACTAGTTCTGAA
GGAATTGAAAAGGCTACAAATATGTCTGATAAAACGAACTGGATGACTTC
TGTACAATTATGGAGTCAAGCAAATGAAGAAAGTACAAAGCAACAATCAT
CTCCGAAAGAAAGTGATATGGGTTTTGGAGTTAGCTCCAAACTAAGTTTG
GATGACAGGCAGAGAAATGTTGGAGCTTTTCATCCATTTTCAAAAGATTC
TAGAAGTTCATGTCCAAGCCCAAGTTTAACAAATTTTGCAGATTTAGCTC
TTGCTTCATCCCACAAGGAGACGGAGGAAAATATAACGAATTCAGAAGCC
AGGAGAGAAAATTCTGGTAAGTATAGTGATTCATCAGGCGAGAAAGGGCA
AGTTAAAGATTCACATACCGCCGGAATCAACCACTCCACTGCTGCGCAAA
CTCACCGGAAGGCAAGGAGATGCTGGTCTCCGGATTTGCACAGGCGTTTC
GTGAACGCTCTTCAGATGCTAGGTGGTTCCCAAGTGGCCACACCGAAACA
AATCAGAGAACTTATGAAGGTTGATGGTTTGACCAATGACGAAGTAAAAA
GCCATTTGCAGAAATACAGACTACACACTAGAAGACCAAGTCCCAGCCCT
CAAGCAGTAGCCACAGCAGGTCCCCAGGTGGTTGTCCTAGGAGGCATATG
GGTTCCACAAGATTATGCAGCAGCAGCCGCCGCTGTCCATGCCGGCGGCG
CACCGGCGGCCATTTATGGCGCACACCCTTCTAATCACGTATCAGCATCT
TACTGTACGACACAACCAGGGCCCCAAGAATTCTACTCTGCCCTAACGCC
GCAACAGCCACCCATCCACCACCAGCTCCATGTGTATAAGCCACCACTAG
CACAGGCACAGACACATAACTCCCCCGGGTCGGACGTCCCGGGCGGAACC
GGTGATCGGTCTGAAAGCATGGAAGATGGGAAGTCTGAGAGTAGCAGCTG
GAAAGCTGATAGTGTTGTGGAAAATGGAGAGAGAAAAAGATCGGTGCTAA
AGGAGGAAGGTGAAGAGAGCAATGGAAGTGAGATTATTCTCAAATTCTGA
>OfMYB1R147
ATGGAGAGGGAACTCATGCAACATTCTCCAGCTGTCATTTCACAAATGTC
TTCCAACAGTGGGGTAGTTGGCCATTTATTTTCTTCATCCTCGGGATATT
CTACTGATCTTCATTTTTCCTCTGTCTTACAACAAGAAAACCATCCAAGA
CAATCTCATCTCATATCTCAATCAACTAACAGTGGGACATCACTTATGTT
GCCTCATTCTGTTGATTCTGAAGTCTCTCGATCCACAGCATCAAGTCATT
ATAACAAGGAAGATAACAACCCCTCTTGGAATGGGCTAACCAGCCAGCTT
CTCACTGATAATGGTGCTTTGACTTCTGACTGGAATGAGATTCTGGCTGA
TGCAAGTATTGCAGATCCCGAACCAAAGGTACATCATCACATGTCCAATC
TGTCAACAAATTTGTCAATACAGCAGCCCAATAAACAGCTCCCAGCTACA
CCTGGAGAAACTTGCTTGGCTGTTACTCAATCATCTTCTGCAAATTGTGC
TCAAAACAAGCAACGAATGCGTTGGACTCCAGAACTTCATGAAGCCTTTG
TGGAGGCAGTCAACAAGCTTGGTGGAAGTGAAAGAGCCACTCCTAAGGGT
GTCCTGAAGCTAATGAAAGTTGAAGGTTTGACCATCTATCATGTAAAAAG
CCACCTACAGAAATACCGTACAGCTAGATACAAACCAGAGACAACAGAAG
AATCTTCAGAAAAAAAAATGGCCTCTATCGAAGATTTATCATCTCTAGAT
GTGAAAACGGGCATTGAGATCACTGAAGCATTGAGAATGCAAATGGAAGT
TCAAAAGCGTCTTCATGAGCAGCTTGAGATTCAAAGAAATTTGCAGCTTC
GAATAGAAGAACAAGGGCATTACCTTCAGATGATGTTTGAGAAGCAGTGC
CAGTCAGGCGTGGACTTGCACAAGGGGACTTCATCTGCGACTGAGAACCC
CTTAAAGGAGTTTATGGATGCAGTGGGGAATGCTCCCTCCAAAAATGATT
CAGGAGTACCAATCGACTGTAGCAAAATAGACGAGAAATCATCTAATCTA
CCAGCAGTGGAAAATTCACGGGACGTGGGAGAGAAACATAAAGCTCATGA
GTCTGAAGTTGCTGGAAATTGTGAAGCAAATGTAGCTGGCACATCCAATT
TGTCACCATCCAAGCGTGCTAAAGTTGCACAGTTAGGTTGCCTAAATCCT
CGTAAGACTGAATTGATAAGGAGCTCTAGAAATCTGTAG
>OfMYB1R154
ATGGCAAGGATTGGCACACGTCCCTCCTTAGTTCCTAAGATCAAGCGTCA
CAATTCAAGGACATGCAATAGCAGAAGCATAAGCAAAAATAACAGAAGAA
TTGTTAAACTATTTGGTGTGCAACTTGATGTATCATCTTCTGATATAGGG
TTTAGGAAGAGTTTTAGCGTGGACTGCATCTCGGCTACTCCGGTGTCGTC
GACTCTATTTTCATCTTCAATTTTTGCAGATGAGATTTCTGATAAAATTT
TCAAGGGTTATCTTTCTGATGGACTTATGGGAAGAATTCGAGGCAAGAAA
GGCGTGTCTTGGACGGAAGAGGAGCACCAGAAATTTCTTCTCGGGTTGCA
GAAGCTCGGCAAAGGCAACTGGAGAGGAATCTCTAGGGATTTTGTAACCA
CAAGGACTCCAATACAAGTAGCCAGTCATGCACAAAAGTATTTTCTCCGG
CAACATAACGCGGACGAGAAGAAGCATAGGCCTAGTCTTTTTGACCTGGT
AAGGAGAAATGGATCAGCTATCCCCAATGAATCATCCTACGACTGCTCTC
CCACGGAAAAAGAATCAAAATTCTCTCATTTTACAGTATCAGAAAAGACT
TACAGAATGCTTACAAACTCGGGTTCGTACAATTTTCCCATACCTCTCAA
CGAAAATATCGAATTGGATCCGAGCTTGGAGCTCACCCTTGCTGTGCGTC
CGCAGCCTCAGCTGGTTCAGAGTGATAAATCAAGCAGTTGTATTGTAGCA
TGA
>OfMYB1R148
ATGAGGTGGGGTATGGAGATTTTATCACCAAGTTCCTATTTTTCTAATTC
AAATTGGTTGCTTGAGGAGAGTAGAAGCACAAAATGGACTCCTGCTGAAA
ACAAGGCCTTTGAGAATGCTCTTGCACTACACGATAAGGATACGCCTGAT
AGATGGCAAAAAGTAGCGGAAATGGTTCCAGGGAAGACTGTGTGGGATGT
TATTAGGCAATACAAGGTGTTGGAAGATGATGTTAGTAGTATAGAGGCAG
GGCTAATTCCAATTCCTGGATATAGCACGACGTCGCCTTTTACACTCGAA
TGGGGGAGCGGCCGTGGATTTGATGGATTCGACCATGCTTATGTTTCCGG
GGGAAGGAGATCCTTTTCAACTAGGTCTAATGAACAAGAAAGGAAAAAGG
GTGTTCCATGGACAGAAGAGGAGCACAAGTTGTTTCTGATGGGGCTAAAA
AAGTACGGAAAAGGGGATTGGAGAAATATCTCGCGCAATTTCGTGATTAC
TAGAACACCAACACAAGTTGCTAGCCATGCTCAGAAGTACTTCATTAGGC
AACTCTCCGGAGGAAAAGATAAGAGAAGAGCAAGCATTCACGATATAACA
ACGGTTAATCTCAATGAGAACCAAAACCCGTCATCAGAGAACAAAAAACC
ACCTTCGCCTGAGCAGTCTACCGTTCTTCCACAGCAGTCAAATTCTGCAG
CAATGCATAAACTTCCTTTCCAGTGGAATCAATCACCCAATGGTGCAGTC
ATGTATGGATTTCAAGCAGGAGGAGGAGGCCTAGGAAATATGTTTTCTCC
TCCCAATGGCATGAATTCTTATGGACATAAAATGCAGACTCAAAATTTGC
ATAGAGTTGGTATGCATGAATCATTATTGGGATCTCAAAACATGATGTTT
CAGATTCAACCAGGGCATTATTTTCCTCATGCATAA
>OfMYB1R150
ATGGGGGAGGAAGTTACAGTTGACGGAGTTGAGGATAGGATGGCGGAGTG
GGAGGCCGGCCTGCCGACCGTCGACGATCTGACACCGTTGTCGCAGGCTC
TGATCCCGCCGGAGCTGGCATCGGCTTTCAAAATCTCGCCGGAGCCTAGT
CGAACCATGCTCGATGTCAACCGAGCTTCTAAGAACACCATGTCCTCCCT
CTGCGGCGGCGTTTCCCATCCTTCCTCCACCTTCAAGCCGTTTTTAAACA
ATCATAATCATCAGAATGCGCCATCCGTTGAGGACCACGTTATGGATGAG
CCAGAGATGGAAGACGCGTACCCAATCCAAGAAGGATCGGACCCGAAGAA
ATTCAGGAGGATGGAGCCTGAGGAGGCTGACTCTGTTACTCAAACCGCCA
CCACCGACTACTGTACGGACGACCAATCAGCGGTGGCGAAGACTCTGAAG
AGGCCGAGGCTTGTTTGGACCCCGCAGCTCCATAAACGTTTTGTGGATGT
TGTGGCGCACTTGGGATTGAAGAACGCGGTGCCGAAGACGATTATGCAGC
TTATGAACGTAGAGGGGCTGAGTCGGGAAAACGTGGCAAGTCATTTGCAG
AAGTATAGGCTGTATGTCAAGAGGATGCAGGGGTTGTCGAACGAGGGACC
CTCAGCATCGGATCATTTGTTCGCGTCAACACCAGTGCCGCCACAGAGCT
TTAATGATTCATCCAGTTGTGGTGGGCAAGGAAATGTGGCTGCGAATGGG
AGTCGTGGTGGTGGGAACAGTGAGAATCATGTTGGGATGCCTATTCCGAT
GCCATATCCACCTCCACAGCAACTTATGCCCATGCCAATGATGGTAATGG
CAGCACACGGACATGGGCACGGACATGTAGGAATGCCAGTGGGAAATATG
AATTCCCCAGCTGGAAACAATGGTTATGAGGCTCATTCTCGTCATAGTCA
CTATCCGCAACAGTATAATAATATGATGCAGCAACAGAGGGACTGGTCTG
GAAATAAGTACAATGGTTACCTGCACCATGCTACTCCAAATGATAAATAA
>OfMYB1R149
ATGTTCCTCAAAGGATTGGCTGTACTTGATTCTTCTGTTATAGATTATGG
ATTTAATGGCTACCAGGTGCCTCCCACACCACGCGCTGCCAGATCAGCAA
GGAGGAGGTGTGAATTTAGGAGGAAAGATTATGTCCAGAAGATGTGTGCA
TTTGACTTATTGGCTACTGTAGCTGGAAAGTTACTGCTGGAGGGGGAATG
TTCTCCAAAATCTGTGGATACATCTGATAAGGAGCAAACTGAAGTTGTCG
AAAGTTCTGATAGGAATGGAAAAAATGATGAAAATAAGCCTTTGAAAGAA
AAATCTTTTGAACAAGACAGCTGTGAAAGAAATTTTCTATTTACTGAGAT
TGTCACACAAGCTCCTAATTCAAATTTTCATGCAAATAAACTTGCATGTG
GCCAGAACGATGCATGTTCAAGGCCTGCATCTGTAATAACTTCCGAGAGC
TCAGAAAAGTTTGGTTCTGCAGAACCAATGTTCAATAATGATTGCAAGCT
TCGACTTGGAATTTTTCCTCATCCAGTAGATGTGGAGTCTTCTGTTTGTA
GATCAGAGGGTGAAACTAAGAAACAGATAAAAATTGAGGCCCCAAATAAT
AGGAATTTGGCAATTAATAATCGGGCTGATACTTGCAATGTGGGTCGTTC
AGAAGCTTGGGACAGAAAACCTTCTGCTTTAGTTAGTTCAGCTGATCGTC
AAAAGTTTCCCTTTTGTGGAGACCAAACTCTTTGTGTTTCATTCCCCGTT
AAGCAGGATGGTGTAAAGTTAGTTACTAAAGATGATGACGAAAATTATTC
TGGGTGCACAAAACTAAGCACCACGAATAAGGCCTTTAGGCCACCACCAC
ATGTTGGAGATTGCAGAACTAGGAAGTCGTTGCCATCTAAATATTGGAAA
CCAACTCCAAATTCGAAGGATAAGGAACCTTATGATCCTTATGCTGAAAG
ATGCAATTACCTAAATAGGAATAACAGTTACAAGCGCAAGAGTTCTCAAA
GAGATTATCCTTTCAAAAAAAGGAAGTTTTTTGACTGCGGCTCTGTGTCT
AATTCTGATGAAGGAATTAGCAGCGATGGAATAAGTAGTGTGCCTGAGTA
TGGCTATGGCGGCGGTGCACTTGGTTCTGGTCCATGTCTAACTGGAGTGC
CAATGACTCCAACTTCTGTACGTGGTGAATGTGCATCCTTCCAGTCCAGG
AATTCCCATGTGAAGCTCAAGATCAGGTCTTTTAGGGTTCCGGAGCTATT
TATTGAGGTTCCAGAATCTGCAACCGTTGGTTCTCTTAAGAGGACAGTTA
TGGAAGCAGTGACAGCAATACTTGGTGGTGGACTACGTGTTGGTGTACTT
CTTCAGGGAAAGAAGATTAGAGACGATAACAAAACATTGTTGCAGACTGG
GATTTCTCATGATAACAAGATGTTGGATTCTCTGGGTTTTACCCTCGAGC
CCACCCCTACTCAATCTCCCTTGTGTCTGGAAGATTGTAGTTTTGAACTT
CCTTGTGATACTCCACAGCCACTAGCAAGGTATCCTCCTATGCCCAATGT
AGGTCAAATTTCTCATCCGCAGGGTAATTTGGATACTCGGTCAATTCCTA
CAGGAACAGGAACTAATATATGCAATTTCTTTGAAAGTGATCGTGATTCA
ACTCCTTTCCCTCCCAATATGTCTTTGGAAAAAACTACAACAGACTCAAA
AGAACTGGTTTCTGTTCCCCCCATGAAAGCAGAGGCACTGGCTATGGTTC
CCATGAGGAAATCTAAGCAATCTGAGTCAGCGCAGCGCCGAATCCGTAGA
CCGTTCACTGTTTCTGAAGTGGAAGCACTGGTTCAGGCAGTTGAGAAGCT
TGGAACAGGAAGATGGCGTGATGTTAAGCTGAGAGCTTTTGATAATGCAA
AACATAGAACTTACGTGGATTTGAAGGACAAGTGGAAAACATTGGTGCAC
ACAGGGAGAATCTCTCCTCAGCAAAGACGAGGAGAGCCTGTTCCTCAGGA
ACTCCTTGATAGAGTCTTGACAGCCCATGCTTTCTGGTCCCAACAGCAAG
TCAAGCAACAGCTCAAATCTCAACCCGAGAATTGCCTTCTTCTCTGA
>OfMYB1R156
ATGGGAAGAAAATGTTCTTGTTGTGGGAATATAGGTCACAATTCAAGGAC
ATGCAATAGTAGAAGCATAAGCAAAAATAACAGAAGAATTGTTAAACTAT
TTGGTGTGCAACTTGATGTATCATCTTCTGATATAGGGTTTAGGAAGAGT
TTTAGCGTGGACTGCATCTCGGCTACTCCGGCGTTGTCGACTCTATTTTC
ATCTTCAATTTTTGCAGATGAGATTTCTGATAAAATTTCCAAGGGTTATC
TTTCTGATGGACTTATGGGAAGAATTCGAGGCAAGAAAGGCGTGTCTTGG
ACGGAAGAGGAGCACCAGAAATTTCTTCTCGGGTTGCAGAAGCTCGGCAA
AGGCAACTGGAGAGGAATCTCTAGGGATTTTGTAACCACAAGGACTCCAA
TACAAGTAGCCAGTCATGCACAAAAGTATTTTCTCCGGCAACATAACGCG
GACGAGAAGAAGCATAGGCCTAGTCTTTTTGACCTGGTAAGGAGAAATGG
ATCAGCTATCCCCAATGAATCATCCTACGACTGCTCTCCCACGGAAAAAG
AATCAAAATTCTCTCATTTTACAGTATCAGAAAAGACTTACAGAATGCTT
ACAAACTCGGGTTCGTACAATTTTCCCATACCTCTCAACGAAAATATCGA
ATTGGATCCGAGCTTGGAGCTCACCCTTGCTGTGCGTCCGTAG
>OfMYB1R153
ATGGAGGAATTTATACCAATGAAGAGTGATTTAGAAGAACGTCAAGAAGC
CAAAATCTCAAATGATTGGAGTGAAAAGAAGGATTGGATGAGTTCATTTC
AGCTCTGGAGCAATCCTCTTCAGTTTGAGAGTAAATTTGATACCAGAAAT
CAAGAATCTGATTTGCACCCAAAATCAAGTTGCCAAGAAGAGAATGAGGT
TTTGTGTAATTTAAAGAACAGAGTAGGGGATTCTGTATCATTCAACAAAC
CAGTGAATGAAGAGAAAGGATTTATCCCAGTTAGAGGCCACTCACCGTCA
ATTCCTATAGTTAAAGTGGGATCGAAACTGCAGAAGAGAAAACAGAGGCG
CTGCTGGTCTCCAGAATTGCATAAGAGTTTTGTCAATGCACTTCATCAGC
TTGGTGGAGAACAAGCCACGCCAAAGCAGATAAGAGAACTTATGAAAGTG
GATGGCCTTACCAATGATGAAATCAAAAGCCATCTGCAGAAATACAGGCT
TCATATCAGAAAGCTTTCGACTTCATCAACCAGTCCATCCAATTGCTCAT
GGTTGACAAAAGATCGATACGGAGATTTTTCGAAGGAAAATGAAGTGAGT
TATGGTTCCCCGCAATTCCCTTTGCATGGGAGGATCTCTAAAGGGAGAGT
CAATTACTCGTCGTGA
>OfMYB1R152
ATGTACTCTTCAATGCCGACGGTCTCTCTGCCATTAGGTGGGAATGGAGG
AGAATTCCAGGGGCCCTTAGAGTTAGATGGCACCAATTTGCCTGGGGATG
CCTGCCTTGTTCTGACCTCGGATCCCAAGCCCAGACTGCGCTGGACTGCT
GAGCTCCATGAAAGATTTGTTGATGCTGTCACTCAGCTTGGTGGCCCTGA
TACAACTCCAAAGATGATTAAGAGAACAATGGGTGTAAAAGGCTTGACTT
TGTATCACCTGAAGTCGCATCTTCAGAAGTACCGTTTGGGCAAGCAAGCA
AACAGGGAGGAAACTGATGACTTGAAAGAAGCATCTTGCGTCGCTGAAAA
TCAGGATATGGGTTCATCTATGTCAGCTTCATCAAGAATGATGGCACAAG
ATATAAACGACGGGTACCAGATTACAGAGGCTTTGCGAGTTCAGATGGAA
GTTCAAAGAAGACTGCATGAGCAGCTGGAGGTTCAGCGTCGTCTCCAGCT
CCGAATTGAAGCACAAGCCAAGTATCTTCAGTCAATTCTCGAGAAAGCAT
GTAAAGCTCTTGACGATCACACTGTGGCCTCTGCTGGGTTAGAAGCTGCT
GGGGAAGAGCTCTCAAAGCTGGCAATCAAAGTTAATGACTGCAATGGCAT
GACGACAGTCGTCCCTTTTGTATCAGAGGTTTCCATGTTAACGGAGAAAA
AAATCTCGAATGATAACAGTTTGATTTCGAATGGATGTCAAGTTTCTCCT
ACAGTTTCCGGTTCACAGGGTGCTGCACCGAGGAAAAGAACACGACATAT
GTTTAGTAATGGGGATGTGGTGCCTTTTGACAACAGTACAAGGTCGGTGG
AGTGGACGATGTCAAATATTGGATGA
>OfMYB1R155
ATGACAAGGAGGTGCTCGCATTGCAGTCACAACGGGCACAATTCTCGGAC
GTGCCCGAATCGAGGGGTGAAGCTTTTTGGGGTACGGTTGACAGATGGGT
CGATCCGGAAGAGTGCAAGTATGGGTAACTTGACCCATTATATGGGTGGT
GGTGGGAGTGGAAGTGGAACCCCCTTAAACGGCGTTGCTCATGATTCCCC
GGCCGACACGCCCGACCACCCGTCATCTGGTTCCGGTGTCGCCGATGGAT
ATGCCTCAGAAGACTTTGTTGCCGGGTCGTCTTCCAGCCGCGAGAGGAAG
AAAGGTGTTCCATGGACTGAAGAAGAGCATAGGATGTTTCTGCTTGGTTT
GCAAAAGCTTGGTAAAGGTGACTGGCGCGGAATTGCTCGTAATTATGTAA
TAACCAGAACACCTACTCAGGTGGCTAGCCATGCCCAAAAATATTTCATC
AGGCAGAGCAATATATCCAGGAGAAGAAGACGTTCCAGCCTCTTTGACAT
TGTGGCAGATGAAGCAGCAGACGATACTGTGGTACCAAGAGACTTTTTCA
CTGTAGACCATCCTCAGGCCGAGACACAAAGCAGCACCGCATTTCCTCCT
CTTCCTGTGGACGAAGAATGTGAATCAATGGAATCTGCAAACTCCAATGA
GGGCGAGACCATACTTCCTAAGCCCGAGGGCACCCAGTACCCATACCCTG
CTGTATACCCTGCTTATGTTGCCCCGTTCTTTCCATTTTCCATCCCAATC
TGGCCAGGGTACAATCCGGAGCCCGTTAAAGAGGAAACCCATGAAGTGCT
CAAGCCAACAGCTGTCCATTCAAAGAATCCAATTAACGTTGACGAGCTTG
TTGGCATGTCGAAACTAAGCTTAGGGGAATCTATTGGCGATTCAGGGCCG
TCTTCTCTCTCTCTAAAACTTGTCGAAGGGCTCTACGAGGCCATCTGCTT
TCCATGCTAA
>OfMYB1R151
ATGAATCTTGGCGGCTCACAAGCAGTGAAATCCATGTCTGTACCAAGTTC
AGGCGTTCCTCGGAAGTCCGGTGATGGAGTCTCCGAGCAGTTTCCGGCGG
GTCTCAGAGTACTTGTTGTGGATGATGACCCCACTTGTCTCATTATCTTG
GAGAAGATGCTTAAGAATTGCCTCTATGAAGTTACCAAGTGCAATCGGGC
AGAGCTTGCCTTAAATTATCTAAGGGAGAACAAGAATGGTTATGACATTG
TTATAAGTGATGTTCACATGCCGGACATGGATGGTTTCAAACTTCTTGAG
TTTGTTGGACTCGAGATGGACCTTCCCGTTATCATGATGTCTGCGGATGA
TAGCAAAAAAGTTGTGATGAAGGGGATTACTCACGGTGCGGTGGATTATC
TCATCAAACCGGTTCGCATTGAGGCACTGAAGAATATATGGCAGCATGTG
GTTCGCAAAAAAAAGGTTGAGTACAAGGGAAAGGAGTATGAACAAACAGG
AAGTGTGGAAGATGGAGAACAGCAGCAAAAACCACCTGAAGATGCTGAAT
ATTCGTCTTCAGCCAATGAGGGGAGTTGGAAAAATCCAAAGAAAAGAAAG
GACGAGGAAGAAGAAGAAGCAGAAGAAAGAGATGATACATCAACATTGAA
GAAACCACGCGTCGTTTGGTCGGTTGAGCTCCATCAGCAGTTTGTCACCG
CTGTTAATCACCTTGGACTAGACAAGGCCGTTCCTAAGAAAATCCTGGAA
CTAATGAATGTCCCCGGGCTTACAAGGGAGAATGTCGCAAGCCATCTTCA
GAAGTATCGTCTTTATCTAAGAAGGCTAAGTGGCGTATCACAGCATCAGA
GTGGACTCAATAATGCATTTATGGGACCTACAGATTCAACCTTTGGGCCG
ATGTCTTCTCTCAATGGGCTTGATCTTCAAGTTCTTGCTGCTTCAGGTCA
GCTTCCACCACAAAACCTCGCTACAATCCAGGCAGCTTCTTTTGGTCGGG
CTACAAACAAATCACCTGTACCAGTTCACCTAGTTGATCAAAGAAATCTT
TTCAGCTTTGAAAGTCCCAAGTTAAGGTTTGGTGAGGATTCACAACAACT
TAACAATAATAGTAAGCAAATCAACTTGCTCCATGGTATCCCGACAAATA
TGGAACCGAAGCAGCTTGCCACTTTGCGTCAATCTGCACAATCCTTCGGG
AACCTGAATACACAACTCCACTCTCTGTCAAGCCAAACCGGCTCTCTACT
GACACAGATGTCTCAATCTCAGTCTAGGACACCAATATTAAATGAAATCA
GTGGTAGCCATGTCTCGACTCTTCCATCGTCTCTAGGTCAGCCCATGTTG
TCGCAGGCGCTCCCTGGCTCTGTCTTGCCGCGAAATGGAATTGAAAATGT
TCGCAGAGGAACACTTGGTTCAGGTTCACAGTCCTCTCCAACTCTAGATT
TTTCTGTAAATCAGGGGGACGAGTTTCCAGGCAACAGTTTTCCTCTCATG
AGTAATTCAGGTATACCGATTCTCACCTCTAAAGGGATGCTGCAAGAAGA
GGTTAATTCGGAAATGAAAGTGCCTAGAGGTTATCTTCCTAATTATGACA
CTTTTGATGAGCTGAATCAGAATAGAACTCAAGATTGGGGTATGCAGAAT
GTTGGATCAACCTTTGACGTGTCTCAGCATTCTAACATACAAGGGAGCTT
AGATGTTTTACCATCAATTTTAGTTCAACAAGGGTTTTCTTCTAGCCATA
AGAGTGAACAAAGCAGGAATGCATCTGTTAGTAAGGCAGCCTTCTCAGTT
GGGGACGGTAGAATTGGTAACACTTCAAACTCTGGTCACCAACATAACTT
GTCTCCGGCTGATATTTCACAAAGGATCAAGTCTGAAAGACTGCCAAATA
TGGGGGTCCAGAATACCTTCTTCCCTGAACAGTTTGGTCAAGATGATCTC
ATGAGTGCACTTCTCAAACAGCAGCAAGAAGGCACAGGAGCTGTTGAAAG
CGAGTTCGGATTTGATGGATATCACTTGGATAATCTTCCTGTGTAA
>OfMYB1R166
ATGGAGTTTTCAGTACGAGAGAATTCCAATAAGAAATCTGATATCCAAGA
GAATGAAAACGTGAGAAGACAGTCGGAAGTTTGTCGCACAGGTAAGAGTT
GTAGATTGAGATGGCACAACCAGTTGGACCCGATGATCAATAAAAGAGCT
TTCAGTAAAGAAGAAGAGGAAAGGCTGATGGCAGTTCATAGGATTATTGG
CAACAAATGGGCTATGATTGCTAAGTATTTCCCTGGGAGAACTGACAATG
CATTGAAAAATCACTGGCATGTTTTAATGGCTAGGAAACACAGAGAACTG
TCAAAATCTTACATAAAAATATCAAACCGATATACCAATTCCTTCCTTCC
TTGTTCGGGACGTGATTCCAATCCGACTCCACAAGATTCTTTATCGGGCA
GTAAAAATGGGAATTTTATGGCAAGAAATGGCTCAATTTTCACTAATTTC
AATCGCTTGCATCATGAGTACCCTTCTTCATTGCTGATGAAAATGCAGAA
TGATTTTTGCCAGATTTCGAGTACTGAACAATTGCCATTGCCATCGGTTG
CTGAGAACACAGATACAAGCCATTTAAGTACTACAACAACACATCCATTT
ATAGATTTCCTTGGAGTTGGAGACATATGA
>OfMYB1R158
ATGAAGCGGAAGTGCTCGTGTTGTAACGCCGATGGGCATAACTCGCGCAC
TTGTCCAATGAGGACAGGGAAAGAGATCGACGGTGGTGGTGGGAGCGGTG
GCGGCGGAGACGGAGACGAAGGCCCTGATGGCGGTGGATTTACGCTATTT
GGGGTGCGGTTGACAGATGGATCGTACATTAAGAAGAGTTTTAGCATGGG
TAACCTCACAAACTACCATTCCTCCTCCTCCTCTGCTGCCGCGCCGGAGT
CGCCCGATGGGTATCATTCCGACGGTCCGGATCGCGCTTCTGCATCTGCT
GCTCTCCCTCGAGCACAGAAAAGAAAAGGTGTTCCATGGACACATAAAGA
GCATCAGCAATTCCTTCTTGGTCTGCAGAGATTTGGAAAAGGAGAGTGGC
GGCATATATCAAGAAACTTTGTTCCATCGAAGACTCCAACCCAGGTAGCA
AGCCATGCCCAAAAGTTCTTTAATCGTCACTGTAATTCAGCAACTCGAGG
AAAGAGAAGATCCAGCCTCTTCGACATGGTGCTGGACACGGCTAAAAATT
CATCGTCAACTCCAGTACTACTTAGCATCCCCCCTCAAGCAGCGGTAACT
GACAACGAACAACTGGTTCTTTTGTCTTCTCAAATGGCAGAAACAAATCG
TTCAGCGCCTTCTCTCGATCTTTCTCTCAAGCCAGCTTTTTCTCCTTTAC
CAATTCAACCGTGGCCACCAAATTCAGCCTCTCTAGAGAATGGTGGAGCA
GCGGTTTCTGATCATCAGATCTTTAAGACAATTCCAGTTAGTTTAAAAGA
AGCAGTAACCGTTGAAGGGCTGATGGGTATGTCCCAACTGAGTTTAGGAA
CGGCTGGCAGTGGCAGTAACAAAGAATTACCACTCTCCCTTGGGCTACCA
GGGGAGACTTAA
>OfMYB1R157
ATGTCTCCGGCGTGTGGCGAGCACCACCCGCCGTCCTCCACCATCAGCGG
TGGTGGTGGTGGTTCTGGAGAAATTATGTTGTTTGGTGTCAGAGTAAACG
TTGACCCCATGAGGAAGAGCGTCAGTATGAATAATCTTTCTGATTATCAG
CGAATTGTTAGTAATAACAATCAGAACGTCAATGAGAACTCAAACGTGGC
AGTAGAGGATGGTGTCGCGACCACCTGTTATGCTTCTGCCGATGACGCCG
CGCTGCAGCCGGCTGGTGGGAGTCGTGAGCGTAAACGAGGAGTGCCATGG
ACGGAGGAAGAACACAAGCTATTCCTCCTTGGATTACAGAAGGTAGGAAA
AGGAGACTGGAGGGGTATCTCTAGAAATTATGTCAAAACTCGTACACCAA
CCCAAGTTGCTAGTCATGCCCAAAAATACTTTCTCCGTCGAAGTAACCTC
AATCGACGTCGCCGCCGTTCTAGCCTATTCGACATCACCACTGACTCGGT
TACTGCAATGCCGCTTGAAGAGTATAAAAGCCATCAAGATAGCACATCCC
AGCCAGTTCTGCAGCCCAATCTCTCTATCCCCGCCGGACAGTTCCAACAT
CAGTGGATTCTCAGTGGTGCCTTTCTCGTTATCGATCTTAACCAGAATGT
CCCAACCGGGCCATTGCCATTATCTCTGAGTCTGTCATTGTCGTCTGGTC
AGGATAGGGAACAGTCACCTTCGACAAGGCACTCAGTATTCCAGGTGATG
TCAAACTTCAAAAATGGAGATAGCAGCATCATTAGTGTTGCTTGA
>OfMYB1R162
ATGAAACCATGTTCTAGTGTTAAGGATAGGTATGTCTACTTATTCTACCG
TAAATCTCTACAAACCATTAAAATGCTTGATTTCTGTGCCCCCGAGTTTA
GGATTGGTTACAGTATGATTGCTGATGCAGAGGCTAAAGGACTCATCAAA
CCAGAGGAGTCAATGGTCAAAGTCAACTCCGCCCTAGCTGAACCTTCGTG
CTGGATTCGCCCCTGGTCGCTAGGAAGGGTTCCATGGAGATCAATTGATG
AAATCAAATCTCACTACCATGCCTTGGTTGAAGATATAGAGATGATTCGG
TCTGGTGTTTACCAAATTCCCAAATATGAAACTGATGATCAGGACAACAA
AGACGAATTGCAAGTAAGAAATGAAAAGGAATCTCCATTATCGGCACCTA
AAAAGACATGCAATGGCCAGCAACGCCGAAGGGGTGTTCCATGGACTGAA
GAAGAACACCGGCTGTTCCTCATGGGACTGAACAAGTATGGGAAAGGAGA
CTGGAGGAGCATCTCAAGGCATTATGTCCTTAATAAGTCCCCAATCCAAG
TTGCAAGCCATGCACAGAAGTACTTTCGACGACAGAAAAGTTCGACTCCA
ATGGATAAGCGACGACCCAGCATCCATGACATTCAGCGCGTCAATCCGAC
CAACTTGGTTTCCATGCCTCCAATCAATACCAACTATATTAATAATCTAA
CAGTCATGGAAGATGCGAAACTTCTCCCCTCTGGCAACATTCTTCCCATT
GCCAGTAACAACTTTGAACCCAATTTCAATGGAGAGTTTGGTCAATTTAC
AAATGTCCATAATCCTATGTGTCCACCAATTGGGACCTCATCCCTAGCGA
CTGATCAAATGTTCGATCAAGCTTCTACTTCCTATTCTCCATCATGCATG
TTCCCATCCATGCAGAACAAACCCTGGGGTTGA
>OfMYB1R163
ATGGTTTCTTCTGCTATGGATTCACAGGGTCAAAGTGAAGGTACTGGATC
AGATATTATTCTGCCTACAAGCGAACAAAATTCTCTGAAAATTTGCGCGC
CTTCCATTAAGGGTATCATGTTCAAAGAGCAGTTGACTCTTGAGGGTGAC
TTTGCTTCAAAGGTCAGGAAACCATACACAATCACTAAACAAAGAGAAAG
ATGGACCGAAGAAGAGCATAACAAGTTTCTTGAGGCGTTAAAACTTTATG
GTCGTGCATGGAGAAAAATAGAAGAGCATGTGGGCACAAAAACTGCGGTG
CAAATTCGAAGCCATGCGCAAAAGTTTTTCTCCAAGGTTGTTCGCGAGTC
TGATAGTGGTGATGCCAGCTCTGTGAAACCAATTGATATTCCCCCTCCTA
GGCCCAAAAGGAAACCAATGCACCCATATCCTCGTAAGCAGGTTTCTCCC
ATCAAAACTGTAATCTCAGCGCTCCAGAAACCATCAAGTTCTGTATCTCC
CAATCTGTCTAACTCAGAGCAGGAAAACCAATCTCCGACATCTGTATTGT
CTGCAACTGGTTCGGATGCTACTACGGACTCTGACATGTCTAATGGAAGC
CCTTCACCAATTTCATCTGCTGCTGTCAATGGTAGTGCTTTTTTTAGTTC
TGAAGCAGCTAACTTTTTGTCAGCAGAATCCAAATCTTCTCCTGGCCAAG
AAGATGTTCGTTCAAGTACAGAAGAACAAACTCATTCGAAATTGGAGCTG
CAATATGAAGATAATGCTTTGGTTAAGGAAGAATCAACTGAATCAGCCAC
GCAGTGTTTGAAGCTGTTTGGCAAGACATTTCTAGTTACTGATCCTCAGG
GACCATCTTATCCTACTGAAACTTGCAAAATGCAGGAACTAGACAGAAAT
GATGGTGCATGTTACCAGGCACTTCCAGGGAATCTTGTGCTTCTAAGTTC
TTCGTCGAGTCATTCTGAATGGATATCAAGTGGCGTATCTCACAGATTAC
CCGAGCCATCCCATTACACTGAGTCAATGGACAATGAATCAAACCATGTA
GAGGCTTTCCTTTGTGGCTATGCAACACGTGCACCTTCGCAGGTCCGTAA
TCCAATCCCAATCAAGACTCGTCAATCATTTGATAAGAAAGAAGAGGAGA
AATACGATGAGAAGAATGGATTTTTATTAGGTTCAAACACGGATATAGGT
AGTGCATCTCTTGTTGGAGATAAGATTGGGGAAGTAGAGTCTCAGAGTAG
CATTCTTTGCTCGCTTTCCTCCAGAATAAGCAAGAAAGTTAGAACAAACG
CAATGGGTTGCAAGAAGGGCTTTGTGCCGTATAAAAGATGTTTAGCTGAG
AGGGATCTTACCTTGTCAACAATGATAACTGGGGAGGAGAGGGAGGAGCA
TAGGATTCGCCTTTGCTTGTAG
>OfMYB1R161
ATGGCATTACGGAGTTCGTCCTCCTGGACTCCTGCAGAAAACAAGCGATT
CGAGGATGCTTTGGCAATGTATTCCGAGGACACTCCTGACCGGTTTCTTA
AGATAGCCAGATCAGTAGGGAGCAAAACAGTAGAGGAAGTAATGCGACAC
TATAAGGTCCTAGAGAAGGATATCTTCAAAATAGAAACTGATCAAATACC
TTTGCCCAATTATGGAGTTACTACATACAATGGCAAAGGACAGAGGCTAA
CGAGGAATCCTAAGCTACTGTGA
>OfMYB1R165
ATGGTGTGGGGAGAAACGGAATTATCAAAAATCGGTGGCTTTTCCAAGAA
ATCAAAGCCGGATTTTCATGTCCAAGAATTGAAAGACGAATTGAGAAAGA
TCGATGCTTTCAAACGCGAACTTCCTCTCTGCATGAACCTGTTAAAAGAA
GCAATTGAGAGCTTGACTGAGGAACGGTTGCAATGGAATGGAGAAAAGGT
GGGGCCAGTAATGGAGGAATTTACACCAATGGAGAGTGATTCAGAAGAAC
ATGAAGGGGCAAAAAAGTCATATGATTCGAGCGAAAAGAAGAATTGGATG
AGTTCATTTCAACTCTGGAGCACACCTCTTGAGTTGGAGAATAAATTTGA
TACCACAAATCAAGAATCTGATTTGCACTCAAAATCAAGTTGCCAAGAAG
AGGATGTGATTTTGTGTAATCTGAAGAAACCAGTGAAGGAAGAGAGAGAA
TTTTTCCCAGTTGAATCCCTCTCACTGTCAATTGCTGAGGCTAAAGTGGA
ACCATTTGATTTGAGTTCGAAAGTGAATTTTAGTCATGCGAGCTCTCAAC
TGCAACAGAGGAAACAGAGACGTTGTTGGTCTCCAGACTTGCATAAGATT
TTTGTCAATGCTCTTCATCAGCTTGGTGGAGCACAAGTAGCTACACCAAA
GCAGATAAGAGAATTTATGAAAGTAGATGGCCTTACCAACGATGAAATCA
AAAGTCATTTGCAGAAATACAGGCTTCATATCAGAAAGCTTTTAACTTCA
TCAGAGAAAAGTAATGTGAATTATGGTTCCCCACAATGCCCTTTGCACCT
GGGAGGATCTGCTAAGGGGGAATCAGTCACTCACGGTGACTGTGTGGAAG
AAAAAGAGGATGAGAAGTCGGAATTCCATAGTTGGAAGGTTCGGGCTCAA
AGTACGGTTGAGGGACGTGTATAG
>OfMYB1R167
ATGGTTGCTGAATCTCAGGATAAAGGTGGAGATACTAGCCAGGAAGGTTC
GGAAACACAGAATATATTGGCTGCAAATGGAAATGGCTATCTGCCGAAGG
TGAGGAAACCTTACACCATTATCAAACAGAGAGAAAGATGGACGAAGGAA
GAACATCAAAGGTTCATCGAAGCTCTTAAGCTTTATGGCCGTGTGTGGCG
CCAAATCGAAGAATTCGTGGGCACTAAAACTGCAATCCAAATCCGAAGTC
ATGCCCAAAAGTTCTTTGCAAAGGTCACTAGGGATTCAAGTAATGATGCT
GAGAGGTCTGTTAATCCAATTGAGATTCCACCTCCTCGGCCAAAGAAGAA
ACCTCTCCATCCCTACCCTCGTAAAATAGTTATTTCATCTAAAACAGAAT
CGATGGTTTCACATCAACCTGAAATAACACCTATACCCTACCCACCGCCT
ACTGAAAGAGATAATCTCTCTCCAACCTCGGTTTTATCAGTAATTCGTTC
TGATGCTTTTGAATCTGCTGAGGTGCATACATCTCATCTCTCACCAGCTT
CATGTGCTACAGACGCACATTCTGCTAACTTCTTATCTACGGAAAATGAT
AATGAATATGTGAAATTCAACTTCAGCTGCAGAAGAAGATAA
>OfMYB1R159
ATGGGGAACCCGAAGCTGAAGTGGACGTCGGAGGAAGAGGAAGCCATAAA
GGCAGCAGTGGCGAAGTTCGGCACTGGCCAGTGGAAGAACATTCTTAAGG
ACCCCGAGTTCGCGCCACGTCTCGCTAATCGTTCCAACGTTCAGCTCAAG
GACAAATGGCGGAACATGTGTACTAGATCTACAATAAACAAAACTACATC
TGGTGCTGTCTCCACTGCCAGAGCTAAAAATGCTGTTTCTTCTTCTTCTT
TAATTCCTGCGGGTTATGCTGTCAGTGATCCCTCTAAAAGATCACAGGAC
GTGGAAAATGCTACAATGTACAAGACAATGATTTTTGAAGCAATTTCATC
CATCGAGGACCCCAATGGATCCAATAGTGGTGCTATTGTGGGCTTTATTG
AGCGGAAGTATAAGGTGCCGCAAAATTTCAGAAAGTTATTGATTTCAATT
CTGAGGAGACTTGTTTTGAAAGGAAAACTTGATAAGGTTCAGGACCGCTA
CAAGATTAAAGATGCTGCTTTGGGCACTGAAACACCTATGCCGAAACAAA
GAGAAGTCCAACCAAGTCCATCACAGAATTCGCCATCAATCATCTCTGAA
GAAATCAAAGATGCTTCTGCAATAGCTGCCCAGAAGATTGCTGAGGCACA
AAATAAATCCCTTGTGGTTCACAGGGCAAAACTTTCATCTTGCCTTAGGC
TGTCTGAAGTTCGATACAAGGCTGAAGCCGATCCAGAAGGGGAACTCGTC
GTTTACATTGTAGCAGATGTTGATACAGGCTTATGCTTCTCGACTAGTAA
ATCTTCAAAATTAGTTGCACTAGAGTTGAGGGATGCTTGGAAGGTAGGCT
CTACCTCTTGA
>OfMYB1R160
ATGCCACTGAACTCGATACCCGTTATCCGTACCCGATTCAATAAAGAAGA
ACAAGCAAAGCGAACCACGGGCGTATCCGGATTCCGCCTCCCTCTCTCAA
ATCAAGTTGATTCGAGATTTGGAATCCTTAGTGTTCATGAGTTGCATGTG
CTGGATTTTTCAATGGAAACAGTAGTTGATATTGTGGGAAACGAGGAAGC
TAAAGTTGAAGATAGTGTTGCTGCAAGAAATAAGCCCACTTCAACCTCCC
TGCAAAAGATTGCTGATCCTGTTGTATACCAGCTTGTTCGGGTTGATGGA
AATGGGAGATTAGTGCCTGCGACCGAGGATGAAGTTATGGCAGTAGAGGA
CTTGTTCGAAGATGACAAGAGTGAAAATAGATTTGTTTCAGACTCCGGAC
AAACTGTGGAATGCAATACAAATTGCGAACATGATCTGGATAAACTTCAG
TTCAAAGCTTCAGAAGGTTTACCACTTGATGATGGAACGCCAAATGTGCC
ACCCAACCCTGTAGCTGATTTTGAGAAAGTAAATGTTCAACCTGAGCAAA
GCATTGCTCTGTTGGCTCCAGCTGCAGATTATGTCAGTATTTTCCAACTC
GAGGGATCCCCAAAACCTTCCAGTGGATTGGTTGAGAATGAAACCTCCAC
TTCTGGCATTGGTACTAGTTCAAAGCCTGATTTTTCTATGTTGAAAGGTG
AGATACACATGGATAATCTTACAGTAAAAGAACTTCAGGAGACTTTCAAA
GCAACTTTTGGAAGAGAAACTTCTGTCAAGGACAAGCAATGGCTCAAGAG
GAGGATAATAATGGGATTGACCAATTCATGTGATTTCTCAACCACAACTT
TGGTCATCAAAGACAACGGAGTGGTAAAGAAATGTAAAGAAGAAATCTCT
AATAGTGTGGAACACAATATTTTGAAGGACCCTGAAGTTGGATCTACAAG
CGAGAACCGTGAAAGTTCACCAACGTTCCAGGATAACCATAAGGAAAGCC
ACTCAAATGCTACTGGCATGAAATTGCAGGATTATCCAACGGTGGATAAT
TATGGAAGTGAAGATACTAACACAGAGCAAAGAGCAACAAAAAGAGTCCG
AAAGCCTACCAAACGATATATTGAAGAACTTTCAGAAGGAGAATCAAGGG
ATTCTTGTGCAAAGTTAATCTCCTCAGTTGAACATCGTGCGTATAGTCAG
TCATCCACAAACATGCATGTAACACCTGTTCAAAAAGTTGGATTACATGG
AAGATGGCTCATAAGGCGAGACTCACTTGGAGGTTCTGGAGTTCAGGTTC
CATATGTTTCCAGGATTCGGCGGAGCCGTCCAAGGGAAAATTTTATGACT
CTCATGCCTGTTACTTCATCCGATAAGCTGTACACTGAAAGGAAAGTTGA
GCTAGAGGAGCTTAAAAACTTGGATTCGAATGAGAATTCAGATGATGACG
CGGTAGCTATGCCTGCAGCGACTGGAAGAATGAGGAGGAAACATCATCGA
CCTTGGACTCTAAATGAGGTTGTTAAGCTAGTTGAAGGGGTCGCCAAATA
TGGTGCTGGTAGATGGTCTGAGATTAAACGCCTTGCCTTCGCATCGTATT
CTTATAGAACTTCTGTTGACCTCAAGGACAAGTGGAGGAATCTGCTGAGA
GCTAGTTTTGCACAGTTGCCAGCTGAAAAGGGGAATTCTCGTAAACACGC
TTCAATTCCAATCCCTGCTCCAATTCTGTTACGAGTAAGAGAACTGGCTG
AAATGCAAGCACAGGTTCCACCAAGCTTCTGCGAGAGCAAGTTTGCTGGA
CACACTGGTAGCGATAGAAGTGGTGTACATGAATAA
>OfMYB1R164
ATGGGTGCTCCTAAGCAAAAGTGGACATCTAAAGAAGAAGCTGCTCTTAA
AGCTGGCATTGCCAGGTATGGAGTTGGCAAATGGAGTACCATACTCAAAG
ATCCAGAATTTAGCATAGTTTTGCAATCACGTTCAAATGTGGATCTTAAG
GATAAATGGAGAAATTTGAATTGCATGGCAACTGGTTTGGGGTCTAGGCA
TAGAGCAAAGCTTTCATATAAAAGCAATCAAGTGACTCCCAAGATTGCTA
AAGACACCATTGTTCCTAGTGCAGCAGTTGAGAATGATTCAGAAATGCTT
GACGTGATGCCTCTTTCCTCATCTATTGAAACACCACCAGATGATGGTTC
CCAAAAGCAAATTTCAAGGCTTGATGATCTTATATTGGAGGCCATAAGTA
AGCTGAAGGAACCTCGTGGATCTAGTCGGCATGTAATTGCACGGTACATA
GAGGGGCAACACTCAGTATCTCAAGACTTCGAAAGGATGTTAGCTACAAA
TTTGAAGAATTTGACAGACAATGGACGATTAATTAAGGTGAAGAATCAGT
ACAGGATTGCGCCAAGTTCAATGTCTTCTGATGCTGGGAAAGTTGCTTCC
ATGTTTCTTCCAGATGGAACAAATAATAATCCGGCCAAAGTTATCAGAAT
TCTTACTAAAGCCGAAGTTGATGTTGAGCTAGAGCAGATGAAGAGCATGA
CTGCACAAGAGGCAGCTGCAGCTGCTGCACAAGCAGTTGCAGAGGCAGAA
GCTGCAATTGCAGAAGCTGAGTCGGCAGCAAGGGAAGCAGAAGAGGCGGA
AGCTGAGGCAGAAGCTGCTCAGTGTTTTGCTGAGGCTGCTATGAAGGCAT
TGAATTGCAATACTATCCGATGCTGTTATGTTCTTCCTCATCTAAAAGTT
CCTAGTTACAAGCCTAAAGGTTTTATTGACGATCTTGATAGATTGGTACA
GAAGCTGATGAAATGA
>OfMYB1R173
TTAAAGCAACATGCGGTTCCTTTTGTAGTAGTTGTACTTAGTCGGGTGTC
CATTAACACCACCACAACGGCCAAGCTATTTAAATTAGTGGTTTTTAGTG
ATGAACGGAAGCATCCTCGATATTTGAAGCAGCCCCCTGCTCCAGTTTAT
AGATGGACCCTTATTCGTCTGGAGAAGAACTTGTTGTCAAGGAAACCTTA
TACAGTCACTAAGCAACGTGAGCGATGGACAGAGGAGGAACACAATAGGT
TTTTAGAGGCTCTTAAGCTCTATGGACGTGCTTGGCAGCGCATAGAAGAA
CATATAGGAACCAAGACTGCTGTGCAGATCAGAAGTCATGCACAGAAATT
TTTTACAAAGCTAGAGAAAGAGGCTCTTATTAAAGGAGTTCCACTAGGAC
ATACTCTTGACATTGAGATTCCTCCTCCACGTCCTAAAAAGAAACCAAGC
AATCCTTATCCAAGAAAGACAAGTGCAGGAGCTCCTACTTCGCAGACAGA
AGTAAAGGATGAGAAAATGTCGGCCCCTGTTTCTTCTTTGTATGTGCATA
AAAGCACACTAGACTTGGAGAAAGAACCAGTTCCTGATGAGAAACATGGT
GATGATGGAAAGATGGGAGACACTAAGCAGTACCAAGATGAGGACATTAG
CTCTGAGGCCGTGACCCTTCTCAAGACAGTTCCTTGTACCTCCCCATCCT
CAACAAACAGAAGTTCTTTGACAACATCAGTTGGACCTAAAAGTTCTGAC
TCTGAATTTCTCCTCACCTCTAAAGAGGCAAATAACGAGGATGAAACAAC
TGAATCCCATATCACCATTGAACCAAAAAGACATCAGAGAGATAAATTTG
ATAACAGCAAGCTGTCTCAGGATTATGGCTTATATAAAACTTCAAACTTT
GGAAATTCTCAACTTATACACGAGAAATTTGTGCAAGGTAAAGGACCAGA
TGAGCTGAATCGTTCCGAAAATGTTGATGCATTTCCAAACAATGATGTTC
AAGCCTCTCAGCACTATCCTCGACATGTTGCAGTTCAGATTCTTGATGGG
AACTTAAGAATGAATAACATTTCCCCAGATATACAATATCCAGAACCTAT
GTTTCATCAAATGGGTGGATTTAATGGACACCCAAATCTATTCATGCATC
CGACTTTATCTGCTGCTTCTGAATATCCAAGTGATGGATTGTCTTCCATT
CATCAATTATTTCCTAGTTTTCATCCTATCTCGAACCCAATCCACAATCA
AGATGAGTACCAATCATTTCTGCACATGTCATCTACATTTTTAAGTCTTA
TTGTATCTGCTCTGATCCAAAATCCAGCAGCCCATGCCGCTGCAAGCTTT
GCAGCTACGAACAGGCCATGTACAAACATGGAAGCTCCCGCAGACCACCC
TTCAGAAGGATTTCAGTCAAGGCAGATAAGTTCAGCTCCTAGTATGGCAG
CAATTGCTGCAGCTACAGTAGAAGCTGCAACTGCATGGTGGGCAGCCCAT
GGCTTACTCCCATTCTGTTCTCCATTTCACTCGGGGTTTACCTGTTCTCC
CCCATCAGCATCAACAATTCCTATGGGTACAAGTAAAGATAGAGCAGCTA
ATACTGAAAGAAGAGAAAACCTTCCTGATCCTGCCACCTTAGGTGGTCAA
CAACTAGGACCAGTGTGCTCTAAGGCTTTGCAAGAACAACATTCAGCTTT
GAAGTCACCAACATTGTTATTGTCAGATTCTGTGGAAAGTGAAGGTGCAA
AGGCAAATGTTGGATTAACTACTACTGAAACTGAAGAAACTGCAGATGCA
GCTATGCTGAATGATTCAAACAAGTCAAAAAGCAGAAAGCAGGTGGACCG
CTCTTCATGTGGATCCAACACACCTTCCAGCAGTGAAGTAGATGCAGATG
CTTTGGAGAATCATTCTGAAGGAAAAGAAGAAAAGAATGAGAAAGATAAG
GAGTCAAAAGAACCTGATATAAATAATTTAGCTCTGGACTCCACTAGTCA
ACGATTTAGAAGCACCAGCAATATAAGTGATTCTTGGAAAGAAGTGTCTC
AAGGGGGACGACGGGCTTTTCAGGCACTCTTCTCTAGAGAAATATTACCA
CAAAGTTTTTCCCCGCCCCATGATTTAGAGAAAAAGGATTTCATAAATAT
CAATAAGGATATAGAAAGTGCACAAGAGAAAGATGAAGATGGATTGCAGT
TAGATCTTAAAGGTAAGACGTGGGGTACCTCTTCTAGGAAGCTAGGAATG
GAAAATAATGCTACTTTGATTGGTGAAAGCAAAGAAGAGGGGCTCCTGAG
TATGGGACTTGGATATGCAAAGCTAAAAGCTCGTCGAACAGGGTTTAAAC
CTTACAAAAGGTGCTCGGTGGAAGTAAAAGAGAGCTGGGCACAGGCCAAT
GGCCAGGAAGAAGAGAAAGGCCCCAAGAGAATACGCCTAGAAGGAGAGGC
TTCTACCTAA
>OfMYB1R172
ATGAAAAATTTCACCTTTTCTTGTTATATGGAGTCTTCTCATTGGTTCAA
CCTTCTATTTCTTGGAGTCTTCTTGTCATTTTGCATCGATTCTTCTATGA
TACATTTAGACAAACTTATTAATAAAGCACCATCCTTTCGAGTTCATTCT
TTGACAGCCTTACTTTTCGTTCTTCTCGTTGGTGGCCTAAAAATGAACAA
TAGACAGATTGATGCTCGACATGGCCTTGAATCGGTAGATGATTTTTCTT
TTGAGTCGCAAAAATCTTCTGCGAAAAAGCAGAATCTGAAGTTGGATAAT
TTATCTGATGTTGATGTTTCTATCCGGTTTGAGTCGCCAAGTTATGCTCA
TAATGTTGGCAACACCTCGCCGTGTTCTCAAATGTCGATGATCAACGGTA
CTTCAGCAATCACAGCATTTAGGCCTTTGAATGATTTTGAATCAGCACAA
AAAATTGATCCCAATTTTCCACATAGAGACACTTTGCATTCCCTTGTGCA
ATCTTCTTTTCATAGTACTCAAGTCCTTAACTTACAGGAGAAGTCCATTA
GATCCTTCTTCCAGCAGAATCAAAGCTTGAGCCATTCTTTTTTAAGCTTG
GACAAAAATTTCGAAGAGAAAAATTATTCCTATGACACTCAGATTATGAA
GCCAGGTAGTTTCAAAGGGATTACATCTGTTGTTTCTAACAATGTTGTTT
CACAAAAACCAACCTTGAGAAATAAAACGCGGATAAGATGGACTCAGGAT
CTTCACAAGAAATTCATCGACTGTGTAAATCGACTTGGGGGTGCCAAAAA
GGCAACGCCTAAGGGGATCCTGAAACTAATGAATTGTGATGGATTGACAA
TCTTTCATGTTAAGAGCCATTTACAGAAGTATCGTGTTTCTCACTACATA
TCAGAATCTACGAAAGGGAAAGATGAGAAACTGATATGCAACGATTCAAC
CCCACAACTCGATGCAGAAATGGGGATGCAAATAGTAGAAGCACTAAGGC
TACAGATAGATGTCCAAAGGCATTTATACGAGCAATTGGAGAGTCAAAGA
AACTTGCAGATGCGGATTGAAGAACAAGCGAAGCAGCTTCAGTCGATGTT
TGAATGCCAAGTTAAAACAGCATAA
>OfMYB1R170
ATGGCGTCTAGTTCGGCATCTTCGAGTGGTACAGCCACTTGGACTGCTAA
GGAGAACAAGGAGTTCGAGAAGGCATTGGCGGTGTACGACCAGGACACGC
CTGACCGGTGGGCCAATGTGGCGAGGGCCGTTGGAGGGAAAACCCCGGAG
GAGGTGAAGAGGCATTATGAAATCCTTGTTGAGGATGTCAAACATATCGA
GAGTGGTCAAGTGCCGTTACCCAACTACAAGACCACCTCAGGCGGCAATC
GAGGTGGTAACATCAATGCCGAGTAG
>OfMYB1R169
ATGTCTCTGAGGAACAAGTCTACAAATCAATCGCAGTCGTTGCCGTTGGT
GGTGACGCTGAATTGCATTGAGGATACAGTTTTGGAACAGGAATGCTTGA
CAGGAGTGGCGCGTGTGGAGCACGTGCCTCTGAGTCGCTTAGCCGAGGCG
AAGATTGAGTCTGCGACGGCGGTGCTACTCCATTCGTTGTCTTTCCTCCC
ACGCGCCGCCCAGCGACGTCTACGCGCTGGGCAGCTTATTCTTTGCCTCG
GATCCTCCGACCGGGCTGTAGATTCTGCCCTTGCTACTGATCTGGGTCTT
GGCGGGCTTATCCATGTTGATGTTAGCCGCGCTGAGGAAGTTGCTGATAC
AGTCATGGCGCTGATTCTTGGCTTACTCCGGCGTACTCACCTCCTTTCGC
GGCATGCACTCTCGGCTTCAGGGTGGCTCGGCTCTGTTCAGCCACTATGC
CGTGGAATGCGGCGATGCCGCGGCCTCGTATTGGGGATTGTAGGCAGATC
TGCCTCCGCAAGGTCTCTGGCTACTAGGAGCTTGGCCTTTAAAATGAGTG
TGCTTTATTTTGATGTCCATGAGGGAAGTGGAAAAGTAAGTAGATCTTCC
ATTACATTCCCTCCTGCTGCCAGAAGAATGGAGACTCTGAACGACTTGCT
TGCTGCAAGTGACCTTATATCGCTACACTGTGCACTTACTAATGAAACCA
TTCAGATTATCAATGCAGATTGTTTGCAGCATATGAAGCCTGGGGCATTT
CTTGTGAATACTGGTAGCAGCCAGCTATTGGATGATTGTGCTGTGAAACA
ACTTCTGATTGACGGCACCCTTGCAGGCTGTGCTCTGGATGGTGCTGAAG
GGCCACAGTGGATGGAAGCATGGGTGCGGGAGATGCCTAATGTTTTGATT
CTTCCTCGGAGTGCTGACTATAGTGAAGAAGTATGGATGGAAATAAGGGA
AAAGGCAATTTCCATACTTCAGACATTCTTCGTGGATAATGTGATTCCAA
AGAGTGCAGTATCTGATGACGAAGAAGAAGAGGAGGAAAGTGAGGTGGGC
AATGAACATCAATTGCATCAAGATAACGAGAGTTCCTTCCAAGATACTGT
TGGTGAGCGAGTGCCTGGAGATATTCACTTAACTGCGGATAGTTCCCAGA
AAAAGCTAGTAAATCAATCAAAAGATACTTCAAATCAAAATGAAGGTTCT
GTTTTGTCTCAAAGTAGTTCCAGTAGATCTGAGGTAAAGCGAAGCAGATC
GAGTAAGAAGGCTAAAAAAAGGCATTCCCACCAAAAATCTAAGCACAAAG
CAGATGATGCTTTGACTTTTGGAAAAGAGAGCACGTCATATCAAGAAGAT
GATGCTAATATGAGTGGCACAGATCAAGTTTTGAGTTCTAGTTCACGTTT
TGCTTCTCCTGAAGATTCAAGAAACAGGAAGACGGCAATTGACTCAATTC
AAGAATTACCTTCCGAGCAGCTTTTAAAATCAAGCATTGAAATCAGTAGA
AAATCTGGTGAACTGCTGAAAGATGGTTATGTTGTTGCTTTACATGCAAG
AGATCGCTCTGCACTTCATGTCTCAAAACAGAGAGTTAAAGGTGGTGGTT
GGTTCCTTGACACAATGTCCAATGTAACAAAAAGAGATCCAGCAGCCCAA
TTCCTTGTTGTGTTTCGAAACAAGGATACAATTGGTTTGAGATCATTTAC
TGCTGGAGGAAAGTTATTGCAGATAAACAGGAGGATGGAATTCGTATTTG
CTAGTCATAGCTTCGATGTCTGGGAGAGCTGGACATTTGAAGGTTCTTTG
GAAGAGTGTAGACTGGTAAATTGTAGAAATCCTCTGGCTGTGTTGGACGT
ACGTGTAGAAATTGTTGCATCTGTGGGTGAAGATGGAACCCCACAAAGTT
TCCATTTTACTTCGACTTTGTCGACCACTACTCATGCAGAGGCTTTCGAG
CCAAGTGAAAAATCTCGCAATTCGGTCATACTTGACCTGAACCAGAAACC
TCGCCAAGTAAAGAACGTTCATCTACTGTGCCGGAATCCAGTGCCGGGTC
AGGATTTTTATTCCTACAATTACATGGATGGGAATCCGACGAAGATGGGT
CTGATAGCGGTGAATAATGCTGATAACAATTTATTGATACCGGCGTCAAG
TGGGAATGCGGGTCCGGGTGTGGAGGACCCGAATAAGAAGGTCCGGAAGC
CGTATACTATAACCAAGTCTAGAGAGAGCTGGACGGAGCAGGAACACGAC
AAATTCCTTGAAGCCCTTCAACTATTTGATCGTGACTGGAAAAAGATTGA
AGCATTTGTGGGGTCAAAGACAGTTATCCAGATTCGTAGCCATGCTCAGA
AATATTTTCTGAAGGTCCAGAAGAATGGAACAAGTGAACGTGTACCTCCT
CCACGTCCAAAGAAAAAAGCAGCCCATCCTTATCCACAAAAAGCTCCCAA
AAAAGTTGTGTCTCAAACCACTGGAGCATTGCAGTCTTCAGCTGTTATGC
TAGAACCTGGATATATTGTGAGGCCGGATTCATTGTCAATACCTGGAAAT
GCAATTAGTGGTGCAGCTTTATCGCCTTGGACTTATAATGTTCTTCCAGC
AGGCAATGTTTCACAGATGTCAAGAGATGATATGAGAATAGCCAGTTTTA
CAGGGACACATAATTGTAGCAGTAGCAGTAATGAAAGCACCACTCAGTTG
TGGCCACATAATGAATCAAATCCCCAAGTAAAGGAGAAACAAGATCCACC
AACAAAAGTTATGCCTGATTTTGCTGAAGTCTACCGCTTTATTGGTAGTG
TCTTTGACCCTAATGCAAGTGATCACATGGAAAGACTGAAGAAGATGGAC
CGCATAAATGTTGAAACGGCTGTGATGTTGATGAAGAATCTGTCTGCCAA
TTTGATGAGCCCAGAATTTGAGGATCATAGGAGGATGTTTTCATCATACA
GTGTTGGCATCGAGAAAGATAAGTTTGATAGCCCTTCGAAAAATCTTCAA
GTTGTCAAAGTCGGGAAAGCAATTCCAACCGCATAG
>OfMYB1R171
ATGGGATCATCGGAACTGAGTTTGACTTGTAGACAATCGACGATGAAGCC
TCATATTCCCAAAACGATCCGTGAATTTCTTGCCGAAGTTTCGTTGATTA
TTAACTCATCTGAAAGACTTTCGAAGCTCGATGATTATGTCAATAGACTC
CAAGATGAAATGAAGAAGATCGATGCATTCAAACGCGAGCTCCCTCTTTG
CATGCTCCTCATCACCGACGCAATTGCGATAATGAAGGGGGAGTTAATGC
AGTGCAAAAAATCAAGTACGGAGCCAATATTGGAAGAATTTATACCATTG
AAGAAAATTAGTGATGATTTGGACGAAAAAGTAGAGGCTCCAAATGATGA
AATTGTTAGCAGTAGAGATAAAATGAACTGGATGAGCTCCGTGCAGCTAT
GGAACTCTGATAATCAAAATTCTTGCCCAGATATTGAATTCAGCAACAAC
AAGAAAGCCTTAAAACAAGACAACAAAAGGAGAGTTGAAGAAGAAAATAA
TCGGCCCGTGAATTTGATGGATGATTTGTTTCAGTCTAGCAATAACAGAA
CAGTGGAAAGGGCTTTTATGCCTTTCAAGGGGTATACTAATTTTCCAGTG
ATGACAGTGAGGAAGGAAGATAGTGGTGAATTGCCTGGAGTACCAGTGCT
TTCTCTTGGTACACCTGGAATTAAGAATGCGACCGACGATATGGAATCTT
GTGGTTTGAATTCGATATCCAGTTGCAGTGGATCAGGTTCGTCTTCTGCA
GCTAATTGTCAATCGAATTCGAGGGCCGGGCTGCAGAGGAAGCAGAGGAG
ATGCTGGTCACCTGAATTGCATCGGCGTTTTGTCAATGCTCTGCAACAAC
TTGGAGGTGCACAAGTTGCTACTCCTAAGCAGATCAGAGATCTTATGCAA
GTTGATGGTCTCACAAATGATGAAGTCAAGAGTCATTTGCAGAAGTATCG
GCTTCATACTCGAAAAGTTCCTCCTACAACAAACACCTCATCGAATCAAC
CCGTTGTACTTGGAGGTCAATGGATGTCCCATGAACAGCACGGTGAATCC
TCTAAGCAAAGCAATTCCCTGTCTGGTTCTCCTCAGGGTCCTCTACAGTT
AGCTGGATCGTCTCGAGGGACTTCCATGACCGGAGGAAATAGCATCGAAG
ACGAAGATGATGAAAAGTCGGAGAGCCACAGCTGGAAAAGTCGCATTCAC
TTGTGCGGAAGAGATGATGTATAG
>OfMYB1R168
ATGACCCCACCCCACTCCCCAGTTCCTGGAGCTTATAAAGATCAAGCAGT
TGCTGCCTCTTTTGCACATATCAACTCTTCAGTTTCTCATCAGTCTTCTC
TCTTGAGCCGAAGACGAAAATTAATGGCATCTAGCTCGATATCATCCCGT
GGAACTTGGACTACCCAGGAGAACAAGGCCTTTGAGAGAGCCCTGGCTCT
GTACGACACAGACACACCTGACCGTTGGGCCAAAGTTGCAAGAGCAGTCG
GAGGGAAAACCCCAGAAGAGGCAAAGAGGCATTATGAAATTCTTGTGGAA
GACGTTAAATACATTGAGAGTGGCCAGGTGCCCTTCCCCTACTACAGGGC
CTCCAGGGAGACGAAGAGCAGAGGTTAA
>OfMYB1R174
ATGACAAGGAGGTGTTCGCATTGCGGTCACAACGGGCACAATTCTCGGAC
GTGCCCGAATCGAGGAGTGAAGCTTTTTGGGGTCCGATTGACAGATGGGT
CGATCAGGAAGAGTGCTAGTATGGGTAATTTGACCCATTATACGGGTGGT
GGTGGTGGTGGTGGAAGTGGAAGTGGGACCCCTTTAAACGGCGTCGCTCA
TGATTCCCCAGCCGACACCCCTGACCACCCCTCATCTGGCTCTGGCGTCG
CCGATGGATATGCCTCAGAGGACTTAGTTGCCGGGTCGTCTTCCAGCCGC
GAGAGGAAGAAAGGTGTTCCATGGACTGAAGAAGAGCATAGGATGTTTCT
GCTTGGTTTGCAAAAGCTTGGTAAAGGCGACTGGCGCGGAATTGCTCGTA
GTTATGTTATAACCAGAACACCTACTCAGGTGGCTAGCCATGCCCAAAAA
TACTTCATCAGGCAAAGCAATATATCTAGGAGAAGACGACGCTCCAGCCT
ATTTGACATAGTGGCAGATGAATCAGCCGACAATCCTGTGATATCAAGAG
ATTTGATCTCTGTAGACCCTCCACAAGCTGAGCCACAAAGCAGCACTGCT
GTTCCTCCTCTTCCTGTGGACGAAGAATGTGAATCAATGGAATCTACAAA
TTCCAATGATGGCGAGGCCATGCTTCCTAAACCCAACGGCGCACAATACT
CGTACCCTGTTGTATATCCTGCTTATGTTGCTCCATTCTTTCCATTGCCC
ATCCCATTCTGGCCAGGGTACAATCCGGAGCCCGTTAAAGAAGAAACCCA
TGAAGTGCTCAAGCCAACAGCTGTCCATTCGAAGAGTCCAATTAACGTTG
ATGAGCTTGTTGGCATGTCAAAACTAAGCTTAGGGGAATCGATTGGTAAT
TCAGGGCCACCTTCTCTCTCTCTAAAACTCGTCGAAGGCTCTACAAGGCC
ATCTGCTTTCCATGCTAACCCAGGGTCTAGCGGTTCTGGTATGAGCTCTA
GCCACAGCCCGGGCCGCGTAGAGAATATTTGCTGGTGA
>OfMYB1R176
ATGAATCTTGGCGGCTCACAATCAGTGAAATCCATGTCTGTACCAAGTTC
TAGTGTTTCTAGGAAGTCCGGTGATGGAGTCTCCGACCAGTTTCCGGTGG
GTCTCAGAGTACTTGTTGTGGATGATGACCCCACTTGTCTCAGGATCTTG
GAGAAGATGCTCAAGAATTGCCTCTATGAAGTTACCAAGTGCAATCGAGC
AGAGCTTGCATTAAGTTATCTCAGGGAAAACAAGAATGGTTTTGACATTG
TTATAAGTGATGTTCACATGCCGGATATGGATGGTTTCAAACTTCTCGAG
TATGTTGGACTTGAGATGGACCTCCCTGTTATCATGATGTCTGCGGACGA
TAGCAAAAAGGTTGTGATGAAGGGGATTACTCATGGTGCGGTGGATTATC
TCATCAAACCAGTTCGTATTGAGGCTCTGAAGAATATATGGCAGCATGTG
GTTCGCAAAAAAAAGGACGAATATAAGGGAAAGGATTATGAACAAACAGG
AAGTGTGGAAGATGGAGAGCAGCAGCAAAAACCACCAGAAGATGCTGAAT
ATTCGTCTTCAGCCAATGAAGGGAGTTGGAAAAATCTGAAGAAAAGAAAG
GACGAGGAAGATGAAGCAGAAGAAAGGGACGATACATCTACATTGAAGAA
ACCACGCGTGGTTTGGTCAGTCGAGCTTCATCAGCAGTTTGTCACAGCTG
TTAATCATCTTGGACTAGACAAGGCTGTTCCTAAGAAAATTCTGGAACTA
ATGAATGTTCACGGGCTTACAAGGGAGAATGTTGCAAGCCATCTTCAGAA
GTATCGTCTTTATCTTAGAAGGCTAAGCGGCGTATCACAGCATCAGAATG
GACTCAATAATGCATTTATGGGACCCACAGATGCAACCTTTGGGCCGATG
TCTTCTCTCAATGGGATTGATCTTCAAGCTCTTGCTTCTTCAGGTCAGCT
CCCACCACAAAGCCTCGCTATAATCCAGGCAGCAGCACTGAGTAGGGCTA
CAAACAAATCACCTGTACCGGTGCCACTTGTTGATCAAAGAACTCTTTTC
AGCTTTGAAAGTCCTAAGTTAAGGTTCGGTGAGGATTCACAACTTCTTAA
CAATAATAGTAAGCAAATCAACTTGCTCCATGGTATCCCGACAAATATGG
AACCAAAGCAGCTTGCTACTTTGCGCCAATCTGCACAATCCTTCGGGAAC
ATGAATATGCAACTCCAATCTCAGTCAAGCCAAAGCGGCTCTCTACTGAC
ACAGATGCCTCAATCTCAGTCTCGGACACCATTAATTAATGAAATCAATG
GTAGCCATGTCTCGACGCTTCCATCATCTCTAAGTCAACCCATTATGTCT
CAGGCACTCCCCAGCTCTGTTTTGCCCCGAAATGGAATTGAAAATGTTCG
TGGGGGAACATTTGGTTCAGTTTCACAGTCCTCTCCGGCTCTGGATTTTT
CCGTAAATCAGGGGACTGAGTTTCCGGGTAACAGTTTTCCTCTGATGAGT
AATTCAGGTATACCTATTCTTGCCCCTAAAGGGATGCTGCAAGAAGAGGT
TAACTCGGAAATGAAAGTGTCTAGAGGTTATCTTCCTAATTATGACACTT
TTGATGAGCTGAATCAGAACAGAACTCAAGATTGGGGTATGCAGAATACT
GGATCAACCTTTGACATGTCTCAGCATTCAAACTTACAAGGAAGCCTAGA
TGTTTCACCGTCAATTCTTGTTCAACAAGGGTTTTCTTCTAACCTTAAGA
GTGAACAAAGCAGGAATATACCTGTTAGTAAGGTAGCCTTCTCAGTTGGG
GACAGTAGAACTGGTAACACTTCCAACCCCGGTCAACGACTTAACTCATC
TCCGGCTGATATTTCACAAAGGATCAAGGCTGAAAGGTTGCCCAATATGG
GCTTCCAGACTACCTTCTTTCCCGAGCAGTTTGGTCAGGATGATCTCATG
AGTGCACTTCTCAAACAGCAAGAAGGCACGGGAGCTGTTGAAAGCGAGTT
TGGCTTTGATGGGTATCACTTGGATAATCTTCCTGTGTGA
>OfMYB1R175
ATGTATTCTTCAATGTCAATGCACTCTCTTCCATTAGATGGGAGTGGAGG
AGAATACCAGGGTCCCTTAGATGGCACCAACTTGGCTGGTGACGCCTGCC
TTGTTCTTACCACGGATCCCAAGCCCCGACTCCGCTGGACTGCCGAGCTC
CACGAAAGATTTGTAGATGCTGTCGCTCAGCTTGGCGGTCCTGATAAAGC
AACACCAAAGACAATTATGAGAACAATGGGAGTAAAAGGCTTGACTTTGT
ATCACCTGAAGTCGCATCTTCAGAAGTACCGTATGGGCAAACAAGCAGAC
AAGGAGGTAACTGACAACTCGAAAGAAGCATCTTGTGTTGCTGAAAATCA
GGATACGGATTCATCTATGTCAGCTTCATCAAGAATGATGGCCCAAGATA
TAAATGATGGGTACCAGGTTACTGAGGCTTTGCGAGTTCAGATGGAAGTT
CAAAGAAAACTGCACGAGCAGCTCGAGGTTCAGAATCGTCTCCAGCTCCG
AATTGAAGCACAAGCCAAGTATCTTCAGTCGATCCTTGAGAAAGCTTGTA
AAGCTCTTGAAAATCATACTGTAGCCTCTGCCGGGTTAGAAGCTGCTGGG
GAAGAACTCTCGCAACTGGCTATCAAAGTTTCTAATGACTGTCATGTCAT
GATGGCAGTCGATCCTCAAGTACCCGAGGCTTCCACATATATGGAGAGAA
AAATTTCTTCCAATATGCCTGCTCGACTAGGAGATTGCTTGAATGAGAGC
AGTTTTATGTCGAAGGGAAGTCCAGTTTCTCCTACTATTTCTGGTTCAAA
TGGCGCTGCACTGAAGAAAAGACAACAACCTATGTTTAGTAACGAGAACA
TGGTCCTTTTCGACAACGGTACAAGGTCGGTGGACTGGACAATGTCCAAT
ATTGGATGA
>OfMYB1R177
ATGGGGGAGGAAGTTAAAATTGACGGAGGTGAGGATAGGGTGACGGAGTG
GGAGGCCGGCCTGCCGACCATCGACGATCTGACGCCGTTGTCCCAGGCAC
TGATCCCGCCGGAGCTGGCGTCTGCTTTCAAAATCTCGCAAGAGCCTACC
CGGACTATGCTCGATGTCAACCGTGCTTCTAAGAACACCATCTCCTCCCT
CTGCGGCCGCGTTTCCCACCCTTCCTCCACCTTCAAGCCGTTTTTGAACA
ATCATAATCATCAAAGTGAGCCCTCCGCACAGAATCACGTGATGGAGGAG
ACGGAGATGGAAGACCCGGACCCGGCACAAGAAGGATCCGAACCGAAGAA
ATTCAGGAGGATGGAGCCTGAGGAGGTTGACTCTGTTACTCACACTGCCA
CCACCGATAACTGTACGGATGACCAGTCAGCGGCGGCGAAGACGCTGAGG
AGGCCGAGGCTTGTGTGGACCCCGCAACTCCACAAGCGTTTTGTGGATGT
TGTGGCGCACTTGGGATTGAAGAACGCGGTGCCGAAGACGATTATGCAGC
TCATGAACGTAGAGGGACTGACTCGGGAAAACGTGGCTAGTCATTTGCAG
AAGTATAGACTGTACGTCAAGAGGATGCAGGGGTTGTCGAATGAGGGACC
CACCGCGTCGGATCATTTGTTCGCGTCTACACCAGTGCCACCCCAGAGCT
TTAATGATTCTTCTAGTTGCAATGGCCATGGGAATGTGGCTGCAAATGGG
AGTCGCGGTGGTGGGAACAGAGAGAATCATCTGGGGATGCCTATTCCGAT
GCCATATCCACCTCCACAGCAATTTATGCCCATGCCAATGATGGTAATGG
CCGCACACGGGCATGTAGGAATGCCAGGAAATATGAATTCCCCCGCTGGA
ATCAATGTTTACGAGGCTCATTCTCATCACAATCATTATCCCCAGCAGTA
TAATAGGATGATGCAGCAACAGAGGGACTGGTCTGGGAATAAGTACAATG
GTTACCTGCACCATGCTAATCCAAATGATAAATAA
>OfMYB1R178
ATGGTGTTGCTGAAGAGGTTAGACTATGGATTTAATGGCTATCAGGTGCC
TCCCACTCCTCGCGCTGCCAGATCATCAAGGAGGAGGTGTGAATTTAGGA
GGAAAGATTATGTCCAGAAGATGTGCGCATTTGACTTATTGGCTACTGTT
GCTGGCAAGTTACTGCTGGAGGGGGACTGTTCTTCAAAATCTGTGGATAC
ATATTCTGATAAGGAGCAAACTGAAGTTGTGGAAGGTTCTGATAGGAAAG
GAGAATATGATGAAAATAAGCCTTTGGAAGAAAAATCTTGTGAACGAGTT
AGCTGTGAAAGAAACTTCTTATTTACGGAGATTGTATCACAAGCTCCTAA
TTCAAATTTCCATGCAAATGAACTTGGACACGGCCAGAATGATTCATGTT
CAAGGCCTGCATCTGTAATAACTTCTGAGTGCTCAGAAAAGGTTGGTTCT
GCGGAACCAATGCTCAATGATGATTGCAAGCTTCGACTTGGAATTTTTCC
TCATCCAGTAGATGTTGAGTCTTCTGTTTGTAGATTAGAGGGTGAAACTA
AGAAACAGATAAAGATCGAGTCCCCGAATAATCGCAATTTGGCAATAAAT
AATCGAGCTGATACATGCAATGTGCGGCATTCAGAAGCTTGGAACAGAAA
ACCTTCAGCTTTATTTAGTTCAGCTGATAGTCAAAAGTTTCCTTTCTGCA
GCGAACAAATTCTTTGTGGTTCTTTCCCCATTAAGCAGGATGTTGTAACG
TTAGTTACTAGAGATGATGACGAAAAGACTTCTGGGTGCACAAAACCGAG
CACCACAAATATGGCCTTTAGGCCACCACCACCACCACATGTTGGTGATT
GCAGAACTAGGAAGTTGTTGACATCTAAGTATTGGAAACCAACTCCTAAT
TCAAAGGATAACGATTCTCATGCAGAAAGATGCAATTACCTCAATATGAA
TAAACATTACAAGCGCCAGAGATCTCAAAGAGATTATCCTTTCAAAAAAA
GGAAATTTTTTGACTTCAGCTCAGCGTTTAATTCCGATGAAGGAATTAGC
AGTGATGGAATATGTAGTGTGCCTGAGAATGGCTCCGCTGGCAGTGCATT
AGGTTCTGGTCCATCTCTGCCCAGAGTTTCAACGACTCTAACTTCTTTAC
GTGATGAACGTGCTTCCTTTCAGTCAAGGAATTCCCTGGTGAAGCTCAAG
ATCAAGTCTTTTAGGGTTCCGGAGCTATTTATTGAGGTTCCTGAATCTGC
AACTGTTGGTTCTTTGAAGAGGACAGTTATGGAAGCAATGACAGAAATAC
TTGGTGGTGGACTACGTGTTGGTGTACTTCTTCAGGGAAAGAAGATTAGA
GACGATAAAAAAACTTTGTTGCAGACTGGGATTTCTCATGATAACAAAAA
GTTGGATTCTCTGGGTTTTACCCTTGAGCCCGCTCCCACTCAACCTCCCT
TATGTCTACAAGATCATAGTTTTGAACGTCCTTGTGATACTCCACAACCA
CTAGCAAGGCTTCCTCCTACGCCCAATGTAGGTCAAATGGCTCATCCACA
GGGTAATTTGGATACTCTGTCAAATCCTACAGGAACTAAAGTATGCAATT
TCATTGAAAGTGATCGTGATTCAGCTCCTTTCCCTCCCAATATGTCTTTG
GAAAAAACTACAACAGACTCAAAAGCACTAGTTTCTGTTCCCCCAATGAA
AGCAGAGGCACTAGCTATAGTTACCATGAGGAAATCCAAGCATTCTGAGT
CGGCACAACGCCGAATCCGTAGACCTTTCACTGTTTCTGAAGTGGAAGCA
CTGGTTCAGGCAGTTGAGAAGCTTGGAACAGGAAGATGGCGTGATGTTAA
GCTGAGAGCTTTTGATAATGCAAAACATAGAACTTATGTGGATTTGAAGG
ATAAGTGGAAAACTTTGGTGCACACAGCAAGAATCTCCCCTCAGCAAAGA
CGAGGCGAGCCTGTGCCTCAGGAGCTCCTTGATAGAGTCTTGACAGCACA
TGCTTTCTGGTCCCAACAGCAAGCCAAGCAACAGCTCAAACCTCAACCCG
AGACTTGCCTTCTTCTCTGA
>OfMYB1R180
ATGGAGATTTTATCGCCAAGTTCTTACTTTTTTAATTCAACTTGGTTGCT
TGAGGAGAGCAGGAGTACAAAATGGACTCCAGCTGAAAACAAGGCCTTCG
AGAATGCTCTTGCTCTATACGATAAGGATACGCCCGATAGATGGCAAAAA
GTCGCAAAAATGGTTCCAGGGAAAACGGAGTGGGATGTGATTAGGCAATA
TAAGGTATTGGAAGACGATGTTAGTAATATAGAGGCAGGGCTAATTCCAA
TTCCTGGGTATAACATGTCGTCGCCTTTTACACTTGAATGGGGGAGTGGC
CACGGATTTGATGGATTCGATCACGCTTATGTTTCCGAGGGAAAGAGATC
CTCTTCGATTAGGCCTAATGAACATGAAAGGAAAAAGGGAGTTCCATGGA
CAGAAGAGGAGCACAAGTTGTTTCTGATGGGGCTTAAGAAGTACGGAAAA
GGGGATTGGAGAAATATCTCTCGCAATTTCGTGATTACTAGAACACCAAC
GCAAGTTGCTAGCCATGCTCAAAAGTACTTCATTAGGCAACTCTCCGGAG
GAAAAGACAAGAGAAGAGCGAGCATTCACGATATAACAACGGTTAACCTC
AATGAGAATCAAACTTCACCGGAGAATACAAAACCGACTTCACCGGAGCC
ATCTTCTGTTCTTCCACGGCAGTCGAATTCTGCTCCAGTGCATAAACATC
CTTTCCACTGGAATCGATCGCCCAATGATGCAGTTGGTGGCTTTCAACAA
GGAGGAGGCCTTGGAAATATGTTTTCTCCTCCCTATGCTGTGAATTCTTA
CGGACATAAAATGCAGGGACAACATATCCAAAGAGGTGGGATCCATGAAT
CATTAGTGGGATCTCAGAACATGGGTTTTCAGATGCAATCAGGGCATTAT
TTTCCTCATGCATGA
>OfMYB1R179
ATGGTGTTGCTGAAGAGGTTAGACTATGGATTTAATGGCTATCAGGTGCC
TCCCACTCCTCGCGCTGCCAGATCATCAAGGAGGAGGTGTGAATTTAGGA
GGAAAGATTATGTCCAGAAGATGTGCGCATTTGACTTATTGGCTACTGTT
GCTGGCAAGTTACTGCTGGAGGGGGACTGTTCTTCAAAATCTGTGGATAC
ATATTCTGATAAGGAGCAAACTGAAGTTGTGGAAGGTTCTGATAGGAAAG
GAGAATATGATGAAAATAAGCCTTTGGAAGAAAAATCTTGTGAACGAGTT
AGCTGTGAAAGAAACTTCTTATTTACGGAGATTGTATCACAAGCTCCTAA
TTCAAATTTCCATGCAAATGAACTTGAACACGGCCAGAATGATTCATGTT
CAAGGCCTGCATCTGTAATAACTTCTGAGTGCTCAGAAAAGGTTGGTTCT
GCGGAACCAATGCTCAATGATGATTGCAAGCTTCGACTTGGAATTTTTCC
TAATCCAGTAGATGTTGAGTCTTCTGTTTGTAGATTAGAGGGTGAAACTA
AGAAACAGATAAAGATCGAGTCCCCGAATAATCGCAATTTGGCAATAAAT
AATCGAGCTGATACATGCAATGTGCGGCATTCAGAAGCTTGGAACAGAAA
ACCTTCAGCTTTATTTAGTTCAGCTGATAGTCAAAAGTTTCCTTTCTGCA
GCGAACAAATTCTTTGTGGTTCTTTCCCCATTAAGCAGGATGTTGTAACG
TTAGTTACTAGAGATGATGACGAAAAGACTTCTGGGTGCACAAAACCGAG
CACCACAAATATGGCCTTTAGGCCACCACCACCACCACATGTTGGTGATT
GCAGAACTAGGAAGTTGTTGACATCTAAGTATTGGAAACCAACTCCTAAT
TCAAAGGATAACGATTCTCATGCAGAAAGATGCAATTACCTCAATATGAA
TAAACATTACAAGCGCCAGAGATCTCAAAGAGATTATCCTTTCAAAAAAA
GGAAATTTTTTGACTTCAGCTCAGCGTTTAATTCCGATGAAGGAATTAGC
AGTGATGGAATATGTAGTGTGCCTGAGAATGGCTCTGCTGGCAGTGCATT
AGGTTCTGGTCCATCTCTGCCCAGAGTTTCAACGACTCTAACTTCTTTAC
GTGATGAACGTGCTTCCTTTCAGTCAAGGAATTCCCTGGTGAAGCTCAAG
ATCAAGTCTTTTAGGGTTCCGGAGCTATTTATTGAGGTTCCTGAATCTGC
AACTGTTGGTTCTTTGAAGAGGACAGTTATGGAAGCAATGACAGAAATAC
TTGGTGGTGGACTACGTGTTGGTGTACTTCTTCAGGGAAAGAAGATTAGA
GACGATAAAAAAACTTTGTTGCAGACTGGGATTTCTCATGATAACAAAAA
GTTGGATTCTCTGGGTTTTACCCTTGAGCCCGCTCCCACTCAACCTCCCT
TATGTCTACAAGATCATAGTTTTGAACGTCCTTGTGATACTCCACAACCA
CTAGCAAGGCTTCCTCCTACGCCCAATGTAGGTCAAATGGCTCATCCACA
GGGTAATTTGGATACTCTGTCAAATCCTACAGGAACTAAAGTATGCAATT
TCATTGAAAGTGATCGTGATTCAGCTCCTTTCCCTCCCAATATGTCTTTG
GAAAAAACTACAACAGACTCAAAAGCACTAGTTTCTGTTCCCCCAATGAA
AGCAGAGGCACTAGCTATAGTTACCATGAGGAAATCCAAGCATTCTGAGT
TGGCACAACGCCGAATCCGTAGACCTTTCACTGTTTCCGAAGTGGAAGCA
CTGGTTCAGGCAGTTGAGAAGCTTGGAACAGGAAGATGGCGTGATGTTAA
GCTGAGAGCTTTTGATAATGCAAAACATAGAACTTATGTGGATTTGAAGG
ATAAGTGGAAAACTTTGGTGCACACAGCAAGAATCTCCCCTCAGCAAAGA
CGAGGCGAGCCTGTGCCTCAGGAGCTCCTTGATAGAGTCTTGACAGCACA
TGCTTTCTGGTCCCAACAGCAAGCCAAGCAACAGCTCAAACCTCAACCCG
AGACTTGCCTTCTTCTCTGA
>OfMYB1R181
ATGATCCACGTCGACTCTGTGTTATCTTTTCAAGAGGTTGTTATCGGATT
CTTTAAGTTTATGGAACGTCAGCTGAAGTTGCTATTTATACAAGTCAAGA
TGGATGCAAAACCTTCTTTATCTATTCAAAGATCAGGTGCAAGACAACTT
AGTAACTTTGGCGTTTCTGGGATGATGCCTTCTTCTTTTCCTGTACTGCC
AACTCCTCTGGGAGAAAGATATCCTAAACTAACAGACTCCCATCAGGTCT
CTATGGAGAGGGAGTTCATGCAACATTCTCCAGCTGTCATTTCACCAATG
TCTTCCAACAGTGGGGTAGTTGGCCATTTATTTTCTTCATCCTCGGGATT
TTCTACTGATCTTCATTTTTCATCTGTCCCGCAACAAGAAAACCATCCGA
GACAATCTCATCTCATATCCCAATCAACTAATTGTGGGACATCACTTATG
TTGCCTGATTCTGTTGATTCTGAAGTTCCTCGATCCGCAGCATCAAGTCA
CTATAACAAGGAAGAAAACAACTCCTCTTGGTGTACAGATACACTGCCTG
ATTTTCTTGATTATCCAATAAGTTCCTCTATCCAGAATAATCAACTAGAA
AGGAGCAACTGCAGTGGCATTGCCATTCCATCTGAGGATCTTACTAAACA
TAATGATTGGGAGGAGTGGGCCAATCAGCTTATCACTGATAATGGTGCTT
TGACTACTGATTTGAATGAGCTCCTTGCTGATGCAAGTATTGCAGTTCCA
GAACCAAAGATACATCATCATATGTCTAATCTGCCAACAAATTTATCAAT
GCAGCATCCCAATAATCAGCTCCCAGCTACACCTGGAGAAACTTGCACGG
CTGTTGCTCAATCATCTTCTGCAAGTTGTGCTCAAACCAAGCAACGAATG
CGTTGGACACCAGAACTTCATGAAGCCTTTGTGGAGGCAGTCAACAAGCT
TGGTGGAAGTGAAAGAGCCACTCCTAAGGGTGTCCTAAAGCGAATGAAAG
TTGAAGGTTTGACCATCTATCACGTAAAAAGCCACCTACAGAAATACCGA
ACAGCTAGATACAGACCAGAGACAGCAGAAGAATCTTCAGAAAAAAACCC
GACCTCTATTGAAGATCTGTCATCTCTAGACATGAAAACGGGCATTGAGA
TCACTGAAGCTTTGAGAATGCAAATGGAAGTCCAAAAGCAGCTTCATGAG
CAGCTTGAGATTCAAAGAAATTTGCAACTTCGAATAGAAGAACAAGGGCG
TTACCTTCAGATGATGTTTGAGAAGCAGTGTAAGTCAGGTATGGACTTGC
TCAAGGAGACTTCATCTGCAACTGAGAACCCATTAAAGGAGTTCGCGGAT
GCAGTGGGAAATGCTCCCTCCAAAGATGATTCAGAAGTACCAGTCGACAA
TTGCGAAACAAGAGCGAAATCAGCAGGGGAAAATCATGAGGATGTGGGAG
AGAAACATAAAGATGGCGAGACTGAAATTGCTGGAAATTGTGAGGTTAAT
TTAGCTGGCTCTTCCAATTTGCCACCATCCAAGCGTGCTAAAGTGCATAG
TTAG
>OfMYB1R182
ATGTTTTCAAGATTGATTCAAGAAAATATTCAGGGGACAAACAGCGATGG
TTATGGCCAAATGGGTGGCGGAGACCCATTTTTGGTCCTCACCTCCGACC
AAAAACCCCGACTCCGGTGGACGGCCGACCTCCATGAACGCTTTGTTGAC
GCTGTTGCTCAACTTGGTGGCGCCACCAAAGCTACCCCAAAGGCTTTACT
GCGGACGATGGGTGTTAAGGGACTGACTCTATTTCATTTGAAGAGTCACC
TCCAGAAATACAGAATGGGTAAGCAACAGGGGAAAGATCTTGGCGAGGCT
TCAAAAGATTGTCTTTCCGCTTCATTTCTTCTGGATACCCCTCGTTCAAG
CAGTCCTAAAAACTTGCCAGATTCTGATATGACTGAGGGTTATGAAGTCG
AGGAGGCATTAAGAGCACAAATGGAAGTTCAAAGCAAACTGCACTTGCAA
GTTGAAGCTGAAAAACATTTGCAAATTCGTCAAGATGCTGAGAGAAGGTA
TATGGCTATGCTGGAGCAAGCCTGCAAGATGCTGGTCGATCAAATTATTG
GATCTGCGGTAATAAATGATGATGGAGAGGGTTATCAAGAGAAAAGAACA
GAGTCATTCCCTAGCGCTTCCCGTAATCCACTTAGATCGTGCAAATCATC
ATCTTTCAACGAATTGGGAATCCAGCACCCTGAACACGTGTCTTCTGAAG
TTCGTGCTGTTCATTCAACAGAAAGCTGCCTTACCTCCTATGAGATTCCG
GTAGGAAGAAGGATCTTCACCGGAAAGAAAGAGGCAAATGCTGAACATGG
ATTTGACAACTGCGTCTTTCGTATTGGGTGA
>OfMYB1R188
ATGTCAGTTTCGTGTTCTCCAGTGGTATGGAGCAGAGAAGAAGAGAAATC
TTTTGAAAATGCCATTGCAATGCACTGGATAGAGGATTCCAAGGATCAAT
GGGATAAGATTTCCTCGATGGTTCCGAGCAAAAGCATTGAAGAGTTGAAA
CACCATTATCAACTTCTTGTGGAAGATGTAAATGCAATCAAAGCTGGACA
TGTTCCATTACCCAATTATATTGGGGAGGAAATATCCTCATCAATCAAGG
ATCATCATCAAGGTTTGCGTCATGGTACATGTTCCATCGGAGAATCCCAT
TGTGGGTTTTCAGGATTAGGACACGATTCCACCAGCACAGGTCAAGGATG
TAAAGGAGGATCCAGGGCGGACCAAGAGCGCCGAAAAGGGATCCCATGGA
CAGAAGAAGAGCATAGGTTATTTTTGCTTGGCCTGGACAAGTTTGGGAAA
GGGGATTGGAGAAGCATCTCAAGAAACTTTGTCATTTCCAGAACCCCGAC
ACAAGTTGCAAGCCATGCCCAAAAGTACTTCATTCGACTCAATTCCATGA
ACAGAGACAGAAGGAGATCGAGTATCCATGACATCACTAGTGTGAATGGT
GATGTGGCATCTCATCAGGCACCGATTACAGGACAACAGACGAACCCCAT
TCCGCCTAATGCAGTGGCACTTTCTCCTTCAATGAAGCACAGGAACCAAC
CAAACATGCATGGTTTAGGCATGTATGGAGTCGGGCATCCAATTGGTGCC
GCTCCTGGTCACATTGCATCTGCAGTTGGCACTCCAGTCATGATTACTCC
AGGACATCATCATCCCCCTTATGTTGTTCCAATGGCGTACCACATGCCAC
CACCACCCATGCACCAATAA
>OfMYB1R189
ATGCCTTCGTTTGACGAACAACTGTTGGCTAGCGATTCCGACGATGGGTT
CAATGAAGACATGGATGCTTGGAAGCGAGCTTTTCAGTTAACCGGCACAA
ACCCTGAAGACCGCGAAGGATCGCTCTCTATGGCATCCCATTCCGCCTCC
GGCGGTGGTGTTTTATTAGAGTCTGAATCTGATGACGATGATGGGGAGGA
TGACATTGAACTAGTGCGAAATATTCAGAAACGATTTGCGAATTCGACAG
AGGCTGAGGAGCCTCTGACCCTGAAACCTCTGTTGACGCTACCGCCACTT
GGGTTGGATAGTGATGATGATGATTTTGAGACCCTACGTGCTATCCGACG
GCGTTTCATGGCCTATGGTGATGGTGCCTTGAAAGACAGTGTGAATGATT
TTTTGTATATACCTGAGCAGGTGGGCGCTACTGTCATAGATTCGGAAAAG
GAAACTTTCAATAATTTCATTGTGAAGAGAACTAATGCACAGGAAGGGTT
TTACAACTGTGTAGATACAAAAGATGCTGCTGCCCAGCTGACAGAAGCAT
GTGATGATGAAAGTGTTGTTGGTGCACAACCTTTTAACTTATTTGAGTGG
GATGGGCCAAGATCTAACGATGTTGCTGGGTTGCCTGTTAGAAATTCTGA
TTTCCCAAGTTCAGCACTGGCATTTGTTGATGCCATAAAAAAGAATAGAT
CTTGTCAAAAACTTATGCGAAGTAAGCTTGGGGAGATAGAAGCAAGGATT
GAAGAAATTAAAAGGCTGAAGGATCGTGTCAAAATCTTGAAAGACTTTCA
GGTTGCATGTAGAAAGCGAACTGGGCGAGCTTTTTCACAAAAAAAGGACG
CTCGTGTGCAGTTAATATCAGTGCCAAAGCTAAAAGCGAATGCAAAGTTC
AATGAGAAGAAGATCTCTGCCATATACAAGGGACCTCCAGAGAATTCACA
TGTTGCTAAATATAAAGAGGCACTGACAAACTTTCCAGTCTCAGTGAATC
GGGAGAAGTGGTCGAAGAAAGAAAGAGAGAATCTCGTAAAAGGCGTGAAA
CAACAATTCCAAAAAATGCTGCTTCAGCAATCCATCGATCTGTTGAGTGC
TGGAGATGGATCTTCTGGAGATTCAAATAATGTTGATAGCATTGTTGCAT
CAATAAAAGATCTTGATATAACCCCTGAGATAATGAGATCATTCCTGCCC
AAAGTCAACTGGGAACAACTGGCTTCCATGTATGTTCCTTGCCGCACTGG
TGTAGAATGTCAAGCAAGGTGGCTGAACTTTGAAGACCCTTTAATCAATG
AACATCCATGGACTACAATGGAGGACAAGAATCTTTTGCATAATATCCAG
CAGAAGGGGCTAAGTAATTGGATAGATATTGCTGTTTCACTGGGAACAAA
TAGGACCCCTTTTCAATGCTTATCACGCTATCAAAGGAGTCTTAATGCTT
CAATACTCAAAAGGAAGTGGACGGAGGAGGAAGATAATCAACTCCGTACT
GCTGTAGAAAATTTTGGTGAGAGTAATTGGCAACATGTTGCTTCCTTGAT
CGAAGGACGGACAGGTACCCAGTGCTCTAATAGATGGATGAAAACACTTC
ATCCGACCAGGAAAAAGGTTGGAAGATGGACTGAAGATGAAGACAAACGC
TTGAAAGTCGCGGTAACATTTTTTGGGCCAAAGACATGGAAGAAAGTAGC
TCAGTTTGTGTATGGACGGACACAGGCGCAGTGCAGAGAAAGATGGGTCA
ATTGCTTGAATCCTTCTTTGAATCTGGCTGCGTGGACTGAAGAAGAGGAT
TCAAAGTTGGAAGCAGCCATTTTAGAACACGGATATTACTGGTCAAAAGT
TGCTGCATGTGTTCCTCCACGTACTGATAATCAGTGTCGTAGGAGATGGA
AGGTGTTGTTTCCACATGAAGTGCCTCAGCTTCAAGCAGCTAGAAAGATA
CAAAAGGTTGCACTTATTTCCAATTTTGTAGATAGGGAGTCAGAGCGACC
TGCCCTTGGACCTAATGACTTTGTTCCTTTGCCAAATTGTATCACTGAAT
CCAAAAAAGTTGACCCTTCTAGTAGAAAAAGAAGAAGATCAAGGCGAAGA
AAGAATTGTACTGAAAAAAATTCTCCTCGTGAGATCTCTCCAGAAGAAGT
TTCGAGGTTAACAAATGACGATGAGATTGAGAATGTGCATGGCAGATCTT
TCCCAAGGAAGAAAAGGAGCAAGAGGTTGCATTCAGTTAAGGGAAAAAGA
TGGATATCTCTACCCTCGGAGGAATGTGAAGGTTCTAATCCGACAGAAGA
ACATCCATCACCTCTTACTGATCCAAATATATTGATGATAACCATGGGTA
ATGAGTTAGTTGATGTTGGTGGGGAAGATGCTATTGACATTAACAGGGCT
TCTAAACTACGTCCAAGAAGGAGATGTAATGAATCCCATGAGGAAGAGCC
AGAGACTTTGAGTACGGCGGTGACTCTTGTTAGAGATGCAAATTTATTGA
AGACGAAAAAGATAACCAATAATAAGAGCAAAGGCCCTGATGCTGCAAAT
GGGGATGTTAGCAAGAAACGTAATAAGCATTTCAGGAGCAATTTTGGCAC
TGAAGTATCAGGAGATGATGAAGATCTTTTAGTATCTTCTGGATGGGACA
ATGAGTTGCAACATGTAGAGAATTCAGAAATGCAATCCGAGGAGTGTTTA
GTACTAGGAACATGTTCGACGCCTGTCATTATGGAATGTGGGAGTTACTT
GGCATCTAGTTTTCACTCACAGGAGAAACTGAAAAGGTCCAAGGATAAAC
GAGCTCCCTGTGATAAATTGTCCAAAACAGTAGTGTGTGAAACCACCCTT
GCTTCTTTCCCTGCACAATCAGATTCTGAGGAAAAACATTTTTCTTCAAC
AAAGATGGATGAATCTCTCAGGAAGGAGGACCAAATTTTTGAGGTACAGA
ACAGCTCAAAAGGGCCTGGTCTCCTCTACACTTACCAGCGAAAGAGACGA
AGAGCCAGAGATGAAACTTGTTCCTGTCAGATGTTAGACGTAGAAAAAGG
AGATGAAAGTTGTCCAAATAAGACAGTAGGACTAGAAGCCGAAGATGACA
TGCTTCTTGCTGTTTTCTACAATGAACGAAGGAAGATTAGGAGAGTTGCA
GCTACCAAGAAATAG
>OfMYB1R187
ATGGTTGCAACAATAGCAACAGAAGCAGCAACAACTCCTTCCATCCTCAA
CCCTGACACTGTAAACTTTTCAGATCAATCTCAGTCTCTCAAAGAGATGC
ATAATAAGAATGGTGGTAATACTGACAGATTGGCCTGCAAAGGTCAGAAA
TTAGAGAAAGAGAACTCACTGGGGTCTATAGATTGGAAGTCTTTGAAATG
GACCCGGTCAGGAAGCTTGTCTTCAAGGGGGTCTGGTTTTAGCCTTTCAA
GTACCTCCAAGAGCATGGGAGCAGACTCCAATGATACGGTGTCTGAGATG
CCAGTTCAGTTTCCTTCTGGGGATGCTGCTGCTTGTCCGATGTCTGCTGC
TACAGCTACAGCTTCATCTGAAGATACTAGTTCCAACAAGAAGCCACGCC
TTCGATGGGGTGAGGGACTGAAAAAGTATGAGAAGAAGAAAGTTGAAGGC
CCTGAAGATGGTGCAACCAGAAACGAATTTGTCATTAGTGATAGTGATAC
AGAAACTGTGCTGTCCAATCCCATGAACCTGGCAGATAAGAGTCCTAAAG
CTGCAGTTTTATTAGAATGTGCCTCACCAGCTACTCCATCTTCGGTTGCT
TGTAGTTCCTCTCCTGGTGTTCAGGAGAAACAATCCGTCAAGGCCGTTAG
TGTTGACCATGATATGAATAAATTGAGCTGTTCACCAAGTATTCTGTCTC
AGATGCAGTGTGAGGGGCCAACCTTCAATTTAGAGAACTTTGAGCTCACG
TCTATTGCTAATTTGAGCTCTTCGATCGGTGAATTGTTAAGATCTGATGA
TACAAATTCTTTGGATACTGGTTTTGTGCTAACCACTGCGATGAACAAGT
TATTGTTATGGAAAGCCGACGTATTAAAAGCACTTGAGATGACTGAAGTG
GAGATAGATTCACTTGAAACTGAATTCAGATCATCAATATCTGAAGCTGG
AAGTAGCTATCCTCATCCAGGTGCATCATGTATGCTGCCAGGTGACAAAA
TTTTGGAGAATATACCTGAGGCATTAGATGATGAGAACTCTGGGATGAAA
GATGAGGAAATTGGTAATCCAGAGAGTACAATAACTAAGCTTGTCAAGAT
GCCTTCTGTGAAGGACTTCTGCCTGTCCGACACAGCCAATCAGATTGAAG
GCTTCCTGAATTCAGATGTGAATAATTCTGAATGCCTGGAAGTGAAATGT
TTAGAAAATGGTCTCGATGAGGAAACCAAATGTCATGTGGATGATTCTGA
ACCGATCTTGAGTAGTAATTATCCAACTCTTGCTAGTTGTAGCAATTCAT
GTTGTGATAGAGAGGATATTTATAATTTAATACTGACAACCAACAAAGAT
TCAGCAGATAGAGCTTCAGAAATGTTAAATAAGTTATTGCCCGCCAACCA
GTGTCATTCTGATATTTCAACTGCTATCAGTGTCTCATATTTGCCAAATG
ATTGCATGGTAATGAAGAAGAAATTTCTAACAAGGAAGCGATTCATACAA
TTTAATGAGAAAGTTACCACCCTCAAGTTTAAGGTTTTTCATCGCTTCTG
GAAGGAAAATCAGCTACTTTCTGTAAGGAGATTTCCTATGAAGTCTCACA
AGAAGTTAGATCTAAGTCGGACTGAGTATTTTGGCTATCAAAAGCATTAC
TCCTCCTGTCGTTCTAGATTTTCTTCTCCCGTCTTTGCGGATGGAAATCT
TAGTATGGTGCCAACAGAAGAAGTAATTGATTATGTGAGTAGGTTGCTTT
CGAATTCCGAGGTCAAACCCTACAGGAATACATTGAAGATGCCTGTTTTA
ATTTTGGACAAGAAGGAGAAGTTTACGTCAAGGTTTATCTCCAGCAATGG
TTTGGTGGAAGATCCTCTTGTTGTTGAAAAGGAGAGGTCTATGATCAACA
TCTGGACATCTGAAGAGAGGGAAATTTTCATTGATAAACTTGCTACCCTT
GGGAAAGACTTCAGTAAGATTGCATCTTTTCTTGATCATAAATCAACAGC
AGATTGCATAGAGTTCTACTATAAGAATCGCAAGTCGGAATACTTTGAGA
AGGCAAAAAGGAAGACAGGCTTTCCAAAGCAAAGGAAGACCCGATCTAGT
AGTACATACATGGTTGCATCAGTGAAAAGATGGAATCGTGAGGCTAATGC
AGCTTCCCTTGATATACTGAGCGCAGCATCAGCAGTTGCTGCTTCTGCTG
ATGATGGTATAGAGATTCAGCAGAAATGCACGTCAAGATTATTACTTGGG
TCGAGTGCTTACAGAGAATCAAGAGGCGATGAAAGATCAAACAGTCTCAA
TATTTATGAAACTGATCGAGAAACTATGGCTGTTGATGTGTTAGCTGGTA
TATGTGGTTCTTTGTCGTCTGAAGCTATGAGTTCTTGCATTACGAGTTCC
ATGGATCCTGCAGAGATCTATGAGGAAGTTTACGATTCTTGCTTAGATGA
GAGCTGTGAGGAGATGGACCCCACTGATTGGACTGATGAGGAGAAATCCT
TTTTCATACAGGCTTTATCATCTCATGGCAAGGATTTTGCAATGATCTCA
CGGTGCGTCAGAACCAGATCAACATATGAGTGCAAGGTCTTCTTTAGCAA
GGCCCGTAAGTGTCTTGGATTGGATATGATACAGCCCAGACCTCACAATG
CTGTATCTGGTGATATTAATGGAGGTGGGAGTGACGATGCTGAAGAAGCT
TGTGTTGTGGAGTCGGGTTCTATAATATGCAGTGAGAGATCAGGATGTGA
GATGGTAGAGAACCTTCTGTCTCCTGATTTGAAGACAAGCTATGAATCTG
ATACTGTTGGAATATCGACTTTGAAGCGCAATCTTAACGAGTGTGAGGAA
AATAATGGAACAGGTTTTAATGATTTTATGGATGTTGAGAACCCTGGGCT
AATTCATTGTCAGGAGAAAGATGAGGCTGGTTTAGACTTTGATGCAGATG
CAAATGAACATGGTGCTGATGGTGGAACTGTGGTTGTGTCCCGTGATACA
GAATCTTCACGGGTAATTGAAGAGGCTGACAACCATGTCCAGTCTAATAG
ATTGGGTGAGACAGAGAATGCAGCTTCGACTGAGGTTTCTGATGGGCATC
GTAGGCCAGCTGTTACTTCTCATCCATGTGTTGATGCACATTCTTCTACA
CATTTGAGTATTACATTTGGATGCCAAAAGAAAACTTCTAATCATATTGC
TTCGTCGGCTGCTCGTGCTAATGCGATCAGTGATGTGCAGTGTCAGAAAA
TTGCTGAGACAGGTCAGCATCTTTCTAAATGCTCATTTTCAGATTGTGTT
GAGTCTTCCGAAATTCTCGGGGACTTTAAGGTTTCAATGTCAACTGTGAA
GAAGAAAAATGAGGATATTAATTGCAAAAAAGCAGTTTCACTTCAAAGTG
ATGCCAAGGCAGACAGAAATTTCCCATTAGATCGGAGTTCTGGATTCTCT
CTTCAAAAGTGCAGTAGTTCAAGATACCGGAATTCTCCTGAGGCTCCAAT
TCAGTCCCAAGAACAGACAACGGATCCCTGCAGGAAAGGTGGTGTGAAAT
TGTTTGGTCAATTTTTGATCTCTTCTCAGGAGAAACAAAATTCTTGTGTA
CCGGCCAATGATAAGAAAACCCCTCATCATAAATCAGATAAGCAACCATT
CAGTGGGAATGGGATAAATTCAGCTCAAGCAAAGTTCGGCTGTGATGACT
TCCCGAGCTCTGAGAATATTCCCATCACGAAATTTCATTCTTGGGATAAG
AACAAGTTACAGAATGCTTTCCCTCCTCTTCCCGACTCGACACTTTTGTT
TTGTCAGAATCCTGCTGCAGTTACCAATAACGCCATGCCCTCGGATGAAC
TAAAGCAGCCATTATTACCTCCACTTGTCAAAAGCACAGAATGCGGGTTG
AATGGCATCTCCTTTTTTCCGACCCAAGAACTAAGTAGCAGCAGCAGGCT
AGCAGATTATGAGGTTCCAAGGGACAGTGAAGTGCAGCCTTTTACCATAG
ATCTAGAGATGCAACGAAAGGGAACTGGCGGAATTAATGTTGGAAGCCAG
TATGCTGGTGTTTCAGACCCTGTGGAGGCCATTAAAATGCACTATGCAAA
AGATGAACAGTTGTGTGTCCCGACCACGCGATGA
>OfMYB1R190
ATGGCAAATATCTACCCACCTGACACATGCGCCTTCAAGCTTGTCCAAGA
AGCAGTTAAAATGGACCTGCTAGTGATTCTGATGTGCGATTATGACGATG
ATATGATGGCAAGAAGTGCTTTGGAACAAGGTGCTTTCCTTTTTCTTCCA
AAACCGATTAAAATGGAGAATGTAAAGTACCTTTGGCAACATGTGTGGAG
GGAGAAGACATGGAAAATTAAAGGAAAAGAACAACTTGGAGAGATGCCAG
TATTAAACAGATTGAGCAAAGGGTTTGGGGTAGAAGAAGAAATTCCATGG
GAAAATGTTATCAGTGATGACCATGGTGTTTCTGAAAAAGGACATAAGTC
AAGAAAAAAATTTCAAATTAGAGAAGTTTGGAAAAAGTGGACTCAAGAAC
TCCATGACAAATTTGAGGATGCTGTCATTGAACTTGGTGAAGGAAGATGT
TACCCAAACGAGATCCTAGAGCTCATGAATGTACCAGGTCTTACAAGATT
GCAGGTGGCCAGCCATCTCCAGAAATGTCGTAAAGGGATTTGGAGACCAA
GCAGAAAGAGAAAACATCACAACAGCAATGTGTTGACATCGCAAGAGATC
GAGGATACAAAATTGAAACGAAAGAAATTTGGGTCTATGCCTGTTTTAAC
TGAGCAAGAAATGCAAATCAAGGAAAATGCTGAAAAAATTCAAGATCAAC
AAACCTATGGGTGGGACCCGATTTCTAACAGTGCTGGATGCATTCATGCC
TTCGGAGCAATTTATGTTTGA
>OfMYB1R191
ATGTTGGAATTCTGTTCATATAAAGCGAAATGTGTTGAGCATGCCTCTAC
TGCTTTATCAATATTATCAAATGGGAAGGATCAATTTGATATTGTTATGG
CAAACATCTACTCTACTGACATAAGCACCTTCAAGCTTCTCCGTGCAGCA
GTGAAAATGGATTTGCTAGTGATTTTGATGTGCGATTACGACGATGATAT
GATGGCAAGAAGTGCTTTGGAACAAGGGGCCTCTCTTTTTCTCCAAAAAC
CAGTTCAAATGGAGGATGTAAAGTACCTGTGGCAACATGTGTGGAGGAAG
AAGACATGGAAAGTTAAAGAAAAAGAAAAACTTAGAGAGGTGATAGCATT
CAACAGAATGAGTAGAGGATTTGAGGCTGAAGAAGAAATTTCGTTGGAAA
ATGTTACGAGTGATGACAACGACATTGTTGAAAATGGACACAAATCAAAT
AAGAAAGTGAGAAAGGTTTGGACACAATGGACTCAGGAACTCCATGACAA
GTTTGTGGATGCTATCATTCAACTTGGTGAAGGAAGATGTTACCCAAAGG
AGATACTAGAGCTCATGAATGTACCTGGTCTTACAAGAATGCAGGTGGCC
AGCCATCTCCAGAAATGTCGTAGTGGGAGTTGGCGACCATGTGAAGAGAG
ACAATGTCAATATAGTGATGGTGAGTCATCGCCGGTGATGGAGGCTACCA
AGCCGAAAAGAAAGAAGTTTGGTTCCATGCCTGTTTTAACCCAACATATT
GAGCGGCAGAATCTCCAAATCGATGAAAACACTGAAAAAACTCATCCGCA
AATCTATGATCCAAAAAATAATAATAACGTCTTTGATTATCATCCTCAAC
TTCCTCAGGTTAAATCCAAGCAAGATTTAAGTGGATACACATTTGCTCAA
AACAATGTTGCAGCACCCTACAGAGAACACGTTGGCACTAATTTACATAC
AGTTCCAGGTGCTTTCATGCCTAATGAGCAATTTCTGTTTGGTTTCAATA
GTGTCACCAGTGGAAACCTGCAAGCATTTGATATCGATCAACCTAATGAG
CCAGGTTAG
>OfMYB1R186
ATGTGGGACCTGCAACTTCATGGTGCCTTTCAGAGCTATAACGTTTGGGG
AAATTACCAGCTTCGGTTAGACATGGTCCAAAAACGGCTTTTTGATGAAG
ATGAGTCAAACGAGGTTTCATCTAAACAACCAAGGCAAATGGAACTCAAT
AGTCAGCTTGTTTCAGCTTTGGAATTTCCACCTGAGCCCTTGGTCCAGAG
TTGTCATAATTCAGGTGAAATTTACAACGGTTCAACAAAAACCAAGGTAG
AAAGCAATGAGAAGCTTGATATTGGTTATATTACCGAACAACTTTGCACC
AAGAAAGATGTGGAAACCAGTTTCCCTGGTTCCCTTCCCAGCTCTTCTGT
GTTTGCCGGAACTATTAGTGATGAAGATATCAGACCAGAAGCACCATTTC
ATAAAATGTTGTCTCCTGAACACTTTTTTGAGCATCAACCAAGGACCATA
GTCCACGCTGGGGAGATATATTCTTTTCTTTTGGATCATCCTCCTCGGAA
ACTTGTCCCTGTTGGACAATATTATCAAGCTGATATACCGGAATGGGGTG
CACATTTTTGCAAGAAGACATCCAGTTGCTTAGAACATACAGAAGCGCCA
AATCTTGTTTCTCAAGCTCTGGAATCTGATGAGGAGAGATTAGCTGGAAC
TTCTGTTGTTCCAATGTCTGATTCAAATCAACTTGCAGACACTGGGGAGG
TCGGGGTTGGGAGAACAGGTTGTATGTGTGAAGATGATGGTACCATTAGA
TGTGTTCAACAACACATTATGGAAGCTAGAGAGAAACTTAGGGGAACCTT
TGGGCCTGAGAATTTTGCTGAGTTGGGTTTCTCTGATGTGGGAGAGAAAG
TCGCAGAGAAATGGGGTGAAGAGGAAGAGAAATTGTTTCACCAGGTTATA
TTTTCTAATCCCACATCATCGGGAAAGAACTACTGGAACCATCTTGCTGT
TGTATTTCCTTCCCGGTCAAAGAAGGAAATTATCAGCTATTATTTTAATG
TATTTATGCTACGAAGACGAGCTGAGCAGAATAGGTTTGCCCCATTAAAT
ATTGATAGCGACGATGATGAGTGGGTGGGAACCGAGGATTCTACTGATAA
TGAAGTTCAAAATGGTGAAGAGTATGACTCCATGGTTGAATCACCAATGG
ATCCTGATCATAGCGAAACGGTTCATGTAAATACTAGTGCATATGATGAG
GATGTTGCACAGAGTGCTCCTGTAGATTGTGGAGTTGTGGATTTTGGTGG
TGATAATATCGATGATCAAGAGGCATGCACTTGTAAGTTAGACGTTGAAT
GCAGTTTGGATCCTACTGTTCGTCCTTCAGACGGAAATCTTTCTCACGAT
ACAGGAGGTCGTGATACCCAAGTATGCTCATCTAGGTCCAGTGATACCGG
GGTTGGTTCACAACTAACCATGGAGAAAGCTGATAGTAACAAACAATGGA
CAGGTCACTTAAGTGGAACAAATGGGTTCAGTTGCCATGAATTCACGACG
GAGGCATGCAATGCTAGAGAATGGGACTTTGGTTACCTTAATTACCTCAA
TTGTCCAAGAAACGAAGTTGAACTCTTACCCACATGCAATATGATTGAAG
AAGTTTTTGGGGCCGGATCTTGGGATGGACAGGCCTTAAACTAG
>OfMYB1R184
ATGGTTGCAGAGGAAATCAGAGGAAAAATTGGGGGTGAGAACGGAAATTA
TGACAATTTCCCAGTGGGCATGCGTGTTCTTGCGGTCGATGATGATCCAA
CTTGCTTGAGGTTATTGGAAACTCTACTTAGAAGATGCCAGTATCATGTT
ACAGTGAAGAGCCAGGCAACGGAGGCACTGCAGATTTTGAGAGAAAACAA
AGACAGATTTGACCTGGTAATCAGTGATGTGCATATGCCGGACATGGATG
GTTTTAAGCTTCTGGAGCTTGTTGGCCTTGAAATGGACCTTCCTGTCATC
ATGCTGTCAGCAAATAGTGATCCCAAACTTGTCATGAAAGGGGTTACTCA
TGGTGCTTGTGATTATTTGGTGAAACCCATCCGAATTGAGGAGCTGAGGA
ATATATGGCAACATGTAATCAGGAGAAAAAAGATCGACTCCAGCAAGCAG
AACAAATGTAACGATCAAATCAATACTTGTCAAGCAAGTGGACAAGGTCA
AATGTCTCCAATGACAGGCAATGTGGATCAGAACGGGAAATTTAATAGAA
AGAGGAAAGATGACGATGATGAGAGTGAAGACAATGAAGATGAAAATGAA
GACCCTGCTACACAGAAGAAGCCTAGAGTAGTCTGGTCTATAGAGCTTCA
TAGGAAATTTGTTGCAGCTGTGAATCAATTGGGCATTGAAAAAGCTGTTC
CTAAAAGAATACTTGACATGATGAATGTCGAAGGGCTCACCCGGGAAAAT
GTAGCTAGTCATCTCCAGAAGTATAGGCTTTACCTGAAAAGGATCAGTTC
AGTTGCAACCCAGCAAGCAAACATGGCTGCAGCACTGGGGATTAAGGATT
CCCCTTTTGTGCGTATGAGTTCGCTAGACGGGCTTGGAGATTTTCGAACT
TTGGCTGGATCAGGAAGATTTGCAAACACTGCCTTATCACCTTATTCAGC
AAATGGCATGCTTGGTAGACTAAATAGCCCTGGTGGTGTGAACCTTCATA
ATCTTACATCATCTGCACTAATCCAACCAAATCATGCACAAAACTTGAGC
AACACCATGAGTACTGTGGGGAAATTTCATCCAGTTATATCACCTGGAAG
TCAAAATGGGAGTTTATTTCAAGGATCATTGGAATTGGATCAGTTACAAC
AGAATAAGTGCACTACAGGAATCACAAACTTCAATTCTATGGATGATTCA
AGAATGTTTACAGCTGCCAGTGCATTCACGAATACTGGAGAAGCAATTGG
TAGTTCAAGCAACTATTTAAATGGTGACCCAAATAATCTTATGATGTTAC
ATGGGAACTCCCAGCAAGCACTGATCGAAGGGTTTGGAAATCAGTCTTCT
CTCAACATGGCCTCATTTAATGCAGAATCCTTAAATGGTGATGTTGGTCA
ATCCTCCAATTTTCTGGATCATAGTAAATTTAATGAGAACTGGCAGACAA
TTCAACTGCCTAAGTTGCGGCCAAATTCTTTGTTCTCTGCTGAGCCTTTA
CAGGATCAGTTGCCTCTCAATACTGTGAGAGACAACAATTCTTCGAACGG
TCCTCATTTACAGAACAACCCTCTTGATATTTCTTCCACCACCATGGCTT
CACGACCTCTAGAGGATTCGAGAGGAGAGAGTCAATTTCAAGAAGGATTG
GTTAGTCAAAACTTGGACACTATTTTTGGTTCCTTCAACTTTAATATTCC
TGCCAATGGAAATCTGCCTCCCTCGAGCAGGAGTTTGGACCAAAATACTG
GAATCTTCAACAGAAAGATGGAAATGGTCGTAAATGGTAGGTTGGCTGGA
GGTGCTTCTACTCTTATGCAGCAGAATGAGATTGAACAATCAAATACTAA
CTCTAGAAGAAGGTCTAACGAGAACTTTCTTTTGGAGCAAGCAAAGCTGC
AAGGTGGTTTTGTTTCTCAAAGTTACGGTTCATTGGATGATTTAGTGAAT
GCAGTGGTCAAACGGGAAACAGATGGAAACATATCAGATGGCAATTTCGG
GTTTGATGGTTACTCATTTGGACCAGGAATATGA
>OfMYB1R183
ATGAGGGAAGAGGATTCGAATTGGTTTGCTAAATGGGAAGATGAATTGCC
ACCACCAGATGAGTTGATTCCCTTGTCCCAATCTCTAATTACGACTGATC
TAGCGCTAGCCTTCGATATTAGAAACCCAAATCAAATAGCGGCAGCGACG
GTGCCACCGCCGTCGCAGCTTCCGCAGTCTACTGCTAACTCATCGGCGGA
ATTTGACTCAGCTGATTTGGGCGGTGGAGGAGAGGGCGGCAGTGGCGGGG
GATCCGGGGCTGGAGATGAAACGGCACGGACGTTGAAGAGGCCGCGGCTC
GTGTGGACGCCGCAGCTGCACAAGAGGTTTGTGGATGCTGTGGCTCATTT
GGGAATAAAAAATGCTGTCCCTAAGACCATAATGCAGCTCATGAGTGTGG
ATGGACTCACTAGAGAAAATGTTGCTAGTCATTTGCAGAAGTACAGGCTC
TATTTGAAGCGGATGCAGGGAATTTCGAGTAATGGTGGAGGTGTCGGTGG
AAATAATTCTCCGGCAGCACTGGCTGCCGTGGGTGTAGACCCTGCTACGG
ACCATTTATTCGCCAGCTCGCCGGTGCCAGCGCATTTTTTGCTTCCCACC
AGGCCAAATTCCGACCATTTTCTCCCATTTTTGCCAGTGGCGGCAATGCA
GAATCATCATCAGATGGCGGTGGCGGGGCCAGGGGTGCACCACCATCAGC
TGCAGCAGCAATTCAGGCATTTTGGGACTTCACCACCCAATGGGCAGTTT
GAGCATCCGTTTATGAGGCAGTCACAACAGCAGGTGCAAAGGATGGGTAC
ACCGGTGCATGGTAGAAATGGTTCCTCCGTGGTGCCACTGCCGTATGTGG
AGGATTTGGAGTCAGCCACTGCCACGAATGGAAGGAAAGTTCTCACTCTG
TTTCCTACTGGTGATGATTGA
>OfMYB1R185
ATGTCGTGTCCGAGTGAAGGGTCACCGTCCGCCGCCGTTTGTGGTGGCGG
AAACTGTTGTGTTGGTAGCGATTCTGGTGAGATTATGTTGTTTGGGGTAA
GAGTAAAAGTTGACCCCATGAGGAAGAGTGCGAATGGTTATGCATCGGCC
GATGAAGCCGTGGCGCAGCCAGGCAACGGGAGTCGGGAGCGTAAGCGAGG
AGTTTCATGGACTGAAGAAGAGCACAGGCTTTTTCTCATTGGATTGCAAA
AAGTTGGAAAAGGAGACTGGAGAGGAATCTCTAGAAAATACGTTAAAACT
CGTACGCCAACCCAAGTTGCTAGTCATGCCCAGAAATACTTCCTTCGCCA
TAACAATCTCAATCGGCGTCGCCGCCGTTCTAGTCTCTTTGACATCACCA
CTGATTCGGTTACTCCAATGCCAAACAAAGAGGGTGGAAGCCATCAAGAA
AGTGCAGCCCAGACAATTTTGCCATCAACCTCTTTGCCTTCTGCAGAAAC
TTCAAGTATCAGTGGATTCTCTCTTGGGCCATTCTCGATGGCCGTTGCTC
CTGTTTTCTTCCATCTACAACCTGAAAAATTGGTGGAAAATATAACCCAT
TCGGATATGCTTATTCACCAAGTTCCTGTTCCTCCGATGCATACTTCCTC
AACAATGACAGACCTTAACTTAAAGCAGAATGTGCCAATTGTGGCACCGC
AACTGTCATTGGGGCTAACGTTGTCATTGCATCAAGATCAATCATCAACT
AGGCACTCAGCATTCCAGGTGAAAACAAGCTTTGGAAATGGAGATAGCAT
AATCAGTGTTTCTTGA
>OfMYB1R193
ATGTTCAAACCAAAAGGCCTTCCCAGCTCAAGCTTGGTTCATAGCAATCC
AGTGGTTTGCAGTCAGCCATTAAACTGTGGTTCCAGCACCATGGATCATA
GCAATGGAGGTAACAACGTCAACAACAATCCTAGTTTGGCTTCTAAGCAG
CGGCTTCGCTGGACGCATGAGCTTCATGAACGTTTTGTTGATGCTGTAGC
GCAGCTCGGTGGGCCAGATCGAGCTACTCCAAAAGGTGTTCTCAGAGTTA
TGGGCGTTCAAGGGCTAACGATATACCATGTAAAAAGCCATTTACAGAAA
TATCGACTTGCCAAGTATCTTCCAGACTCTTCATCTGATGGAATAAAGGC
TGAAAAGAAGGAATCTGGAGATGTGCTTTCCAGTTTGGGTGGTTCGTCTG
GAATGCAAGTCACTGAAGCACTCAAGCTGCAGATGGAGGTTCAAAAGCGA
CTGCACGAGCAGCTGGAGGTCCAAAGACAGTTGCAGTTGCGGATAGAAGC
TCAGGGAAATTATTTAAAGAAGATAATTGAAGAACAGCAACGCATTCATG
GAGTTCTTTCAGGAGTGCCTGGCTCAGGGGTTACAGCTCCTGTAAAAGGG
GATAATTGCCTAGAATCTGATAATAAAACTGACCCAGCAACTCCTGCTCC
AACATTTGAGTCTCCTTCTCGTGGCAAGCCTGCCAAAGAATGTGTCCAAG
CCAAGAGCCTTTCCGTGGATGAATCCTTCTCTTCCCATCACGAGCCACTA
ACACCTGATTCTGGCTGTCATTTGACTTCACCAGTTGAGAGTCCAAGCGA
AAGACGAGGAAAGAAGCAGATAGTAAACATGGAAGCATTCAGAGAACCAG
AGATGGTGCTTACCCATTCAATACTCGAGTCAAGCTTGGGCCCACATTCG
GTTTTCTTGACAGGAGAGCAGTTTGATCATTCTTCAGGAATATCTATTGT
CAATCAAGACCCATTGGAAAAAACTTCAGATGGCCGTGTATAA
>OfMYB1R192
ATGTTCCATCCAAAGAAGCCTTCAACTATGAATTCTCATGAAAGGCCCAT
GTGCGTTCAAGGAGACTCGGGTCTCGTCCTCACTACTGATCCAAAGCCTC
GTCTCCGGTGGACAGTCGAACTCCATGAACGATTCGTCGACGCTGTTACA
CAGCTTGGAGGCCCAGATAAGGCCACACCAAAGACCATCATGAGAGTTAT
GGGTGTTAAGGGTCTTACTCTATACCATCTCAAGAGCCATCTTCAGAAAT
TTAGGCTGGGAAAGCAGCCTCACAAGGACTACAATGATCATTCATTAAAA
GATGGTGAGAGAGCTTCGTCTTTAGAACTTCAACGAAACAATGCATCATC
TTCTGGAATGATGGGCCGTAGCATGAACGAGATGCAAATGGAGGTGAATA
GAAGACTTCATGAACAATTAGAGGTTCAAAGGCACCTTCAATTGAGAATC
GAAGCACACGGAAAGTATATGCAGACGATTTTCGAGAGAGCTTGCCAAAC
TCTAGCAGGCGAAAACATGACAGCTACAGGGATGAAGTTTCAGGCACAAG
GAATGCCAGAAATTCCAGGCATGAAGGAGGTTGGACCGATGAATTTTCTT
TCTCTTCAAGATCTCAACATATATGGAAGTGATCAACTTGATCTTCATCA
AAGCATGGACAGGTCATCCATGGATGGATTCTTGCCGAATAACGAGAACT
TCCTTATGGGCAACAAAAAAAGGTCTAATCCATATAATAACAGTAATGGG
AAGAGCCCTTTAATCTGGTCTGATGTCAAAAGGCTTCAAGAATTGGGTAC
AGCTGCAGCAGCGTCATCTCTTGGTTCACAGGATGATCATCAAAGTCAGA
TTGCACCACTGTCGTCTGATCATAGAGGGAATGATCTTGATTCAGTTTCA
GATATTTACGAAACAAAGCCAATTCGTTCTGGGGAGGCGATGGGGGAGAA
GAAATTTGATACTGCGGCGAAGATGGAGCGGCCCTCGCCGCGTAGGGCGG
CATTTTCAAATGAGAGGATGAACACTGCCATCGGTGCTGGTGGAATGCCA
CAAGGGAGAAATTCGCCATTTGGGTGA
>OfMYB1R194
ATGACAGGGACGAGAACGCATAGCATGGCCGAAGAATTGGAGGTCCTTGA
TGATAGAAAAATCAGTGGAAATGAGGAAGTGGAAGAAAAAGCATTATCGG
ATTATTCACAGAATATCTCATCTATTGACTTGAATGAAGAAGCCGAAAGC
AATGTGGATGGTGATGCCATGGAGGTTTCAGACATCAGCGTTCAGGATGC
TGAGCAAACAGCAAATAGTAACAAATCCGAGGAAGGAAATGGAAACAAGA
GTAGAATTCGTAGATATGTTAGGTCCAAAATGCCTAGGCTCCGGTGGACT
CCTGAACTCCATCTCTCATTTGTTCATGCTATTGAAAGACTTGGTGGACA
ACAAAGAGCCACTCCTAAAACCGTGCTTCAGTTGATGAACGTGAAAGGAC
TTAGCATTTCTCATGTCAAAAGTCACTTACAGATGTATCGATGCAAGAAA
CTGGATGATTCTGGCCAAGTAATCAGTCAAGCCAAGCGAGAATATTATAT
CCGACCAAGAGATTATTTTTCTAGAAGTAATTTGCACGAAAAATGCAATA
CTCTACAGAACTTGAGATTAGAAAACGGCGGCATATCCTTTGTGCAAAAT
TCTCATAATCAAGGCCATCGCTTAGGGTCCCTATCCTTGTATGATCAGAT
CAAAGAATCTCCATCTCCCAGATATCAGCAATGGTCATCCAATAAAGAAC
ATCCCAAAATCAGGCTTAATCCTCATCTAAGTGTAGATGGCAATAATTTC
TTTAGAACAGCAAATAGCCCACTCAAACCTTACCAAATTCTTGAAGAGAA
AAGATGGCCTCCACGACAATTTGTCAATGTGAATCAATATAAGGACAAAA
GGGTTCCTATGTCTAACACAACAGCTGGACAATACAAGTCAAGCATCATA
TCAGAAACATTTGGAAAAACTTTTAAAGATCCCTTTCAAATCAAGACGAG
CAAGGAAAAGATGATGGAAGTTGAAGATTGGCCTGATTTGCAACTCAGTT
TGAGCATTACTGCAAATTCTAACCACGAGAAGACTCGTAGTAAGGGCGAT
AAGGAAATTAATACAATGCTTTCTCTTTCTTTGTTCCCACATTCATCGAG
TGCAAACTAG
>OfMYB1R198
ATGGCTTTTCAGAATGTTCAAAATAAAGAAATGAACTTAGTTTTATCTAG
TGATGTGAAGCCTCGACTGAAATGGACTCAAGAACTGCATCAACGATTCG
TAGATGCAGTCGAGCAGCTTGGAGGAGCAGATAAGGCTACACCAAAATCC
TTGAAGAGGATGATAGGCATTCATGGACTCACTTTGTACCACCTCAAGAG
TCATTTACAGAAATATAGACTGGGAAAAAGTCAACAATCACAAACCTACC
ACAAAAATAATCAAGAAGACTGCGAAGAAGATGATCAGAGGAGTCACTTC
CCTAACAAGATTTATGATGGAGTGCAAGATCAGATTAATGAGCCTTTACA
AATGCAAATGGAGGTGCAAAGGAAACTCCATGAACAAATCGAGGTGCAAA
GGCATTTGCAGCTAAGAATTGAAACTCAAGGAAAGTATTTGCAGTCCGTA
TTGAAAAAAGCACAAGAGACTCTTGCTGGATATAGTTCTTGCTCTATGGA
AGTGGAAAGTGCAAGGGCAGAACTTTCTCAATTAGTATCAATGGTAGACA
CCAACTGGTGTCTTAGTTCTTCATTGTCCGTTTTGACAGAGAGTGAAGGC
TCAATCTTAAAAGATTGCTAA
>OfMYB1R201
ATGGAGTTATTTTCAGCACAACCAGACCTATCTCTACAAATCAGCCTCCC
AAATAGCAAACCCTCATCAGGTTGGAGAATAAGAGAAGATGAAATGGATT
TGGGGTTCTGGAAAAGAGCTCTAGATTCTAGAAACTCAGTCTCTTCAATG
GCTAAGCCTGAAAACAGTTTCGGGCTTTCTTTATCGGATCAAAGGGTTTC
AGAACCTGACTGTACCCAACTTCACCTTCTTCAGAACAATACAAACAATT
TCATCCACCAGTTTCCACAGCAAAACCTCCGTCTTCAGCCTTTCCACCAT
CAAGGGCTGAGCCCGGAGCTCAGTTTCTTGAGGCCCATAAGAGGAATTCC
AGTTTACCAAAACCCTCCAGCCTTCCCATTTCCTCATCAGCAAAATTTCG
ATGCATCTGTACCATCTTCCACTCCTAATAGCACTGCTGCAAGCAGCAAT
TTTCAGCCTCAAAGCCTAATGAGGTCAAGGTTTCTTTCGAGGTTCCCGGC
TAAAAGGAACATGAGGGCTCCCCGGATGCGGTGGACTACTACCCTTCATT
CCCGTTTTGTTCATGCTGTTGAGCTCTTGGGTGGCCATGAAAGAGCTACA
CCCAAGTCAGTTCTAGAGCTAATGGACGTTAAAGATCTCACGTTGGCACA
TGTTAAATCCCATTTACAGATGTATAGAACAGTGAAGTCAACTGACAGAG
TATCAGCTAACTCGGGACAATCAGACATGTTCGAAAACGGGTCATCCGGG
GATAATTCGGATGATTTACTGTTGGAGTTTCAGAACTCAAGGAAGTCAGA
ATTTTCACTTCAGCAAAATAGGAATCAAGATAAGGACTGTCATAACCTGT
GGAGCAACTCCTCAAGAGAAGCTTGGTTGCATGGCAAAACAATGGAATGT
GGAGGGAACAAAATGCCATCCTCTCTTGAGAAGGATATGGAACCAAGGTG
CTTAAGCTATGACAGAGTATCAGAAATGAGCTCATCAAGCCTATCAGAGA
CGAGCACCAAAGAGCCCAATTTGGAATTCACTTTGGGGAGGGCACAGTGA
>OfMYB1R197
ATGGTGATAGACAACCATAATCACGGTGATTATTCTGAGAAAGTGCAGAG
ATGTCAAGATTATATAAAGGCCTTAGAAGAAGAACGTTGCAAGATTCAAG
TATTCCAACGTGAACTCCCTCTTTGTCTCGAGCTTGTCACTCAAGCAATT
GAGGCATGCAAGCAGCAGTTATCTGGAACATCAACTGAGTATAATTTACA
CGGGCAATCTGAATGTTCTGAGCAGACATCAGCTGAAGGACCTGTTTTGG
AAGAATTTATTCCTATTAAGAGAGATTCTGATGATGAAGAAGAACAATAT
AAGAAGCCAAAAAATTATACTAGTGTTAATGGGAGTGAAAAAAGTTCCAA
GAAATCAGATTGGCTTAGATCTGTTCAACTGTGGAATCAAACTCCAGATC
CACCCCTCAAAGAGGATTCACCAATAAAAGTTTCAGTTGTGGAGGTGAAG
AGAGATGGAAGTGGTGGTGCATTTCATCCATTTAAGAGAGAGAGAAGTGC
TGGCACTAGTAGTGCTACAACTGGTACTATACATGGGCCAATGAATAGAG
CGGCGCCGGTGGTTGCAGCCAGTTCTTCGGTGGAAACTGTTGGTAGCATT
GGCAGTGGGAGTGGTGGAAGTAAAAAGGAAGAGAAGGAAGGGCAGTCTCA
AAGAAAGGCAAGGAGGTGTTGGTCACCTGAGTTACATAAAAGATTCATAC
AAGCCCTTCAAGAACTTGGTGGTTCACATGTTGCTACACCCAAACAAATT
AGGGATTTGATGAAGGTTGATGGCCTCACAAATGATGAAGTCAAAAGTCA
TTTACAGAAGTATAGATTGCACACAAGGAGGCCTAATTCTTCATTTCACA
ATAACAACCCACAATCGCCACAGTTTGTGGTGGTGGGAGGAATTTGGGTG
CCACCACCGGAATATGCTGCAATGGCATCCGGGAAGGCACCGGTCGTTGC
CACCGCTTCTAATGGAATCTACGCACCTATTCCTGCACTACCACCACCCT
TCCATGAAACATCATCGTCCCCTAAACAAAGGCAGCAACATAATCAGTCA
AATTCCGATGATCAAGGCAGCCATAGCGAAGGCCGAGTCCATTCTCATTC
CCCGGCCACCTCCTCGTCCACGCACACCACCACTGCCTCCCTGGCTTATT
GA
>OfMYB1R200
ATGGACACTACTGGGTTTTCTTCTCCGAGACCAGATGCTTTTCCGGCAGG
TCTTAGGATTCTTGTTGTTGATGATGATCCCACCTGGTTGAAGATTCTTG
AGAGGATGCTCAAGAAGTGTTCATATGAAGTAACAACATGTAATCTTGCA
AGAGAGGCTCTGCACCTGCTCCGAGAAAGAAAAGACGGATTTGACATTGT
AATCAGTGATGTCAATATGCCTGATATGGATGGTTTCAAGCTTCTAGAGC
ATGTTGGGCTAGAAATGGATCTTCCCGTTATAATGATGTCTGTTGACGGA
GAAACAAGTAGGGTGATGAAGGGGGTTCAACATGGTGCATGTGATTATCT
TCTTAAGCCAATAAGAATGAAAGAGCTTCGGAACATATGGCAACATGTTT
TCAGAAAAAGGATACACGAGGTGAGATATATTGAAAGTCATGAAGGCCTC
GAAGAAATTCAGATGATGAGAAATGGTATGGAACAATCTGACGATGGCTA
CTTGTTTTGTGGAGACGATCTGATTACAGGAAAGAAAAGAAAAGATGTCA
ACTACAAGCAGGACGATAGACAATGTGGTGATCCGTCATCTGTTAAGAAA
GCTCGGGTGGTTTGGACCATCGATCTTCATCAGAAGTTCGTGAAAGCTGT
AAATCAGTTTGGATTTGATAAAGTTGGCCCTAAGAAAATACTCGACTTGA
TGGGAGTGCCCTGGTTAACAAGAGAAAATGTTGCTAGCCACTTGCAGAAG
TATCGCCTGTATTTGAGTAGATTGCAGAAAGAAAACGAGCTAGAAGCCTC
GTTTGGTGGCATGAAGCCTTCGGACATCTCTTCAAAAGACACTGCTGGTA
ATGCTTGTCTTTATAATTCAAGCACTGCGCCACAAAAGAACATTGCAAAT
GGAAGCTATGTTGTTTGTGGAAACAAGATCCCTATTAAGATTGTTGATTC
CAAAATTTGTGAGGAGGATATGCAGATTGCTACAGTAAATATGGCTGAAT
CAAAGAAAGAGCTAATTGGAGTCATAACTGATCCTCAGAAAAGCAGCAAT
TCAAGAACCGGCCTCAACCACTCTTTCAGACAAATTAGTTCGGATGTGAG
ATACGAACCTAAGGTCCCGGCTCAGTTTTCTTGGACAGAAGGTCCACCTG
TGCAGTTCAAGCAAGAACATAAGCCACACTTCCAGTCGCAATCTTGGAGT
GCAGAAGTTCGACCAGTTCAGTTCAAACAAGAACACAAGCCACATTTCCA
GTCCGAGAATAGTTTCAGTCACCTTCCACTGTCTAGGAATCACATCCAAG
TGGATTGCACAGAACCGATTCTCTCCCACCATCCAATACCTTCCACTGAC
GAAAAAGATAAACGAGCAGACATCAGGCGTAACTGCATCAAAGGCAAAAG
CAAAGGTATCGAGATAGTAACTCCAGTTGAAAGTAAAGCTGAGTTGTTTT
CTGTCCAACCCGAAAGCCATTTGACAATCTGTCAAGAATATGAGCCGATT
CCATGTTCTATGTGGAACACGAAGAATCACAGCTTAGAACAGATACTACT
TAATGATATCGACTCTTCACGGAGAAACCTAATCCTTGGAACTGGATCAG
GTTTCAGATGGTGGGACGAGGAATTGCAAGGTTATTCTCCTCAACGTGAT
TTTCAACCACGGAATGCTGGCTTTGAGAATATAGAATCTTTTGCTCACAG
TAATCAAGAGCTTGTTGCTGACATTCCACCCCTCTTGTATGATTCACTGA
ATTTTGAGTACGGGAATCAAAGTGAGACAATGGACTATCCTGTAATAGAC
GACGGTCTATTTATTGCCTGA
>OfMYB1R199
ATGACTATGTGGATGGCATTGATTCTTAACATAAGAGACGGGAAATCCTC
AGAGCATTCGTTAATATACCTTTTAATGGAGGCGGCGGAGGCGGCCGGTG
GAAACAACGATCAGAATTCGCCGGAGGTCAGAGGTGGCGGCGGCAAAGGG
TTCATGCTGTTTGGTGTAAGAGTCATGGAAGGATCGTTTAGGAAGAGTGC
TAGTTTGAATAACCTGGCTCAGTATGAGCAACCCCATGAGTCCAACAATG
ATGTGGCCGCCGGCTATGCTTCTGACGATATTGTCCACCCTTCTGGCCGG
AGTCATGATCGGAAAAGAGGAGTGCCATGGACTGAGGAGGAACACAGGTT
ATTTCTAATAGGGTTGCAGAAAGTAGGGAAAGGAGATTGGAGAGGGATTT
CAAGAAACTTTGTGAAGACACGTACACCCACACAGGTTGCAAGCCATGCT
CAAAAGTACTTTCTTCGCCGGAATAACCATAGCCGCCGGCGCCGGAGATC
TAGTCTCTTTGATATCACCACTGATACGGTTTTGGGTTCGAAAATTGGAG
ACCAAAGGCATCAAGAAAAATCATACCACCCAACAACGGTAAGCAAAAAT
AATGAAAAATTCCCCGTGTCAGCTTTTCTTGTACCAATGACGATAGAAAA
TTCAACAGAGAATCTCACTCTAGGAATGAAACATTCAACCAATCTCATCC
CTCCAATTCCAAATCTTCCACCTCCCCCATCTTCAAAAATGGCCAATTTA
GATCTGAACAAGAACACCACGATCCCTACACCTGAGCCTCTCCCTTTAAC
ACTTAAGCTGTCCATATCACCAACTCCGCCACCAGACAATTATCCATCTC
CGGCGAGACACGTGTCGGGTTTCCAGACAATGCAAGCTAGCTTTAGTAGC
GGTAGTGGAGATAGCATGGTTAGTGTTTCTTGA
>OfMYB1R196
ATGGCTGACACAACAAAGAAGCGAAAGAAAGGCTCAATTAGTGAAGAAGA
CGTGTCTACACTCTTACAGAGGTACTCTGCGCAGACGGTGCTGGCATTAC
TGCAAGAGGTGGCGGTGGTTGCAGAGAAGAAAATTGACTGGAAGGCTATG
GTGAAGAATACTACGACGGGAATTTCCAATCCAAGGGAGTATCAAATGCT
CTGGCGCCACATCGCGTATCGGGATGACCTCATTGATTTCTTGAACAATG
CTGTAGACCCTTTGGATGACGACAGTGATTTAGAATTTGAACTGGAAGCT
TATCCTGCTGTCGGTCGCGAAACTTCAGCAGAGGTTGCTGCTTGCGTTAA
GGTGTTAATTGCCTCTGGCACCTCAAATGATTCCCATCTCCATAACAACT
CAACCATTGAGGCTCCAATGACTATAAATATACCGAACCATGAGAAGTCC
ATAGCTCCTTCAGAGAGTTCACATCTTGCTAGTTGTTTGCAGGGAACAAA
TATAACCATACCAGTTTCTGTACAAAAACAGCAATTGGCTACAGTAACAT
GTGCTGAAAAAAAACGAGCTAATGTGTCAACAGGCAGTAATTTGCCTCCT
CGAAGAAAAAGAAAGCCTTGGTCTGAAGAAGAAGATATGGAACTCATTGC
CGCTGTGCAAAAATGTGGTGAACGGAATTGGGCTCACATTTTGAAAGGAG
ATTTTAAGGGTGATAGGAAACCGTCAGAGCTATCTCAGAGGTGGGCTACT
ATCAGGAAAAAACAAGGCAACTTGAAAGTGGGAACCAGTTCGGTACTTTC
TGAGACTCAGCTGGCCGCGGCTCACAGAGCAGTGTCCCTTGCCCTAGATA
TGCACTTGGGTGATAATTTGAAGGCAGCAATAAGTACGGGTGGAAAGTTG
GCTGTATCTCTCATCAAACAAAGTGGTACAGCGTCAAATAGCACATCAGG
AAACTCCACACATCCTGCTTTTGTTGAAACGTCATCAATTGGTGTACCTT
CATCGAAAAGACTATCAACAAATCCTACTCAAACCTCGGGTTCAATGGTT
GAAGCTGCTGCAGTTGCTGCTGGGGCTCGCATAGTTAAACCCTCTGTTGC
TTCATCGCAACTTGAGGCTTTATGTTCTCAGAATGCTGTTCGTACCATTT
CTGGAGGAGGCTCTACGATAAAATCCTTGACACCTGGTCTCTCGAATCAA
CTGCCAAGTAATGTGCATTTTATTCGTAATGGCCTGGTAAAGGCGCCAAT
CACCAATCACTCCCCGACTATGACAAACACCTCTAAACCTGGTGATGCTC
GGCAAGCACAAGTTCCAACTGCTGGAATTGCAAGAACAGTAGCAGAAGCA
ACTGTATCTAGCTCGGAAAATGTCCAAAAACACGAAGCTGCTCTTGCTCC
AAGAGAGGAAATTCTTGAATCTAGAGTTGCTTTGGTGGGCAACCAATCGG
AAGAGAAAGTCGAAGAAAATCAAGCTTCTTTTTCGGGCAATGCATCAAAA
GAGAACAGTAAATCAAATGGACCTTCTAGTCCCTCCAAGGCTCCAATCGG
ACCAACAACAGATAATTGA
>OfMYB1R195
ATGGCTGACACAACAAAGAAGCGAAAGAAAGGCTCAATTAGTGAAGAAGA
CGTGTCTACACTCTTACAGAGGTACTCTGCGCAGACGGTGCTGGCATTAC
TGCAAGAGGTGGCGGTGGTTGCAGAGAAGAAAATTGACTGGAAGGCTATG
GTGAAGAATACTACGACGGGAATTTCCAATCCAAGGGAGTATCAAATGCT
CTGGCGCCACATCGCGTATCGGGATGACCTCATTGATTTCTTGAACAATG
CTGTAGACCCTTTGGATGACGACAGTGATTTAGAATTTGAACTGGAAGCT
TATCCTGCTGTCGGTCGCGAAACTTCAGCAGAGGTTGCTGCTTGCGTTAA
GGTGTTAATTGCCTCTGGCACCTCAAATGATTCCCATCTCCATAACAACT
CAACCATTGAGGCTCCAATGACTATAAATATACCGAACCATGAGAAGTCC
ATAGCTCCTTCAGAGAGTTCACATCTTGCTAGTTGTTTGCAGGGAACAAA
TATAACCATACCAGTTTCTGTACAAAAACAGCAATTGGCTACAGTAGCAT
GTGCTGAAAAAAAACGAGCTAATGTGTCAACAGGCAGTAATTTGCCTCCT
CGAAGAAAAAGAAAGCCTTGGTCTGAAGAAGAAGATATGGAACTCATTGC
CGCTGTGCAAAAATGTGGTGAACGGAATTGGGCTCACATTTTGAAAGGAG
ATTTTAAGGGTGATAGGAAACCGTCAGAGCTATCTCAGAGGTGGGCTACT
ATCAGGAAAAAACAAGGCAACTTGAAAGTGGGAACCAGTTCGGTACTTTC
TGAGACTCAGCTGGCCGCGGCTCACAGAGCAGTGTCCCTTGCCCTAGATA
TGCACTTGGGTGATAATTTGAAGGCAGCAATAAGTACGGGTGGAAAGTTG
GCTGTATCTCTCATCAAACAAAGTGGTACAGCGTCAAATAGCACATCAGG
CAACTCCACACATCCTGCTTTTGTTGAAACGTCATCAATTGGTGTACCTT
CATCGAAAAGACTATCAACAAATCCTACTCAAACCTCGGGTTCAATGGTT
GAAGCTGCTGCAGTTGCTGCTGGGGCTCGCATAGTTAAACCCTCTGTTGC
TTCATCGCAACTTGAGGCTTCATGTTCTCAGAATGCTGTTCGTACCATTT
CTGGAGGAGGCTCTACGATAAAATCCTTGACACCTGGTCTCTTGAATCAA
CTGCCAAGTAATGTGCATTTTATTTGTAATGGCCTGGTAAAGGCGCCAAT
CACCAATCACTCCCCGACTATGACAAACACCTCTAAACCTGGTGATGCTC
GGCAAGCACAAGTTCCAACTGCTGGAATTGCAAGAACAGTAGCAGAAGCA
ACTGTATCTAGCTCGGAAAATGTCCAAAAACACGAAGCTGCTCTTGCTCC
AAGAGAGGAAATTCTTGAATCTCGAGTTGCTTTGGTGGGCAACCAATCGG
AAGAGAAAGTCGAAGAAAATCAAGCTTCTTTTTCGGGCAATGCATCAAAA
GAGAACAGTAAATCAAATGGACCTTCTAGTCCCTCCAAGGCTCCAATCGG
ACCAACAACAGATAATTGA
>OfMYB1R203
ATGATGATCAATAGCCATAATCACAGTGGTTATTCAGAAAAAATGCAGGG
ATGTCAAGATTATATCCATGCTTTGCAAGAAGAACATAAAAAGATTCAAG
TTTTTCGACGTGAACTCCCCCTTTGTCTTGAGCTTGTGACTCAAGCAATT
GAGGCATGCAAGCAACAATTATCTGATGGACAATCTGAGTGCTCTGAGCA
AATATCAAGTGAAGGGCCAATCTTGGAGGAGTTTATTCCTATAAAGAGAG
TTTCATCCAATTCTGATGATGATGCACAATCCAAGAAGCCAAGTGATAAA
AATAGCAAGAATAATAATGAGAAATCTTCCAAAAAATCAGATTGGCTCAG
ATCTGTTGGGCTTTGGAATCAAACCCCAGATCCAAACCAAAAAGAGGATT
TACCCAAAAAGGATAGTTCTGGTGCATTTCATCCATTCAAGAAAGAAGGG
AAAAGTGTTGGTACTGGAAGTACTACTGCACAAGCGGTAATGAATAGGTT
AGTGCCGGCAGCAGAGGAGTTGGCAGAGAAAGGTGGAGGTAGTGGTGGTG
GTGGTGGAGGAGGAAATAAGAAAGAAGGACGAGCTGACAGAAAGTCAAGG
AGAACATGGTCAGCTGAGCTGCATAAAAGATTTTTGCAAGCCCTTGAACA
ACTGGGTGGTTCACACGTAGCTACACCAAAACAAATTAGGGAGTTCATGA
AGGTTGATGGACTCACTAATGATGAAGTTAAAAGTCATTTACAGAAATAT
CGGTTGCATACACGAAGATTACCAAACCACTCAATCCACAATGACAATAA
TCAACAGTCACCCCAGTTTGTTGTGGTGGGAGGAATATGGGTTTCACCAC
CGAAATATGATGCAATGGGTACAACCACCACGTCTGGGGAGGCATCTAGT
GTTTCTGCCATGTCTAACAGGATCTACACGCCTATTGCTAGACTACCACC
ACCCTTCTCGGGAACATCAACATCCTCTAAACAAAAGCAAGTTCATTATA
ATGAGTTAGGTAGCCATAGTGAAGACGGAGATGTCCACTCTCATTCCCCT
GTCGCCTCATCCTCTATTGACACCATCAATGCCTTGTTGACTAACTGA
>OfMYB1R202
ATGTACTCTGCTATGCCTATACACAGTTTGGCATTGGATGGGAGTGGTAG
GGAATATCCATTTGATGGCACCAACTTGGTTGGGGATCCATGTGTTGTTC
TCACGACGGATCCGAAGCCCCGACTCAGGTGGACTTCGGAGCTCCATGAA
AGATTTATTGATGCTGTAACCCAGCTTGGTGGCCCGGATAAAGCAACCCC
AAAAATGATAATGAGAACAATGGGAGTGAAAGGCCTGACATTGTATCACT
TGAAATCGCATCTTCAGAAATACCGCATGGGAAAGCAAGCTAACAAGGAG
TTAACTGACAACTCTAAAGATGCATCTTGCGGCGCTGAGAGTCAGGATAC
TGGTTCATCTACATCAGCGTCATCAAGAATAACATCACAAGATATAAATG
ATGGCCACCAAGTTACAGAGGCTTTACGCGTACAGATGGAAATTCAACGA
AGACTGCATGAGCAGCTGGAGGTCGAGCGTCATCTCCAGATCCGAATAGA
AGCACAGGGCAAGTATCTGCAGTCAATTCTTGATAAAGCTTGTAAAGCTC
TTGAAGATGAGGACGTGGCCTCTGCTGGGCTAGAAACTGCCAGGGAAGAA
CTCTCTAAACTTGCTATCAAGGTTACTAATAACTGTGACGGGATTATCTT
GCCGCCTTCCATTGGCAACAGCTTGGTGTTGAATGGAAGTCCAGTTCTCC
TTGCACCACAAGCTGCTGCACTGAAAAAAAGACCGTGGACTTTGTTTAGT
AGTGGAGACCCGTCACTTATTAATGGCAATATTCAGGCAACCGAGTGGAC
AATGGCAAATATTGGATGA
>OfMYB1R204
ATGCAACTTAAGCACAGTTTCCATCCTGCTCCAATTATTATTTGTTCTTT
TTCTGGAGAAATGAATCATTTAAGCTTTGTTTATCTTATCTTTTCCCAGA
CAAAAGATTACGATAATCCTAATCATCAGTCTCAGCCACAATCTTCCCAA
CATTATAAATTTGAAATTCAACTGATAATTCTTGGTTTACTGTTTGAAAA
TAATAATCGAAATGATTTGATGTCGGGTTTTCTTTTCATGCTGCCCGATG
AATTCAGTAGCTCTATATGGAGTAGAGAGCAGGATATGCAATTTGAAAAA
GCAATAGCAACTTATCCTGAGGAATCTTCAGATAGATGGGAGAAAATTGC
TGCCAATGTTTCCGGAAAATCGCTAGAAGAGGTTAAAGATCATTATGAGC
TTTTAGTTGATGATGTTAATAGTATAGAGTCTGGTTTTGTGCCGTTGCCT
TGTTATAATTCTTCAGATGGAACAACAAGCAATGCTGGTGAGGAAGGAAT
TCGTAAGAAAGGTGGTAATTTTGGGCATTTCAATTCCAGTAATGGAGGCA
AGGGTGCCAGGTCAGATCAGGAGCGACGCAAGGGAATTGCTTGGACTGAA
GATGAACACAGACGGTTTCTTATTGGCTTGGATAAATATGGAAAAGGTGA
TTGGCGAAGCATTTCCCGGAACTTGGTTGTAACGAGGACTCCTACACAAG
TTGCAAGCCATGCTCAGAAGTATTACAATCGTTTGAACTCGATGAACAAA
GATAGGAGGCGATCAAGCATTCATGACATCACCAATGTCGACACTGGTGA
TCTTTCAGTGCGCCATCATCCAATCACTGGTCAAACCAACGGCTCACCTG
CAGGAGGTCCGTCTGTCGAATCTAACAGATCAACACCTCAAACTGCAGAT
GGTCCACCAGTTGGCATGTACGGGGCACCCGCTATTGGACAACCGATAGG
AGGGCCCCTTGTTTCTGCTGTTGGCACGCCGGTGAATGTCCCTGTTAATG
TTTCAACACCAGCACACATTGCATATGGTGTTCCTGGACCAGTGGTTACT
GGTGCTCCAGTGAGCATAGTTTCTATGACTTACCCAGTTCCACAGACTTC
TACTCAGAGGTGA
>OfMYB1R205
ATGGACATCGATCCCGATATTTCAAATTGGATTCTCGAATTCCTTCTTAA
ACAACCCCTCGAAGATGGTATATTGAATTCTCTGGTTTCTAATCTTCCTC
TCCCCAACAACAATCCTATTCTGAAAAAATCCCTTTTGTTGAAGAAGCTC
GAGTCTGAAATCTCACACAGTTCTGCAGTTTCGGAAACAGCCCTTGAACA
CCTGGAACAACTTGAAGAACTAGAATCCCGAAAAGGCGTTGAAAAAGTTT
CCGATGCCATGAAGTGCGCGTATTGGCAAGTTGCGGTGGAATGCTCGGTG
AAGTATTTGAAAAAGGAGGTTTGGAAGAAGGGCAAGTATGATTTTTTTAA
GTCACTGAAGAGTGTGTGGTGGGGTAGGGTTGGGAAATTGGAGAAGGTGG
AGAATGGAGGATTGGGTTCGGAGGAGTTGTTTACCTGGAGGGACGAGATG
GATAATGCCTTTCCGAAGAAACGTGCTCGGAAAAGATTGGTTAAAAAGAG
TAAGGGAGTTAATGCAGTTGAGGCACTTAGGGTTTATTTGAAAGAAGAAA
GGGAGAAAATGGGGCCTTCGTTTCTCGAGTTGGTAGCTCATAGATTCAAG
GATGAGGAGACGATGAAGGAGGTGCTCGGATTGGGGAATGCCAATGGGAT
TATACCTAAAGAACCAATTTTACGTAGTGCTGATCGGGATTCGGCTGCTA
AGAACGATAATGGAGAAGTGCACAAAGATGCATCATTGAGGCGATTATCT
GGAACTTTTAGAGGAGCCGAGGTTGTTGATTCTGACTGTTTGGTAGTACA
GCCATTGCTTTGCAAATATGATTTGCCATCTTCCCCAGAAGTTATTAGAG
TACAGGAAGCACTTGAGTCAAGTCGTTTGGATCTTCAAGCAAACGTGAAG
GACCCCCTTCCTGATGCACTAAGACGTGCTGAAGTAATCACTGGCAAGGA
AAGAGGAAGTACAGATCATGAGCCCATACAAGAGAATCATGTCAGCCCCG
ATCCTTCAGCTGTGAATGGTGCTGGAGTTGTTCGAACTGATGGAGGAAAT
CCAAGTAATGGACCCAGACCAAGCTTAATGGAAAGAAACAGTACTGCCCA
TACTCATGAGTGGGATGAATCAAATGCAAATTCATTAGAAGACTCAACAG
ATCGTGGGAGCAGGCCTAAGTTACCTAGTCCAAAGAGAAGGCTTGTATCT
CCTTTGAAGAAAACTGGGAAAGGACAAACGACGAAGAGAAGAAGAGTTGG
CAAATGGATTGCAGAGGAAGAAGACACTCTGCGGGCTGGAGTAGAGGAGT
ATGGACAAGGAAATTGGAAATGTATCCTAAAGGCCTACCCCCACATATTT
GAAGGCAGAAGAACTGAGGTTGATTTGAAGGACAAGTGGAGAAACATGAA
TCGCTATTGA
>OfMYB1R208
ATGGCGTCGAACTCGACATGGACGGCCAAGCAAAACAAGCTGTTTGAGAA
TGCACTGGTTACATACGACAAGGACAGCCCAGATAGGTGGCAGAATATAG
CCAACGCCGTTGGCGGCGGCAAGACAGCGGAGGAGGTGAAGCGCCACTAT
GAGAAACTTGTTGAAGATGTCAACCACATTGAGTCTGGACAAATTCCTTT
GCCCAATTACCCCTCAAATGCAGACACTGCCAAAGGATACAAAATCACGT
TTGAGGAACAAAGGCTGAAATATTTGAAGCTTCAGTGA
>OfMYB1R207
ATGGCATCATGGACGCCTAAACAGAACAAGCAATTCGAGGAGGCTTTGGC
ACGGTATGACAAGGACACACCAGACCGCTGGCACAACATAGCACGGGCAG
TAGGCGAGAAATCAGCGGACGAAGTGAGGAGGCATTATGAGGCCTTAGTC
AAGGACATCAAGCAGATAGAAACTGGTCAAGTACCAATACCTAATTACAG
GTCTATTCCAAACAATGGTAGAGGATATGGCAAGAACAGAGGTATTGTAC
CCCACTTCCACCCCTCACATACAAGGCAAACTAATTTTCTCTGCATTGTC
CATTGA
>OfMYB1R206
ATGGCATCATCATGGACGCCTAGACAGAACAAGCAATTCGAGGAGGCTTT
GGCACGGTATGACAAGGACACACCAGACCGCTGGCACAACATAGCACGAG
CAGTAGGCGATAAATCAGCGGACGAAGTGAGGAGGCATTATGAGGCCTTA
GTCAAGGACATCATGCAGATAGAAAATGATCAAGTACCAATACCTAATTA
CAGGTCTATTCCAAACAATGTTAGAGGATATGGCAAGAACAGAGTACTTG
ATAATCATATTCGTGTCAAAGAAAATGAAAATCTGAGAAGTGATCCAATA
TCCAAGTTCCAAATCGAGAAAACATGA
>OfMYB1R209
ATGCGTATGGCTACCAGGAAAAGTATGCAGCTTATTACATTCTCTCAGGA
AATAGTAGATGGAGAACCTATCTATGTTTCGTCTAACTGCCTTCCAATTA
AGGCTTTCAAGCGGGAGCCTGCAGGGCATGCTTTTCACGCTGCTGCTCTC
AGGTTGATAGGTCATGTTGAGGAAACAAATGCAGATAATCAGGTCGAGGA
CGGTTCGAATGAGAAGGAGCAGGAGTACAAGCAAACATCAGACTCCTACA
GTAGTAAGGGCAAGAAGAAATCCGGCGGTGAAGGGAAGCAGCAGGATCAT
TATGCTTTATTGGGATTGAGCCATTTGAGGTATCTTGCAACTGAGGAACA
GATAAAAAAAAGTTACCGGGAAACAGCATTGAGGCATCATCCTGACAAGC
AGGCTGCACTTTTACTTGCTGTGGAAAACGAGGCAGCAAAGCAAGCAAAG
AAGGATGAAATAGAGAATCATTTCAAGGCAGTTCAAGAAGCTTACGAGGT
TCTGATTGACCCTGTCAAGAGAAGAATCTATGATTCAACAGATGAGTTTG
ATGATGAGATCCCATATGAGTGTGCACCGCAGGACTTTTTCAAGGTGTTT
GGACCAGCGTTCTTGAGAAATGGGCGCTGGTCAGTTCAACAGCCTATTCC
GACTTTGGGAGATGAAAACTCTACTCTCAAAGAAGTGGATAGTTTTTATG
ATTTTTGGTATAGCTTCAAGAGCTGGAGGGAGTTTCCTCATGCTGATGAG
TTTGACATTGAGGAAGCTGAGTCTCGTGATCACAAAAGGTGGATGGAGAG
GCAAAATGCAAAACTCTCAGAGAAGGCAAGGAAGGAAGAATATGCGCGTA
TACGAACACTTGTTGACAATGCCTATAAAAGGGATCCTAGAATTCTTAGA
AGAAAAGATGAGCTGAAAGCTGAGAAACAGAGGAAGAAGGAGGCCAAGAT
TTTGGCAAAGAAATTGCAGGAGGAAGAAGCAGCTAGGATTGTTGAGGAGG
AGAAACGTAAAAAAGAGGATGATGAAAGAAAGGCTGCTGAAGCTGCTTTA
AACCAGAAAAAGTTGAAGGAGAAAGAGAAAAAGTTATTACGAAAAGAGCG
GACTCGTCTTCGCACACTTTCTGGAGCTATTGTGTCCCAGCATTTGCTTG
ATCTTTCTGATGATAATGTGGAAGGTCTTTGCATGTCACTTGATATCGAA
CAGCTGAGGAATTTATGTGACAAGATGGAAACAGAGGAAGGGCTAGGGAG
AGCTGAACTTCTCAGGGAAGCACTTGGATCTGATAACCAACTGAAGGATG
AGAAACATAATGAGAAGAAGAACCAACAGCAGAATGGTTCTGTGGGGGTG
AATGAACAAGTGTTATTTGGCAGCAATGAGAAGAGAGAGAAACCCTGGGG
CAAAGAAGAGATTGAGATGTTGAGAAAGGGAATGCAGAAATATCCTAAAG
GAACTTCTCGGAGGTGGGAAGTGATTTCTGAGTACATTGGTACTGGAAGG
TCAGTTGAAGAGATTCTAAAGGCTACAAAAACTGTTCTTCTTCAAAAGCC
CGACTCCTCTAAAGCTTTTGATTCCTTCCTCGAGAAAAGAAAGCCAGCAC
AATCAATTGCATCTCCACTTACAGCTAGAGAGGATTTGCCGGGGTTATCA
AATAGCAATGCGACCGAGAGGAATGATTCTGATCCAAATAATTTGCCAGA
GTCATCCAGTGGAACTGGTAGCTGCAAAAACTCAGACGATAGTACAACTG
CTAATGGTGTTGCTTCAAGTTCAGATCCAGATGCATGGTCAGCTGTTCAG
GAAAAAGCTTTGGTTCAAGCTCTGAAGACCTTTCCCAAGGAAACTAGCCA
GCGTTGGGAACGAGTTGCAGCTGCAGTTCCTGGGAAAACTGTCAGTCAAT
GTAAGAAGAAATTTACGTTGATGAAAGAGAACTTTAGGAACAGCAATGTG
CCGGAGAAGAATACTAGCACGTCTGATTGTTCAGATCCATCTTCCAGCCC
AATTGAGAATTGTCAAAAGTCAGATGAAAGTAATTCTGGAAATGAGGTTT
CTTCAAGTTCTGATCAAGATATATGGTCTGATGTTCAGGAAAAAGCTTTG
GTACAAGCTCTTAAAACATTTCCAAAGGAAACTAACCAGAGGTGGGAACG
AGTAGCTGCTGCAGTTCCTGGTAAAACTGTTAATCAGTGTAAGAAAAAGT
TTGCGTTGCTGAAAGAGAACTTTAGGAACAAGAAAAATGCAGTGTAG
>OfMYB1R210
ATGGGTGATGATTCGAATAAGGTGTGTTCAGATTCTGTTACCAAGAAAAT
TTCTGAAATTCTTAAAGAAGTTTCACTCATCGATGATTTTTCCAAGAAAT
CATCGAAGCTGGAATTTTATGTTCATGCATTGGAGCTAGAAATGACAAAA
ATTGATGCTTTCAAGCGTGAACTTCCTCACTCCATGAGCCTGTTAAACGA
TGCGATTGAGAGATTGAAGGAGGAGGGTTTGCAGTGGAAGGGAAAAGACG
TGGAGCCAGTGATTGACAAGAAGAATAGTATGAGTTCTGCTCAGCTGTGG
AGCACCCCTGTTCACTATGGGAATAATTTTGATATCAGAAATCAAGACTC
CATTTTGCACCAAAAACTGACATATAACAGAGAAGAGAATGACAATGGAA
AGGAGCACAAATTTGTTCCATTTCAGAAACCATGTAATGGAACAGTTGAA
GAAGAGAAAGGGATGACCATATCTGTTCATAGTCTATCCCTGTCCATTTC
AGGTAATAGTAGGGCACAGCAGCAACACCAACTGCAGCAGAAAAAGAGGA
GGTGTTGGTCCCCTGAGTTGCACGAGAGATTTGTTAGTGCACTCCATCAG
CTTGGAGGTGCACAAGTGGCTACACCAAAGCAAATTAGAGAACTCATGAA
AGTAGATGGCCTCACCAATGATGAAGTGAAAAGCCATTTGCAGAAATACA
GGCTTCATATCCGTAGGATTCCTACTTCATCGACTGATGTGTCGAGTTGC
TCGTGGCTAACACAAGATCAATGCAAGGCTATTGTTGCGCAATCATGCTC
CCCACAAGGCCCTCTGCATCTGCGAGGGTCACCTAAAGGGCTCTCAGCCA
CCGGTCGAGACAGCATGGAAGAAGAGGATGATAAGTCAGAAAGCCATAGT
TGGAAGGGTCTGCTTCACAAGCAAGTTGAGGAACAACAGTATGCTGTCAT
GACCTCTAATTTAGCAGCTATTGAGATATTGAAGGAGAAAGGATTGCAGT
GGAAGGGAAAAGATGTGGAGCCAGTGATGGAGTTTTCATTGAAGAGTAAT
TATGAGGAAGATGGAGGGCTAAAAAGGTCAAATAATTTCATTGACCAGAA
GAATTGGATGAGTTCTGCTCAGCTGTGGAGCACTCCCGTTCAGTATGGGA
ATAATTTTGATATCAGAAATCAAGACTCCATTTTGCACCAAAAATTAACA
TATAACAAAGAAGAGAGTGGCAATGGGAAGGAGAACAAATTTGTTGCATT
TCAGAAACCATGTAATGGAGCTGTTGAAGAAGAGAAGGGGATGATTATGC
CAGTTCACAGTCTATCCCTGTCCATTTCTGGTAATTGTAGGGCACAGCAG
CAGCACCAACTGCATAAGAAACAGAGGAGGTGTTGGTCCCCTGAGTTGCA
CAAGATATTTGTCAGTGCACTCCATCAACTTGGAGGTGCACAAGTGGCTA
CACCAAAGCAAATTAGAGAACACATGAAAATAGATGGCCTGAGCAATGAC
GAAGTGAAAAGCCATTTGCAGAAATACAGGCTTCATATCCGTAAGCTTCC
TACTTCGTCGACTGATGTGTCGAGTTGCTCACGGTTAACGCAAGATCAAT
GCAAGGCTAATGTTGCACAATCTGGCTCCCCACAAGGCCCTCTGCGCCTG
GGAGGGTCTCCTAAAGGGCTCTCAGCAACCGATCGAAACAGCATGGAAGA
AGATGATGATAAGTCAGAAAGCCATAGTTGGAAGGCTCTACTTCACAAGC
CCGTTGAGGAACAACCGTAG
>OfMYB1R211
ATGGCATCAGGCTCAATGCCATCCCATGGCTCAGGCACTTGGACTGCTAG
GGAAAACAAGGCCTTTGAGAAGGCTCTGGCTGTGTACGACAAGGACACAC
CCGACCGTTGGGACAGTGTCGCCAGGGCCATTGGAGGGAAAACTGCAGAA
GACGTGAAGAGGCATTATGAAATCCTTGTGGAGGATATCAAATGTATCGA
GAGTGGCCACATCCCCTTCCCTAACTACAAGACTACTAGAGGTGGTAACG
TGAGAGATGGGGAGCAGAGGAATCAGGATGAAAAATCTGAAGCTGTGATG
TAG
>OfMYB1R212
ATGGGTGCACCTAAGCAAAAGTGGACTGCAGAGGAAGAAGCGGCTCTTAA
AGCTGGAATCCTTAAGCATGGCCCTGGAAAGTGGCGTACGATTCTTAAAG
ACCCAGAATTCAGTGGAGTTTTGTGTTTGAGATCCAATGTTGATCTCAAG
GATAAGTGGAGAAACATGAGTGTGATGGCGAATGGATGGGGATCTCGGGA
GAGGGCTAGATTGACACTCAAGAGGATGCATCAGGCACCAAAACAAGGCG
AGAGTGTTTCTCAAAGCGACGAGGAAATTGATGATTCTACATCACCAGTC
AGTGGCCCAAAAAGATCTATTATGAGGTTGGACAATCTTATTATAGAAGC
TATAAACAACCTGAGGGAACCTGGTGGTTCTAACAAGACCACTATAGCTA
CCTACATAGAGGACCAATACTGGGCACCTCCGAACTTTAAAAGGATATTA
TCTGCCAAATTGAAGCATTTTGCTGCTAACGGGAAACTTATTAAGATGAA
ACGGAAATATAGAATAGCTCCAACTGCTTCATTATCTGAGAGAAGAAGGA
ACCCTTCTATTTCTATAGCTAGCAGCAAGCAGGGGATTTCTCTGAGAACT
GACTGTGAAGATGTCAGTGATTTTACAAAATCTCAGATCGATTTAGAGTT
AGCCAAGATGAGGAGCATGACTCCAGAAGAAGCTGCTGCTGCTGCTGCTC
AAGCAGTTGCTGAAGCAGAAGCTGCAATGGCTGAAGCTGAAGAGGCAGCA
CAAGAGGCAGAGGCAGCAGAGGCTGATGCTGAAGCAGCACAGGCTTTTGC
AGATGCAGCATCCAAGACACTAAAAGGGAGAATCACTCCAAGTTTGAATA
TGCAAATGATTCATGCGTGA
